# Supplementary material for: Mapping the chromatin landscape and Blimp1 transcriptional targets that regulate trophoblast differentiation
Source: Sci Rep. 2017 Jul 28;7:6793. doi: 10.1038/s41598-017-06859-9 (PMC5533796; doi:10.1038/s41598-017-06859-9)
Supplement: Supplementary file 2 — Table S1 [file 41598_2017_6859_MOESM2_ESM.xlsx]

## Sheet: TableS1.txt
Table S1: TSC ATAC-seq peaks with nearest TSSs ±100kb overlapping with 8 cell and ESC ATAC-seq peaks indicated.
Gene annotations relative to Ensembl release 86.
Chromosome	Peak start	Peak stop	Peak ID	Ensembl Gene ID	Ensembl Transcript ID	Gene Name	Gene Strand	TSS	Distance from peak centre to TSS (bp)	Peak detected in 8 cell embryo	Peak detected in ESCs
chr1	3046420	3046627	TS_total_peak1	ENSMUSG00000102693	ENSMUST00000193812	4933401J01Rik	1	3073253	-26729.5	FALSE	FALSE
chr1	3350013	3350279	TS_total_peak2	ENSMUSG00000103377	ENSMUST00000195335	Gm37180	-1	3368549	-18403	FALSE	FALSE
chr1	3399975	3400226	TS_total_peak3	ENSMUSG00000104017	ENSMUST00000192336	Gm37363	-1	3377788	22312.5	FALSE	TRUE
chr1	3592892	3593289	TS_total_peak4	ENSMUSG00000103161	ENSMUST00000195166	Gm38148	-1	3595903	-2812.5	FALSE	FALSE
chr1	3671047	3671178	TS_total_peak5	ENSMUSG00000051951	ENSMUST00000070533	Xkr4	-1	3671498	-385.5	FALSE	TRUE
chr1	3671394	3671910	TS_total_peak6	ENSMUSG00000051951	ENSMUST00000070533	Xkr4	-1	3671498	154	FALSE	TRUE
chr1	3672019	3672237	TS_total_peak7	ENSMUSG00000051951	ENSMUST00000070533	Xkr4	-1	3671498	630	FALSE	TRUE
chr1	3727616	3727811	TS_total_peak8	ENSMUSG00000102592	ENSMUST00000194454	Gm38385	1	3752010	-24296.5	FALSE	FALSE
chr1	3727983	3728250	TS_total_peak9	ENSMUSG00000102592	ENSMUST00000194454	Gm38385	1	3752010	-23893.5	FALSE	FALSE
chr1	3798934	3799012	TS_total_peak10	ENSMUSG00000088333	ENSMUST00000157708	Gm27396	-1	3783933	15040	FALSE	FALSE
chr1	3800220	3800297	TS_total_peak11	ENSMUSG00000088333	ENSMUST00000157708	Gm27396	-1	3783933	16325.5	FALSE	FALSE
chr1	3852572	3852774	TS_total_peak12	ENSMUSG00000088333	ENSMUST00000157708	Gm27396	-1	3783933	68740	FALSE	FALSE
chr1	3953710	3953833	TS_total_peak13	ENSMUSG00000102343	ENSMUST00000192427	Gm37381	-1	3985984	-32212.5	FALSE	TRUE
chr1	3994686	3995035	TS_total_peak14	ENSMUSG00000102343	ENSMUST00000194643	Gm37381	-1	3986215	8645.5	FALSE	TRUE
chr1	4214447	4214615	TS_total_peak15	ENSMUSG00000102948	ENSMUST00000195384	Gm6101	-1	4260519	-45988	FALSE	FALSE
chr1	4327052	4327250	TS_total_peak16	ENSMUSG00000025900	ENSMUST00000027032	Rp1	-1	4360314	-33163	TRUE	FALSE
chr1	4327440	4327521	TS_total_peak17	ENSMUSG00000025900	ENSMUST00000027032	Rp1	-1	4360314	-32833.5	TRUE	FALSE
chr1	4416867	4416941	TS_total_peak18	ENSMUSG00000025900	ENSMUST00000208660	Rp1	-1	4409241	7663	FALSE	TRUE
chr1	4422466	4422724	TS_total_peak19	ENSMUSG00000025900	ENSMUST00000208793	Rp1	-1	4409241	13354	TRUE	TRUE
chr1	4491921	4492173	TS_total_peak20	ENSMUSG00000025902	ENSMUST00000192505	Sox17	-1	4493604	-1557	FALSE	TRUE
chr1	4492655	4492699	TS_total_peak21	ENSMUSG00000025902	ENSMUST00000192505	Sox17	-1	4493604	-927	FALSE	TRUE
chr1	4544169	4544322	TS_total_peak22	ENSMUSG00000103003	ENSMUST00000193889	Gm38076	-1	4535286	8959.5	FALSE	TRUE
chr1	4559818	4559925	TS_total_peak23	ENSMUSG00000103003	ENSMUST00000193889	Gm38076	-1	4535286	24585.5	FALSE	FALSE
chr1	4560124	4560390	TS_total_peak24	ENSMUSG00000103003	ENSMUST00000193889	Gm38076	-1	4535286	24971	FALSE	FALSE
chr1	4571601	4571992	TS_total_peak25	ENSMUSG00000104328	ENSMUST00000195771	Gm37323	-1	4586252	-14455.5	FALSE	TRUE
chr1	4698412	4698518	TS_total_peak26	ENSMUSG00000102175	ENSMUST00000193443	Gm6119	-1	4693424	5041	FALSE	FALSE
chr1	4706267	4706392	TS_total_peak27	ENSMUSG00000102175	ENSMUST00000193443	Gm6119	-1	4693424	12905.5	FALSE	FALSE
chr1	4751374	4751613	TS_total_peak28	ENSMUSG00000103265	ENSMUST00000195671	Gm2053	-1	4735676	15817.5	FALSE	FALSE
chr1	4756207	4756292	TS_total_peak29	ENSMUSG00000103922	ENSMUST00000193658	Gm6123	1	4771131	-14881.5	FALSE	TRUE
chr1	4780210	4780303	TS_total_peak30	ENSMUSG00000102275	ENSMUST00000195445	Gm37144	-1	4779212	1044.5	FALSE	TRUE
chr1	4785510	4785834	TS_total_peak31	ENSMUSG00000033845	ENSMUST00000132625	Mrpl15	-1	4785692	-20	FALSE	TRUE
chr1	4807542	4808189	TS_total_peak32	ENSMUSG00000104217	ENSMUST00000155020	Gm37988	1	4807892	-26.5	FALSE	TRUE
chr1	4855492	4855791	TS_total_peak33	ENSMUSG00000033813	ENSMUST00000081551	Tcea1	1	4857814	-2172.5	TRUE	TRUE
chr1	4857486	4857881	TS_total_peak34	ENSMUSG00000033813	ENSMUST00000081551	Tcea1	1	4857814	-130.5	TRUE	TRUE
chr1	4857976	4858159	TS_total_peak35	ENSMUSG00000033813	ENSMUST00000165720	Tcea1	1	4858038	29.5	TRUE	TRUE
chr1	5015440	5015602	TS_total_peak36	ENSMUSG00000002459	ENSMUST00000119256	Rgs20	-1	5018735	-3214	FALSE	FALSE
chr1	5019313	5019533	TS_total_peak37	ENSMUSG00000002459	ENSMUST00000156289	Rgs20	-1	5019379	44	FALSE	TRUE
chr1	5022882	5022959	TS_total_peak38	ENSMUSG00000002459	ENSMUST00000002533	Rgs20	-1	5019539	3381.5	FALSE	TRUE
chr1	5070363	5070477	TS_total_peak39	ENSMUSG00000002459	ENSMUST00000118000	Rgs20	-1	5070285	135	FALSE	TRUE
chr1	5082978	5083563	TS_total_peak40	ENSMUSG00000033793	ENSMUST00000192142	Atp6v1h	1	5083164	106.5	FALSE	TRUE
chr1	5108631	5108929	TS_total_peak41	ENSMUSG00000033793	ENSMUST00000192142	Atp6v1h	1	5083164	25616	TRUE	FALSE
chr1	5189160	5189281	TS_total_peak42	ENSMUSG00000104352	ENSMUST00000193351	Gm7182	-1	5277337	-88116.5	FALSE	FALSE
chr1	5189520	5189674	TS_total_peak43	ENSMUSG00000104352	ENSMUST00000193351	Gm7182	-1	5277337	-87740	FALSE	FALSE
chr1	5232901	5233281	TS_total_peak44	ENSMUSG00000104352	ENSMUST00000193351	Gm7182	-1	5277337	-44246	FALSE	TRUE
chr1	5261065	5261315	TS_total_peak45	ENSMUSG00000104352	ENSMUST00000193351	Gm7182	-1	5277337	-16147	FALSE	TRUE
chr1	5261430	5261566	TS_total_peak46	ENSMUSG00000104352	ENSMUST00000193351	Gm7182	-1	5277337	-15839	FALSE	TRUE
chr1	5350774	5350881	TS_total_peak47	ENSMUSG00000104046	ENSMUST00000193241	Gm37567	1	5307739	43088.5	FALSE	FALSE
chr1	5405402	5405484	TS_total_peak48	ENSMUSG00000102907	ENSMUST00000194850	Gm38264	1	5403547	1896	FALSE	FALSE
chr1	5461721	5461964	TS_total_peak49	ENSMUSG00000102907	ENSMUST00000194850	Gm38264	1	5403547	58295.5	FALSE	FALSE
chr1	5518564	5518910	TS_total_peak50	ENSMUSG00000025905	ENSMUST00000192685	Oprk1	1	5588466	-69729	FALSE	FALSE
chr1	5588321	5588588	TS_total_peak51	ENSMUSG00000025905	ENSMUST00000192685	Oprk1	1	5588466	-11.5	FALSE	TRUE
chr1	5588666	5588750	TS_total_peak52	ENSMUSG00000025905	ENSMUST00000027038	Oprk1	1	5588557	151	FALSE	TRUE
chr1	5704722	5704760	TS_total_peak53	ENSMUSG00000093015	ENSMUST00000175274	Gm22463	-1	5644745	59996	FALSE	FALSE
chr1	5782635	5782801	TS_total_peak54	ENSMUSG00000103519	ENSMUST00000193807	Gm37429	-1	5844672	-61954	FALSE	FALSE
chr1	5915446	5915566	TS_total_peak55	ENSMUSG00000033774	ENSMUST00000044180	Npbwr1	-1	5917398	-1892	TRUE	TRUE
chr1	5917046	5917219	TS_total_peak56	ENSMUSG00000033774	ENSMUST00000044180	Npbwr1	-1	5917398	-265.5	FALSE	TRUE
chr1	5917392	5917454	TS_total_peak57	ENSMUSG00000033774	ENSMUST00000044180	Npbwr1	-1	5917398	25	FALSE	TRUE
chr1	6188597	6188731	TS_total_peak58	ENSMUSG00000025907	ENSMUST00000159906	Rb1cc1	1	6206197	-17533	TRUE	FALSE
chr1	6190696	6190854	TS_total_peak59	ENSMUSG00000025907	ENSMUST00000159906	Rb1cc1	1	6206197	-15422	TRUE	FALSE
chr1	6193781	6193844	TS_total_peak60	ENSMUSG00000025907	ENSMUST00000159906	Rb1cc1	1	6206197	-12384.5	TRUE	FALSE
chr1	6214241	6215238	TS_total_peak61	ENSMUSG00000025907	ENSMUST00000162210	Rb1cc1	1	6214663	76.5	TRUE	TRUE
chr1	6272343	6272472	TS_total_peak62	ENSMUSG00000025907	ENSMUST00000159656	Rb1cc1	1	6270678	1729.5	FALSE	TRUE
chr1	6282561	6282739	TS_total_peak63	ENSMUSG00000025907	ENSMUST00000159656	Rb1cc1	1	6270678	11972	FALSE	TRUE
chr1	6359026	6359563	TS_total_peak64	ENSMUSG00000087247	ENSMUST00000133144	Fam150a	1	6359218	76.5	FALSE	TRUE
chr1	6382795	6383211	TS_total_peak65	ENSMUSG00000102706	ENSMUST00000192950	Gm7417	-1	6383106	-103	FALSE	TRUE
chr1	6441236	6441644	TS_total_peak66	ENSMUSG00000103845	ENSMUST00000194240	Gm19026	-1	6441296	144	FALSE	TRUE
chr1	6928318	6928886	TS_total_peak67	ENSMUSG00000103282	ENSMUST00000191703	Gm37275	1	6929759	-1157	FALSE	FALSE
chr1	6990122	6990251	TS_total_peak68	ENSMUSG00000102534	ENSMUST00000193423	Gm37225	1	6998217	-8030.5	TRUE	FALSE
chr1	7045022	7045194	TS_total_peak69	ENSMUSG00000103629	ENSMUST00000195648	Gm5694	1	7035915	9193	TRUE	TRUE
chr1	7045373	7045514	TS_total_peak70	ENSMUSG00000103629	ENSMUST00000195648	Gm5694	1	7035915	9528.5	TRUE	TRUE
chr1	7047425	7047546	TS_total_peak71	ENSMUSG00000103629	ENSMUST00000195648	Gm5694	1	7035915	11570.5	FALSE	TRUE
chr1	7052873	7052970	TS_total_peak72	ENSMUSG00000103629	ENSMUST00000195648	Gm5694	1	7035915	17006.5	FALSE	TRUE
chr1	7088448	7089234	TS_total_peak73	ENSMUSG00000051285	ENSMUST00000061280	Pcmtd1	1	7088920	-79	TRUE	TRUE
chr1	7124867	7124971	TS_total_peak74	ENSMUSG00000098201	ENSMUST00000182051	Gm26983	-1	7136586	-11667	TRUE	TRUE
chr1	7126016	7126268	TS_total_peak75	ENSMUSG00000098201	ENSMUST00000182051	Gm26983	-1	7136586	-10444	TRUE	TRUE
chr1	7201807	7201881	TS_total_peak76	ENSMUSG00000103709	ENSMUST00000195269	Nras-ps2	-1	7189919	11925	FALSE	FALSE
chr1	7206248	7206309	TS_total_peak77	ENSMUSG00000103709	ENSMUST00000195269	Nras-ps2	-1	7189919	16359.5	TRUE	TRUE
chr1	7206409	7206540	TS_total_peak78	ENSMUSG00000103709	ENSMUST00000195269	Nras-ps2	-1	7189919	16555.5	TRUE	TRUE
chr1	7206738	7206881	TS_total_peak79	ENSMUSG00000103709	ENSMUST00000195269	Nras-ps2	-1	7189919	16890.5	TRUE	TRUE
chr1	7207213	7207393	TS_total_peak80	ENSMUSG00000103709	ENSMUST00000195269	Nras-ps2	-1	7189919	17384	TRUE	TRUE
chr1	7271646	7271741	TS_total_peak81	ENSMUSG00000077244	ENSMUST00000104056	Gm23274	1	7265803	5890.5	FALSE	TRUE
chr1	7271818	7271957	TS_total_peak82	ENSMUSG00000077244	ENSMUST00000104056	Gm23274	1	7265803	6084.5	FALSE	TRUE
chr1	7272099	7272146	TS_total_peak83	ENSMUSG00000077244	ENSMUST00000104056	Gm23274	1	7265803	6319.5	FALSE	FALSE
chr1	7335295	7335543	TS_total_peak84	ENSMUSG00000102768	ENSMUST00000192649	Gm19002	1	7315451	19968	FALSE	FALSE
chr1	7397634	7398445	TS_total_peak85	ENSMUSG00000097797	ENSMUST00000193732	Gm26901	-1	7397869	170.5	FALSE	TRUE
chr1	7497662	7497812	TS_total_peak86	ENSMUSG00000103067	ENSMUST00000194886	Gm30414	1	7497968	-231	FALSE	FALSE
chr1	7498705	7498807	TS_total_peak87	ENSMUSG00000103067	ENSMUST00000194886	Gm30414	1	7497968	788	TRUE	FALSE
chr1	7499102	7499324	TS_total_peak88	ENSMUSG00000103067	ENSMUST00000194886	Gm30414	1	7497968	1245	TRUE	FALSE
chr1	7502493	7502720	TS_total_peak89	ENSMUSG00000103067	ENSMUST00000194886	Gm30414	1	7497968	4638.5	FALSE	TRUE
chr1	7543639	7543712	TS_total_peak90	ENSMUSG00000103067	ENSMUST00000194886	Gm30414	1	7497968	45707.5	FALSE	TRUE
chr1	7591403	7591540	TS_total_peak91	ENSMUSG00000102320	ENSMUST00000195081	Gm37791	1	7591646	-174.5	FALSE	FALSE
chr1	7591657	7591841	TS_total_peak92	ENSMUSG00000102320	ENSMUST00000195081	Gm37791	1	7591646	103	FALSE	FALSE
chr1	7591932	7591934	TS_total_peak93	ENSMUSG00000102320	ENSMUST00000195081	Gm37791	1	7591646	287	FALSE	FALSE
chr1	7638280	7638465	TS_total_peak94	ENSMUSG00000103903	ENSMUST00000194305	Rps2-ps2	1	7664081	-25708.5	TRUE	FALSE
chr1	7671671	7672088	TS_total_peak95	ENSMUSG00000103903	ENSMUST00000194305	Rps2-ps2	1	7664081	7798.5	FALSE	TRUE
chr1	7777290	7777532	TS_total_peak96	ENSMUSG00000103557	ENSMUST00000194872	Gm38216	-1	7730565	46846	FALSE	TRUE
chr1	7843394	7843500	TS_total_peak97							FALSE
chr1	7881804	7881912	TS_total_peak98
chr1	7971341	7971674	TS_total_peak99
chr1	8558367	8558509	TS_total_peak100	ENSMUSG00000102253	ENSMUST00000194602	Gm38259	-1	8531313	27125	FALSE	FALSE
chr1	8582145	8582253	TS_total_peak101	ENSMUSG00000093970	ENSMUST00000103887	Gm23358	-1	8588724	-6525	FALSE	TRUE
chr1	8678869	8678970	TS_total_peak102	ENSMUSG00000103884	ENSMUST00000193281	Gm37005	-1	8644859	34060.5	FALSE	FALSE
chr1	8744890	8744979	TS_total_peak103	ENSMUSG00000084353	ENSMUST00000119877	Gm15452	-1	8792162	-47227.5	FALSE	FALSE
chr1	9028805	9028921	TS_total_peak104	ENSMUSG00000066693	ENSMUST00000085919	Gm7493	-1	8963621	65242	FALSE	FALSE
chr1	9240821	9240869	TS_total_peak105	ENSMUSG00000103819	ENSMUST00000195333	Gm38008	-1	9259134	-18289	FALSE	FALSE
chr1	9298509	9298652	TS_total_peak106	ENSMUSG00000025909	ENSMUST00000132064	Sntg1	-1	9298573	7.5	FALSE	TRUE
chr1	9367311	9367712	TS_total_peak107	ENSMUSG00000101571	ENSMUST00000040649	Gm6187	-1	9398687	-31175.5	FALSE	FALSE
chr1	9408128	9408215	TS_total_peak108	ENSMUSG00000101571	ENSMUST00000040649	Gm6187	-1	9398687	9484.5	FALSE	FALSE
chr1	9469594	9469668	TS_total_peak109	ENSMUSG00000065625	ENSMUST00000083691	Gm24765	1	9458670	10961	TRUE	TRUE
chr1	9470101	9470232	TS_total_peak110	ENSMUSG00000065625	ENSMUST00000083691	Gm24765	1	9458670	11496.5	TRUE	TRUE
chr1	9520461	9520745	TS_total_peak111	ENSMUSG00000103411	ENSMUST00000192792	Gm18300	-1	9501522	19081	FALSE	FALSE
chr1	9541359	9541520	TS_total_peak112	ENSMUSG00000061024	ENSMUST00000072079	Rrs1	1	9545408	-3968.5	TRUE	TRUE
chr1	9545154	9545739	TS_total_peak113	ENSMUSG00000061024	ENSMUST00000072079	Rrs1	1	9545408	38.5	TRUE	TRUE
chr1	9545842	9545956	TS_total_peak114	ENSMUSG00000061024	ENSMUST00000072079	Rrs1	1	9545408	491	FALSE	FALSE
chr1	9547994	9548084	TS_total_peak115	ENSMUSG00000025911	ENSMUST00000027044	Adhfe1	1	9548055	-16	TRUE	TRUE
chr1	9564598	9564737	TS_total_peak116	ENSMUSG00000081441	ENSMUST00000121942	Gm6161	1	9574548	-9880.5	FALSE	FALSE
chr1	9631615	9631866	TS_total_peak117	ENSMUSG00000079671	ENSMUST00000153239	2610203C22Rik	-1	9631175	565.5	FALSE	FALSE
chr1	9649402	9649463	TS_total_peak118	ENSMUSG00000099827	ENSMUST00000191209	Gm29520	-1	9640582	8850.5	FALSE	TRUE
chr1	9699977	9700838	TS_total_peak119	ENSMUSG00000025912	ENSMUST00000088658	Mybl1	-1	9700209	198.5	FALSE	TRUE
chr1	9747871	9747967	TS_total_peak120	ENSMUSG00000097893	ENSMUST00000181358	1700034P13Rik	1	9747956	-37	TRUE	TRUE
chr1	9748278	9748673	TS_total_peak121	ENSMUSG00000097893	ENSMUST00000191287	1700034P13Rik	1	9748481	-5.5	TRUE	TRUE
chr1	9755475	9755564	TS_total_peak122	ENSMUSG00000097893	ENSMUST00000209020	1700034P13Rik	1	9748626	6893.5	TRUE	FALSE
chr1	9755689	9755906	TS_total_peak123	ENSMUSG00000097893	ENSMUST00000209020	1700034P13Rik	1	9748626	7171.5	TRUE	FALSE
chr1	9756138	9756380	TS_total_peak124	ENSMUSG00000097893	ENSMUST00000209020	1700034P13Rik	1	9748626	7633	TRUE	FALSE
chr1	9768503	9768579	TS_total_peak125	ENSMUSG00000097893	ENSMUST00000189322	1700034P13Rik	1	9783778	-15237	TRUE	TRUE
chr1	9768694	9769074	TS_total_peak126	ENSMUSG00000097893	ENSMUST00000189322	1700034P13Rik	1	9783778	-14894	TRUE	TRUE
chr1	9772906	9772987	TS_total_peak127	ENSMUSG00000097893	ENSMUST00000189322	1700034P13Rik	1	9783778	-10831.5	TRUE	TRUE
chr1	9944045	9944253	TS_total_peak128	ENSMUSG00000098234	ENSMUST00000182580	Snhg6	-1	9944118	31	TRUE	TRUE
chr1	9967551	9968307	TS_total_peak129	ENSMUSG00000099032	ENSMUST00000185184	Tcf24	-1	9967932	-3	FALSE	TRUE
chr1	9990146	9990231	TS_total_peak130	ENSMUSG00000025916	ENSMUST00000147000	Ppp1r42	-1	9985692	4496.5	TRUE	FALSE
chr1	10009104	10009256	TS_total_peak131	ENSMUSG00000025916	ENSMUST00000027049	Ppp1r42	-1	10009136	44	FALSE	TRUE
chr1	10012352	10012423	TS_total_peak132	ENSMUSG00000095780	ENSMUST00000179194	Gm24674	-1	10009917	2470.5	FALSE	FALSE
chr1	10037866	10038013	TS_total_peak133	ENSMUSG00000025917	ENSMUST00000139578	Cops5	-1	10037938	1.5	TRUE	TRUE
chr1	10038115	10038241	TS_total_peak134	ENSMUSG00000025917	ENSMUST00000150509	Cops5	-1	10038168	10	TRUE	TRUE
chr1	10039576	10039861	TS_total_peak135	ENSMUSG00000056763	ENSMUST00000191521	Cspp1	1	10039767	-48.5	TRUE	TRUE
chr1	10039938	10040208	TS_total_peak136	ENSMUSG00000056763	ENSMUST00000155974	Cspp1	1	10040155	-82	TRUE	TRUE
chr1	10049571	10049621	TS_total_peak137	ENSMUSG00000056763	ENSMUST00000186294	Cspp1	1	10046493	3103	TRUE	TRUE
chr1	10089694	10089778	TS_total_peak138	ENSMUSG00000056763	ENSMUST00000123261	Cspp1	1	10087747	1989	FALSE	TRUE
chr1	10170367	10170449	TS_total_peak139	ENSMUSG00000088153	ENSMUST00000157528	Gm26348	1	10166539	3869	FALSE	FALSE
chr1	10232486	10232715	TS_total_peak140	ENSMUSG00000067851	ENSMUST00000131556	Arfgef1	-1	10232670	-69.5	FALSE	FALSE
chr1	10232897	10233234	TS_total_peak141	ENSMUSG00000067851	ENSMUST00000131556	Arfgef1	-1	10232670	395.5	FALSE	TRUE
chr1	10233339	10233410	TS_total_peak142	ENSMUSG00000067851	ENSMUST00000131556	Arfgef1	-1	10232670	704.5	FALSE	TRUE
chr1	10257671	10257773	TS_total_peak143	ENSMUSG00000067851	ENSMUST00000131556	Arfgef1	-1	10232670	25052	FALSE	FALSE
chr1	10259596	10259865	TS_total_peak144	ENSMUSG00000067851	ENSMUST00000088615	Arfgef1	-1	10232670	27060.5	FALSE	FALSE
chr1	10285368	10285803	TS_total_peak145	ENSMUSG00000067851	ENSMUST00000088615	Arfgef1	-1	10232670	52915.5	TRUE	FALSE
chr1	10286216	10286298	TS_total_peak146	ENSMUSG00000067851	ENSMUST00000088615	Arfgef1	-1	10232670	53587	TRUE	FALSE
chr1	10423912	10424114	TS_total_peak147	ENSMUSG00000103810	ENSMUST00000194845	Gm38005	-1	10451989	-27976	FALSE	FALSE
chr1	10592740	10592957	TS_total_peak148	ENSMUSG00000094979	ENSMUST00000179958	Gm25253	-1	10555660	37188.5	FALSE	FALSE
chr1	10593239	10593337	TS_total_peak149	ENSMUSG00000094979	ENSMUST00000179958	Gm25253	-1	10555660	37628	FALSE	FALSE
chr1	10815175	10815240	TS_total_peak150	ENSMUSG00000100212	ENSMUST00000189483	Gm5522	1	10805281	9926.5	FALSE	FALSE
chr1	10822272	10822429	TS_total_peak151	ENSMUSG00000100212	ENSMUST00000189483	Gm5522	1	10805281	17069.5	FALSE	FALSE
chr1	10872434	10872496	TS_total_peak152	ENSMUSG00000100648	ENSMUST00000188013	Gm28659	1	10868688	3777	FALSE	FALSE
chr1	10878468	10878569	TS_total_peak153	ENSMUSG00000100648	ENSMUST00000188013	Gm28659	1	10868688	9830.5	FALSE	TRUE
chr1	10880068	10880230	TS_total_peak154	ENSMUSG00000100648	ENSMUST00000188013	Gm28659	1	10868688	11461	FALSE	TRUE
chr1	10993420	10993827	TS_total_peak155	ENSMUSG00000048960	ENSMUST00000190935	Prex2	1	10993518	105.5	FALSE	TRUE
chr1	11065317	11065400	TS_total_peak156	ENSMUSG00000048960	ENSMUST00000189822	Prex2	1	11098530	-33171.5	FALSE	TRUE
chr1	11097376	11097635	TS_total_peak157	ENSMUSG00000048960	ENSMUST00000189822	Prex2	1	11098530	-1024.5	FALSE	TRUE
chr1	11277921	11278221	TS_total_peak158	ENSMUSG00000048960	ENSMUST00000188154	Prex2	1	11283993	-5922	FALSE	TRUE
chr1	11315211	11315324	TS_total_peak159	ENSMUSG00000048960	ENSMUST00000188154	Prex2	1	11283993	31274.5	FALSE	FALSE
chr1	11330309	11330552	TS_total_peak160	ENSMUSG00000103494	ENSMUST00000193623	Gm37410	-1	11366964	-36533.5	TRUE	TRUE
chr1	11351157	11351291	TS_total_peak161	ENSMUSG00000103494	ENSMUST00000193623	Gm37410	-1	11366964	-15740	FALSE	TRUE
chr1	11414060	11414487	TS_total_peak162	ENSMUSG00000057715	ENSMUST00000135014	A830018L16Rik	1	11414269	4.5	FALSE	TRUE
chr1	11493012	11493182	TS_total_peak163	ENSMUSG00000057715	ENSMUST00000141339	A830018L16Rik	1	11518671	-25574	TRUE	FALSE
chr1	11493305	11493440	TS_total_peak164	ENSMUSG00000057715	ENSMUST00000141339	A830018L16Rik	1	11518671	-25298.5	TRUE	FALSE
chr1	11626796	11626921	TS_total_peak165	ENSMUSG00000099845	ENSMUST00000188880	Gm29273	-1	11608400	18458.5	FALSE	FALSE
chr1	11745633	11745745	TS_total_peak166	ENSMUSG00000103561	ENSMUST00000195360	Gm38069	1	11704207	41482	FALSE	FALSE
chr1	11783190	11783382	TS_total_peak167	ENSMUSG00000103561	ENSMUST00000195360	Gm38069	1	11704207	79079	FALSE	FALSE
chr1	11783459	11783508	TS_total_peak168	ENSMUSG00000103561	ENSMUST00000195360	Gm38069	1	11704207	79276.5	FALSE	FALSE
chr1	12424655	12424735	TS_total_peak169	ENSMUSG00000098555	ENSMUST00000183490	Mir6341	1	12425986	-1291	FALSE	FALSE
chr1	12572859	12573079	TS_total_peak170	ENSMUSG00000097628	ENSMUST00000181461	Gm2383	1	12565577	7392	FALSE	FALSE
chr1	12580437	12580601	TS_total_peak171	ENSMUSG00000097628	ENSMUST00000181461	Gm2383	1	12565577	14942	FALSE	FALSE
chr1	12623175	12623256	TS_total_peak172	ENSMUSG00000098163	ENSMUST00000182390	Gm6216	1	12655867	-32651.5	FALSE	FALSE
chr1	12657487	12657786	TS_total_peak173	ENSMUSG00000098163	ENSMUST00000182390	Gm6216	1	12655867	1769.5	FALSE	FALSE
chr1	12692424	12692524	TS_total_peak174	ENSMUSG00000016918	ENSMUST00000186051	Sulf1	1	12692532	-58	FALSE	TRUE
chr1	12711594	12711676	TS_total_peak175	ENSMUSG00000016918	ENSMUST00000187376	Sulf1	1	12718459	-6824	FALSE	TRUE
chr1	12724790	12724889	TS_total_peak176	ENSMUSG00000016918	ENSMUST00000186405	Sulf1	1	12728119	-3279.5	FALSE	FALSE
chr1	12744779	12744977	TS_total_peak177	ENSMUSG00000016918	ENSMUST00000186405	Sulf1	1	12728119	16759	FALSE	TRUE
chr1	12745151	12745266	TS_total_peak178	ENSMUSG00000016918	ENSMUST00000186405	Sulf1	1	12728119	17089.5	FALSE	TRUE
chr1	12850996	12851071	TS_total_peak179	ENSMUSG00000016918	ENSMUST00000185780	Sulf1	1	12842791	8242.5	FALSE	FALSE
chr1	12879089	12879275	TS_total_peak180	ENSMUSG00000016918	ENSMUST00000185780	Sulf1	1	12842791	36391	FALSE	FALSE
chr1	12990324	12990440	TS_total_peak181	ENSMUSG00000025938	ENSMUST00000147606	Slco5a1	-1	12990914	-532	FALSE	TRUE
chr1	12992683	12992840	TS_total_peak182	ENSMUSG00000025938	ENSMUST00000188454	Slco5a1	-1	12992650	111.5	FALSE	TRUE
chr1	13161709	13161793	TS_total_peak183	ENSMUSG00000005886	ENSMUST00000133232	Ncoa2	-1	13151018	10733	FALSE	FALSE
chr1	13259622	13259785	TS_total_peak184	ENSMUSG00000099183	ENSMUST00000183805	Gm27881	1	13262198	-2494.5	TRUE	FALSE
chr1	13308969	13309195	TS_total_peak185	ENSMUSG00000005886	ENSMUST00000145280	Ncoa2	-1	13299722	9360	FALSE	FALSE
chr1	13332760	13332835	TS_total_peak186	ENSMUSG00000087782	ENSMUST00000157157	Gm23169	-1	13334609	-1811.5	FALSE	TRUE
chr1	13360765	13360896	TS_total_peak187	ENSMUSG00000102664	ENSMUST00000195718	Gm38380	-1	13356730	4100.5	TRUE	FALSE
chr1	13372392	13372964	TS_total_peak188	ENSMUSG00000005886	ENSMUST00000081713	Ncoa2	-1	13372439	239	FALSE	TRUE
chr1	13373518	13373642	TS_total_peak189	ENSMUSG00000005886	ENSMUST00000124088	Ncoa2	-1	13374029	-449	FALSE	FALSE
chr1	13373972	13374194	TS_total_peak190	ENSMUSG00000005886	ENSMUST00000006037	Ncoa2	-1	13374083	0	FALSE	TRUE
chr1	13426541	13426619	TS_total_peak191	ENSMUSG00000101171	ENSMUST00000187246	Gm7593	-1	13407655	18925	FALSE	TRUE
chr1	13457120	13457212	TS_total_peak192	ENSMUSG00000101171	ENSMUST00000187246	Gm7593	-1	13407655	49511	TRUE	FALSE
chr1	13496527	13496689	TS_total_peak193	ENSMUSG00000025935	ENSMUST00000185447	Tram1	-1	13579798	-83190	TRUE	FALSE
chr1	13502133	13502274	TS_total_peak194	ENSMUSG00000025935	ENSMUST00000185447	Tram1	-1	13579798	-77594.5	FALSE	FALSE
chr1	13589771	13590154	TS_total_peak195	ENSMUSG00000025935	ENSMUST00000027068	Tram1	-1	13589910	52.5	FALSE	TRUE
chr1	13639612	13639881	TS_total_peak196	ENSMUSG00000025937	ENSMUST00000156222	Lactb2	-1	13638411	1335.5	FALSE	FALSE
chr1	13643178	13643371	TS_total_peak197	ENSMUSG00000102982	ENSMUST00000194537	Gm38319	-1	13642748	526.5	TRUE	FALSE
chr1	13660149	13660753	TS_total_peak198	ENSMUSG00000025937	ENSMUST00000027071	Lactb2	-1	13660546	-95	TRUE	TRUE
chr1	13789364	13789491	TS_total_peak199	ENSMUSG00000097711	ENSMUST00000180415	Gm5523	-1	13786879	2548.5	FALSE	TRUE
chr1	13854655	13854881	TS_total_peak200	ENSMUSG00000102166	ENSMUST00000194709	Gm36947	-1	13849119	5649	FALSE	FALSE
chr1	13874060	13874235	TS_total_peak201	ENSMUSG00000102166	ENSMUST00000194709	Gm36947	-1	13849119	25028.5	FALSE	FALSE
chr1	13941824	13942000	TS_total_peak202	ENSMUSG00000089358	ENSMUST00000158733	Gm25491	1	13932378	9534	TRUE	FALSE
chr1	14002712	14002786	TS_total_peak203	ENSMUSG00000089358	ENSMUST00000158733	Gm25491	1	13932378	70371	FALSE	FALSE
chr1	14138668	14138748	TS_total_peak204	ENSMUSG00000104209	ENSMUST00000193148	Gm37400	-1	14112819	25889	FALSE	FALSE
chr1	14309700	14310113	TS_total_peak205	ENSMUSG00000025932	ENSMUST00000187790	Eya1	-1	14309836	70.5	FALSE	TRUE
chr1	14484224	14484393	TS_total_peak206
chr1	14484675	14484793	TS_total_peak207
chr1	14499262	14499339	TS_total_peak208
chr1	14506562	14506994	TS_total_peak209								TRUE
chr1	14507100	14507130	TS_total_peak210								TRUE
chr1	14743220	14743431	TS_total_peak211	ENSMUSG00000054493	ENSMUST00000187401	Gm9947	1	14752937	-9611.5	TRUE	TRUE
chr1	14755362	14755505	TS_total_peak212	ENSMUSG00000054493	ENSMUST00000067599	Gm9947	1	14755454	-20.5	FALSE	TRUE
chr1	14918836	14919005	TS_total_peak213	ENSMUSG00000032769	ENSMUST00000041447	Trpa1	-1	14918862	58.5	FALSE	TRUE
chr1	14975554	14975701	TS_total_peak214	ENSMUSG00000088159	ENSMUST00000157534	Gm26345	-1	15019159	-43531.5	FALSE	FALSE
chr1	14975836	14975918	TS_total_peak215	ENSMUSG00000088159	ENSMUST00000157534	Gm26345	-1	15019159	-43282	FALSE	FALSE
chr1	14976060	14976108	TS_total_peak216	ENSMUSG00000088159	ENSMUST00000157534	Gm26345	-1	15019159	-43075	FALSE	FALSE
chr1	15083659	15084030	TS_total_peak217	ENSMUSG00000088159	ENSMUST00000157534	Gm26345	-1	15019159	64685.5	FALSE	FALSE
chr1	15264070	15264172	TS_total_peak218	ENSMUSG00000073737	ENSMUST00000086739	Gm10566	-1	15269797	-5676	FALSE	FALSE
chr1	15286566	15286930	TS_total_peak219	ENSMUSG00000092083	ENSMUST00000175681	Kcnb2	1	15287254	-506	FALSE	TRUE
chr1	15327503	15327580	TS_total_peak220	ENSMUSG00000092083	ENSMUST00000170146	Kcnb2	1	15312452	15089.5	FALSE	TRUE
chr1	15719694	15719869	TS_total_peak221	ENSMUSG00000088829	ENSMUST00000158204	Gm25227	-1	15686046	33735.5	FALSE	TRUE
chr1	15791719	15791881	TS_total_peak222	ENSMUSG00000025925	ENSMUST00000188371	Terf1	1	15805646	-13846	TRUE	TRUE
chr1	15804837	15804954	TS_total_peak223	ENSMUSG00000025925	ENSMUST00000188371	Terf1	1	15805646	-750.5	TRUE	TRUE
chr1	15805443	15805738	TS_total_peak224	ENSMUSG00000025925	ENSMUST00000188371	Terf1	1	15805646	-55.5	TRUE	TRUE
chr1	15805993	15806116	TS_total_peak225	ENSMUSG00000025925	ENSMUST00000027057	Terf1	1	15805664	390.5	TRUE	TRUE
chr1	15814832	15814940	TS_total_peak226	ENSMUSG00000025925	ENSMUST00000188684	Terf1	1	15807641	7245	TRUE	TRUE
chr1	15892545	15892787	TS_total_peak227	ENSMUSG00000032719	ENSMUST00000040695	Sbspon	-1	15892722	-56	FALSE	TRUE
chr1	15996240	15996640	TS_total_peak228	ENSMUSG00000100652	ENSMUST00000185778	Gm7634	1	16053335	-56895	FALSE	FALSE
chr1	16007051	16007127	TS_total_peak229	ENSMUSG00000100652	ENSMUST00000185778	Gm7634	1	16053335	-46246	FALSE	TRUE
chr1	16093123	16093204	TS_total_peak230	ENSMUSG00000067795	ENSMUST00000145070	4930444P10Rik	-1	16093325	-161.5	TRUE	TRUE
chr1	16093330	16093404	TS_total_peak231	ENSMUSG00000067795	ENSMUST00000151004	4930444P10Rik	-1	16093325	42	TRUE	TRUE
chr1	16104675	16105113	TS_total_peak232	ENSMUSG00000043716	ENSMUST00000058437	Rpl7	-1	16104662	232	TRUE	TRUE
chr1	16105207	16105464	TS_total_peak233	ENSMUSG00000025921	ENSMUST00000027053	Rdh10	1	16105774	-438.5	FALSE	TRUE
chr1	16105685	16105888	TS_total_peak234	ENSMUSG00000025921	ENSMUST00000027053	Rdh10	1	16105774	12.5	FALSE	TRUE
chr1	16130108	16130295	TS_total_peak235	ENSMUSG00000025921	ENSMUST00000152626	Rdh10	1	16130502	-300.5	FALSE	TRUE
chr1	16228005	16228127	TS_total_peak236	ENSMUSG00000100868	ENSMUST00000186343	Gm28095	1	16228506	-440	FALSE	FALSE
chr1	16228537	16228709	TS_total_peak237	ENSMUSG00000100868	ENSMUST00000186343	Gm28095	1	16228506	117	FALSE	FALSE
chr1	16241034	16241248	TS_total_peak238	ENSMUSG00000089982	ENSMUST00000161626	Gm7568	1	16253592	-12451	FALSE	FALSE
chr1	16518749	16518895	TS_total_peak239	ENSMUSG00000025920	ENSMUST00000159558	Stau2	-1	16519211	-389	FALSE	TRUE
chr1	16518989	16519307	TS_total_peak240	ENSMUSG00000025920	ENSMUST00000159558	Stau2	-1	16519211	-63	FALSE	TRUE
chr1	16519756	16519892	TS_total_peak241	ENSMUSG00000025920	ENSMUST00000144138	Stau2	-1	16520020	-196	FALSE	TRUE
chr1	16553249	16553381	TS_total_peak242	ENSMUSG00000025939	ENSMUST00000182080	Ube2w	-1	16585398	-32083	FALSE	FALSE
chr1	16553608	16553914	TS_total_peak243	ENSMUSG00000025939	ENSMUST00000182080	Ube2w	-1	16585398	-31637	FALSE	FALSE
chr1	16619180	16619549	TS_total_peak244	ENSMUSG00000025939	ENSMUST00000182554	Ube2w	-1	16619312	52.5	TRUE	TRUE
chr1	16656545	16657281	TS_total_peak245	ENSMUSG00000079658	ENSMUST00000185771	Tceb1	-1	16656914	-1	TRUE	TRUE
chr1	16665116	16665570	TS_total_peak246	ENSMUSG00000025940	ENSMUST00000176451	Tmem70	1	16665236	107	TRUE	TRUE
chr1	16688650	16688784	TS_total_peak247	ENSMUSG00000025779	ENSMUST00000190366	Ly96	1	16688508	209	TRUE	TRUE
chr1	16703035	16703140	TS_total_peak248	ENSMUSG00000025779	ENSMUST00000190366	Ly96	1	16688508	14579.5	FALSE	FALSE
chr1	16710680	16710803	TS_total_peak249	ENSMUSG00000025779	ENSMUST00000190366	Ly96	1	16688508	22233.5	FALSE	FALSE
chr1	16711291	16711391	TS_total_peak250	ENSMUSG00000025779	ENSMUST00000190366	Ly96	1	16688508	22833	FALSE	FALSE
chr1	16824309	16824395	TS_total_peak251	ENSMUSG00000091020	ENSMUST00000071842	Gm5828	-1	16770138	54214	FALSE	TRUE
chr1	16824553	16824643	TS_total_peak252	ENSMUSG00000091020	ENSMUST00000071842	Gm5828	-1	16770138	54460	FALSE	TRUE
chr1	16824887	16824975	TS_total_peak253	ENSMUSG00000091020	ENSMUST00000071842	Gm5828	-1	16770138	54793	FALSE	TRUE
chr1	16889807	16890251	TS_total_peak254	ENSMUSG00000101640	ENSMUST00000186604	Gm28376	1	16898185	-8156	FALSE	FALSE
chr1	16953457	16953780	TS_total_peak255	ENSMUSG00000104133	ENSMUST00000194790	4921511E07Rik	1	16930970	22648.5	FALSE	FALSE
chr1	17096833	17097007	TS_total_peak256	ENSMUSG00000042686	ENSMUST00000038382	Jph1	-1	17097889	-969	FALSE	TRUE
chr1	17097423	17098064	TS_total_peak257	ENSMUSG00000042686	ENSMUST00000038382	Jph1	-1	17097889	-145.5	FALSE	TRUE
chr1	17123538	17123648	TS_total_peak258	ENSMUSG00000100110	ENSMUST00000188872	Gm28783	1	17124747	-1154	TRUE	TRUE
chr1	17207570	17207883	TS_total_peak259	ENSMUSG00000099899	ENSMUST00000187817	Gm28784	1	17168403	39323.5	FALSE	TRUE
chr1	17240152	17240554	TS_total_peak260	ENSMUSG00000100272	ENSMUST00000187478	Gm28785	-1	17250492	-10139	FALSE	FALSE
chr1	17250823	17251090	TS_total_peak261	ENSMUSG00000100272	ENSMUST00000187478	Gm28785	-1	17250492	464.5	TRUE	TRUE
chr1	17251198	17251280	TS_total_peak262	ENSMUSG00000100272	ENSMUST00000187478	Gm28785	-1	17250492	747	FALSE	TRUE
chr1	17389412	17389851	TS_total_peak263	ENSMUSG00000100398	ENSMUST00000188959	Gm5251	1	17394958	-5326.5	FALSE	FALSE
chr1	17434162	17434522	TS_total_peak264	ENSMUSG00000102048	ENSMUST00000186816	Gm6075	-1	17429528	4814	FALSE	FALSE
chr1	17489313	17489828	TS_total_peak265	ENSMUSG00000089534	ENSMUST00000158909	Gm25166	1	17520001	-30430.5	FALSE	FALSE
chr1	17506803	17506985	TS_total_peak266	ENSMUSG00000089534	ENSMUST00000158909	Gm25166	1	17520001	-13107	FALSE	FALSE
chr1	17542300	17542512	TS_total_peak267	ENSMUSG00000089534	ENSMUST00000158909	Gm25166	1	17520001	22405	FALSE	FALSE
chr1	17670028	17670086	TS_total_peak268	ENSMUSG00000100053	ENSMUST00000186267	Gm28154	-1	17641081	28976	FALSE	FALSE
chr1	17903739	17903822	TS_total_peak269	ENSMUSG00000100554	ENSMUST00000190885	Gm7690	1	17947041	-43260.5	FALSE	FALSE
chr1	17932024	17932402	TS_total_peak270	ENSMUSG00000100554	ENSMUST00000190885	Gm7690	1	17947041	-14828	FALSE	TRUE
chr1	17978230	17978326	TS_total_peak271	ENSMUSG00000099591	ENSMUST00000185706	Gm17969	1	17993813	-15535	FALSE	FALSE
chr1	18058256	18058498	TS_total_peak272	ENSMUSG00000101717	ENSMUST00000188360	Gm28756	-1	18058269	108	FALSE	TRUE
chr1	18058596	18058690	TS_total_peak273	ENSMUSG00000109887	ENSMUST00000191057	RP24-571A14.6	-1	18058790	-147	FALSE	TRUE
chr1	18078099	18078574	TS_total_peak274	ENSMUSG00000109887	ENSMUST00000209405	RP24-571A14.6	-1	18059056	19280.5	FALSE	TRUE
chr1	18078668	18079195	TS_total_peak275	ENSMUSG00000109887	ENSMUST00000209405	RP24-571A14.6	-1	18059056	19875.5	FALSE	FALSE
chr1	18223554	18223897	TS_total_peak276	ENSMUSG00000070977	ENSMUST00000126871	Defb44-ps	-1	18223564	161.5	FALSE	FALSE
chr1	18224024	18224187	TS_total_peak277	ENSMUSG00000070977	ENSMUST00000126871	Defb44-ps	-1	18223564	541.5	FALSE	FALSE
chr1	18246233	18246499	TS_total_peak278	ENSMUSG00000073735	ENSMUST00000097818	Defb18	-1	18237443	8923	FALSE	FALSE
chr1	18537573	18537655	TS_total_peak279
chr1	18537783	18537873	TS_total_peak280
chr1	18537989	18538321	TS_total_peak281
chr1	18624883	18625018	TS_total_peak282	ENSMUSG00000101306	ENSMUST00000189030	Gm5252	1	18708428	-83477.5	FALSE	FALSE
chr1	18658689	18659310	TS_total_peak283	ENSMUSG00000101306	ENSMUST00000189030	Gm5252	1	18708428	-49428.5	FALSE	TRUE
chr1	18696429	18696551	TS_total_peak284	ENSMUSG00000101306	ENSMUST00000189030	Gm5252	1	18708428	-11938	FALSE	FALSE
chr1	18793738	18793911	TS_total_peak285	ENSMUSG00000101306	ENSMUST00000189030	Gm5252	1	18708428	85396.5	FALSE	TRUE
chr1	18845862	18846549	TS_total_peak286
chr1	18981062	18981183	TS_total_peak287	ENSMUSG00000088800	ENSMUST00000158175	Gm24075	-1	18969833	11289.5	FALSE	FALSE
chr1	19056491	19056568	TS_total_peak288	ENSMUSG00000099433	ENSMUST00000185704	Gm28344	1	19062857	-6327.5	FALSE	TRUE
chr1	19109829	19109916	TS_total_peak289	ENSMUSG00000042596	ENSMUST00000149505	Tfap2d	1	19107181	2691.5	FALSE	TRUE
chr1	19179170	19179235	TS_total_peak290	ENSMUSG00000100720	ENSMUST00000162030	Gm10075	-1	19153966	25236.5	FALSE	TRUE
chr1	19209939	19210027	TS_total_peak291	ENSMUSG00000025927	ENSMUST00000187754	Tfap2b	1	19208960	1023	FALSE	TRUE
chr1	19210333	19210443	TS_total_peak292	ENSMUSG00000025927	ENSMUST00000187754	Tfap2b	1	19208960	1428	FALSE	TRUE
chr1	19241514	19241635	TS_total_peak293	ENSMUSG00000100538	ENSMUST00000189218	Gm28340	1	19242725	-1150.5	FALSE	FALSE
chr1	19372516	19372567	TS_total_peak294	ENSMUSG00000100204	ENSMUST00000188428	Gm4849	1	19330939	41602.5	FALSE	FALSE
chr1	19682451	19682619	TS_total_peak295	ENSMUSG00000102597	ENSMUST00000193790	Gm38382	1	19614269	68266	FALSE	FALSE
chr1	19799288	19799816	TS_total_peak296
chr1	19974076	19974270	TS_total_peak297	ENSMUSG00000104095	ENSMUST00000194347	Gm37315	-1	20065548	-91375	FALSE	FALSE
chr1	19999198	19999649	TS_total_peak298	ENSMUSG00000104095	ENSMUST00000194347	Gm37315	-1	20065548	-66124.5	FALSE	FALSE
chr1	20284006	20284508	TS_total_peak299	ENSMUSG00000089914	ENSMUST00000161509	4930486I03Rik	1	20356452	-72195	FALSE	FALSE
chr1	20310986	20311253	TS_total_peak300	ENSMUSG00000089914	ENSMUST00000161509	4930486I03Rik	1	20356452	-45332.5	FALSE	TRUE
chr1	20311644	20311691	TS_total_peak301	ENSMUSG00000089914	ENSMUST00000161509	4930486I03Rik	1	20356452	-44784.5	FALSE	TRUE
chr1	20414858	20415080	TS_total_peak302	ENSMUSG00000043760	ENSMUST00000132647	Pkhd1	-1	20409448	5521	FALSE	FALSE
chr1	20432229	20432418	TS_total_peak303	ENSMUSG00000090142	ENSMUST00000160969	Gm15795	-1	20444810	-12486.5	FALSE	TRUE
chr1	20432542	20432695	TS_total_peak304	ENSMUSG00000090142	ENSMUST00000160969	Gm15795	-1	20444810	-12191.5	FALSE	FALSE
chr1	20432862	20432930	TS_total_peak305	ENSMUSG00000090142	ENSMUST00000160969	Gm15795	-1	20444810	-11914	FALSE	FALSE
chr1	20433161	20433451	TS_total_peak306	ENSMUSG00000090142	ENSMUST00000160969	Gm15795	-1	20444810	-11504	FALSE	FALSE
chr1	20450261	20450335	TS_total_peak307	ENSMUSG00000070175	ENSMUST00000093665	Gm24162	-1	20444912	5386	FALSE	FALSE
chr1	20554561	20554644	TS_total_peak308	ENSMUSG00000043760	ENSMUST00000128051	Pkhd1	-1	20618040	-63437.5	FALSE	TRUE
chr1	20619546	20619589	TS_total_peak309	ENSMUSG00000043760	ENSMUST00000088448	Pkhd1	-1	20618064	1503.5	FALSE	FALSE
chr1	20710401	20710638	TS_total_peak310	ENSMUSG00000025929	ENSMUST00000027061	Il17a	1	20730905	-20385.5	FALSE	FALSE
chr1	20774151	20774320	TS_total_peak311	ENSMUSG00000041872	ENSMUST00000191111	Il17f	-1	20779554	-5318.5	TRUE	TRUE
chr1	20774409	20774629	TS_total_peak312	ENSMUSG00000041872	ENSMUST00000191111	Il17f	-1	20779554	-5035	TRUE	TRUE
chr1	20787133	20787343	TS_total_peak313	ENSMUSG00000041872	ENSMUST00000039046	Il17f	-1	20784270	2968	FALSE	TRUE
chr1	20787631	20787714	TS_total_peak314	ENSMUSG00000041872	ENSMUST00000190692	Il17f	-1	20790585	-2912.5	FALSE	TRUE
chr1	20820211	20820534	TS_total_peak315	ENSMUSG00000041859	ENSMUST00000053266	Mcm3	-1	20820312	60.5	TRUE	TRUE
chr1	20867538	20867675	TS_total_peak316	ENSMUSG00000097934	ENSMUST00000181654	6720483E21Rik	-1	20890473	-22866.5	FALSE	TRUE
chr1	20890417	20890843	TS_total_peak317	ENSMUSG00000025931	ENSMUST00000189400	Paqr8	1	20890606	24	FALSE	TRUE
chr1	20933631	20933719	TS_total_peak318	ENSMUSG00000025931	ENSMUST00000187651	Paqr8	1	20922259	11416	FALSE	TRUE
chr1	20951293	20951863	TS_total_peak319	ENSMUSG00000041809	ENSMUST00000160782	Efhc1	1	20951626	-48	FALSE	TRUE
chr1	20998107	20998267	TS_total_peak320	ENSMUSG00000041779	ENSMUST00000187210	Tram2	-1	21043656	-45469	FALSE	TRUE
chr1	21009009	21009078	TS_total_peak321	ENSMUSG00000041779	ENSMUST00000187210	Tram2	-1	21043656	-34612.5	FALSE	FALSE
chr1	21014564	21014855	TS_total_peak322	ENSMUSG00000041779	ENSMUST00000187210	Tram2	-1	21043656	-28946.5	FALSE	FALSE
chr1	21079145	21079764	TS_total_peak323	ENSMUSG00000041779	ENSMUST00000037998	Tram2	-1	21079229	225.5	FALSE	TRUE
chr1	21086407	21086534	TS_total_peak324	ENSMUSG00000099971	ENSMUST00000186612	Gm28287	1	21080114	6356.5	FALSE	FALSE
chr1	21101432	21101556	TS_total_peak325	ENSMUSG00000099971	ENSMUST00000186612	Gm28287	1	21080114	21380	FALSE	TRUE
chr1	21101678	21101893	TS_total_peak326	ENSMUSG00000099971	ENSMUST00000186612	Gm28287	1	21080114	21671.5	FALSE	TRUE
chr1	21166331	21166671	TS_total_peak327	ENSMUSG00000100819	ENSMUST00000189119	Gm2693	1	21178988	-12487	TRUE	TRUE
chr1	21201838	21202020	TS_total_peak328	ENSMUSG00000025933	ENSMUST00000027065	Tmem14a	1	21218575	-16646	FALSE	FALSE
chr1	21218515	21218853	TS_total_peak329	ENSMUSG00000025933	ENSMUST00000027064	Tmem14a	1	21218662	22	FALSE	TRUE
chr1	21271574	21271683	TS_total_peak330	ENSMUSG00000099343	ENSMUST00000185842	Gm28836	-1	21271593	35.5	FALSE	TRUE
chr1	21333772	21333878	TS_total_peak331	ENSMUSG00000067750	ENSMUST00000088407	Khdc1a	1	21349641	-15816	TRUE	FALSE
chr1	21411357	21411442	TS_total_peak332	ENSMUSG00000085679	ENSMUST00000126985	Gm16328	1	21390906	20493.5	TRUE	TRUE
chr1	21614076	21614226	TS_total_peak333
chr1	21632787	21632920	TS_total_peak334
chr1	21961256	21961562	TS_total_peak335	ENSMUSG00000028033	ENSMUST00000173404	Kcnq5	-1	21961581	-172	FALSE	TRUE
chr1	22105653	22105742	TS_total_peak336	ENSMUSG00000099692	ENSMUST00000189850	Gm5696	-1	22030615	75082.5	FALSE	TRUE
chr1	22294140	22294265	TS_total_peak337	ENSMUSG00000041670	ENSMUST00000164877	Rims1	-1	22315805	-21602.5	FALSE	FALSE
chr1	22307944	22308104	TS_total_peak338	ENSMUSG00000041670	ENSMUST00000164877	Rims1	-1	22315805	-7781	FALSE	FALSE
chr1	22366492	22366734	TS_total_peak339	ENSMUSG00000041670	ENSMUST00000164877	Rims1	-1	22315805	50808	FALSE	FALSE
chr1	22373410	22373555	TS_total_peak340	ENSMUSG00000041670	ENSMUST00000164877	Rims1	-1	22315805	57677.5	FALSE	FALSE
chr1	22422214	22422345	TS_total_peak341	ENSMUSG00000041670	ENSMUST00000185942	Rims1	-1	22432843	-10563.5	FALSE	FALSE
chr1	22466663	22466890	TS_total_peak342	ENSMUSG00000041670	ENSMUST00000185942	Rims1	-1	22432843	33933.5	TRUE	TRUE
chr1	22533192	22533337	TS_total_peak343								TRUE
chr1	22533439	22533920	TS_total_peak344								TRUE
chr1	22789735	22789809	TS_total_peak345	ENSMUSG00000041670	ENSMUST00000081544	Rims1	-1	22805724	-15952	FALSE	FALSE
chr1	22805833	22806314	TS_total_peak346	ENSMUSG00000041670	ENSMUST00000097808	Rims1	-1	22805724	349.5	FALSE	TRUE
chr1	23062059	23062275	TS_total_peak347	ENSMUSG00000073730	ENSMUST00000073179	4933415F23Rik	-1	23102253	-40086	FALSE	TRUE
chr1	23255953	23256761	TS_total_peak348	ENSMUSG00000102766	ENSMUST00000195365	Gm6420	-1	23256406	-49	FALSE	TRUE
chr1	23256844	23257004	TS_total_peak349	ENSMUSG00000102766	ENSMUST00000193885	Gm6420	-1	23256407	517	FALSE	TRUE
chr1	23292949	23293025	TS_total_peak350	ENSMUSG00000100775	ENSMUST00000190910	Gm29107	1	23293729	-742	FALSE	FALSE
chr1	23302220	23302354	TS_total_peak351	ENSMUSG00000100775	ENSMUST00000190910	Gm29107	1	23293729	8558	FALSE	FALSE
chr1	23307140	23307223	TS_total_peak352	ENSMUSG00000100775	ENSMUST00000190910	Gm29107	1	23293729	13452.5	FALSE	FALSE
chr1	23382709	23383559	TS_total_peak353	ENSMUSG00000026158	ENSMUST00000027343	Ogfrl1	-1	23383175	-41	FALSE	TRUE
chr1	23390134	23390176	TS_total_peak354	ENSMUSG00000026158	ENSMUST00000027343	Ogfrl1	-1	23383175	6980	FALSE	FALSE
chr1	23524533	23524712	TS_total_peak355	ENSMUSG00000097920	ENSMUST00000180769	Gm7784	1	23479539	45083.5	FALSE	TRUE
chr1	23645206	23645369	TS_total_peak356	ENSMUSG00000099503	ENSMUST00000191140	Gm28822	1	23574587	70700.5	FALSE	FALSE
chr1	23650040	23650230	TS_total_peak357	ENSMUSG00000099503	ENSMUST00000191140	Gm28822	1	23574587	75548	FALSE	FALSE
chr1	23705643	23705765	TS_total_peak358	ENSMUSG00000026156	ENSMUST00000144602	B3gat2	1	23761753	-56049	FALSE	TRUE
chr1	23762906	23763063	TS_total_peak359	ENSMUSG00000026156	ENSMUST00000140583	B3gat2	1	23762011	973.5	FALSE	TRUE
chr1	23792869	23792990	TS_total_peak360	ENSMUSG00000026156	ENSMUST00000140583	B3gat2	1	23762011	30918.5	TRUE	TRUE
chr1	23826540	23826637	TS_total_peak361	ENSMUSG00000026155	ENSMUST00000136506	Smap1	-1	23847777	-21188.5	TRUE	FALSE
chr1	23827179	23827390	TS_total_peak362	ENSMUSG00000026155	ENSMUST00000136506	Smap1	-1	23847777	-20492.5	TRUE	TRUE
chr1	23827498	23827580	TS_total_peak363	ENSMUSG00000026155	ENSMUST00000136506	Smap1	-1	23847777	-20238	FALSE	TRUE
chr1	23892212	23892349	TS_total_peak364	ENSMUSG00000026155	ENSMUST00000133398	Smap1	-1	23891994	286.5	FALSE	FALSE
chr1	23921725	23922551	TS_total_peak365	ENSMUSG00000026155	ENSMUST00000027339	Smap1	-1	23922317	-179	FALSE	FALSE
chr1	23966352	23966556	TS_total_peak366	ENSMUSG00000102495	ENSMUST00000192339	Gm26524	1	24005505	-39051	TRUE	FALSE
chr1	23995581	23995629	TS_total_peak367	ENSMUSG00000102495	ENSMUST00000192339	Gm26524	1	24005505	-9900	FALSE	FALSE
chr1	24005587	24005815	TS_total_peak368	ENSMUSG00000026154	ENSMUST00000027338	Sdhaf4	-1	24005656	45	FALSE	TRUE
chr1	24082535	24082632	TS_total_peak369	ENSMUSG00000026153	ENSMUST00000188712	Fam135a	-1	24086526	-3942.5	FALSE	FALSE
chr1	24099905	24100587	TS_total_peak370	ENSMUSG00000026153	ENSMUST00000186999	Fam135a	-1	24100216	30	FALSE	TRUE
chr1	24100678	24100784	TS_total_peak371	ENSMUSG00000102398	ENSMUST00000192408	Gm37580	1	24100625	106	FALSE	TRUE
chr1	24107603	24107864	TS_total_peak372	ENSMUSG00000102398	ENSMUST00000192408	Gm37580	1	24100625	7108.5	FALSE	FALSE
chr1	24108067	24108292	TS_total_peak373	ENSMUSG00000102398	ENSMUST00000192408	Gm37580	1	24100625	7554.5	FALSE	FALSE
chr1	24112190	24112398	TS_total_peak374	ENSMUSG00000102398	ENSMUST00000192408	Gm37580	1	24100625	11669	FALSE	FALSE
chr1	24249253	24249334	TS_total_peak375	ENSMUSG00000026147	ENSMUST00000147902	Col9a1	1	24229517	19776.5	FALSE	FALSE
chr1	24298728	24298881	TS_total_peak376	ENSMUSG00000026147	ENSMUST00000147902	Col9a1	1	24229517	69287.5	FALSE	FALSE
chr1	24302811	24302942	TS_total_peak377	ENSMUSG00000026147	ENSMUST00000147902	Col9a1	1	24229517	73359.5	FALSE	TRUE
chr1	24375037	24375157	TS_total_peak378	ENSMUSG00000026141	ENSMUST00000144297	Col19a1	-1	24452745	-77648	FALSE	TRUE
chr1	24553527	24553746	TS_total_peak379	ENSMUSG00000077463	ENSMUST00000104275	Gm26418	-1	24548977	4659.5	FALSE	FALSE
chr1	24586534	24586720	TS_total_peak380	ENSMUSG00000026141	ENSMUST00000051344	Col19a1	-1	24587411	-784	FALSE	TRUE
chr1	24587344	24587473	TS_total_peak381	ENSMUSG00000026141	ENSMUST00000051344	Col19a1	-1	24587411	-2.5	FALSE	TRUE
chr1	24611571	24616155	TS_total_peak382	ENSMUSG00000101111	ENSMUST00000190277	Gm28437	-1	24613971	-108	FALSE	FALSE
chr1	24645714	24645865	TS_total_peak383	ENSMUSG00000101249	ENSMUST00000187117	Gm29216	-1	24616197	29592.5	FALSE	FALSE
chr1	24645962	24646135	TS_total_peak384	ENSMUSG00000101249	ENSMUST00000187117	Gm29216	-1	24616197	29851.5	FALSE	FALSE
chr1	24677787	24677909	TS_total_peak385	ENSMUSG00000073725	ENSMUST00000191471	Lmbrd1	1	24678630	-782	FALSE	TRUE
chr1	24678286	24679281	TS_total_peak386	ENSMUSG00000073725	ENSMUST00000186190	Lmbrd1	1	24678739	44.5	FALSE	TRUE
chr1	24684076	24684244	TS_total_peak387	ENSMUSG00000073725	ENSMUST00000095062	Lmbrd1	1	24678926	5234	FALSE	FALSE
chr1	24699453	24699623	TS_total_peak388	ENSMUSG00000073725	ENSMUST00000095062	Lmbrd1	1	24678926	20612	FALSE	TRUE
chr1	24769475	24769631	TS_total_peak389	ENSMUSG00000073725	ENSMUST00000190195	Lmbrd1	1	24744873	24680	TRUE	FALSE
chr1	24770143	24770371	TS_total_peak390	ENSMUSG00000073725	ENSMUST00000190195	Lmbrd1	1	24744873	25384	TRUE	FALSE
chr1	24901427	24901515	TS_total_peak391	ENSMUSG00000100808	ENSMUST00000187022	Gm28594	-1	24911659	-10188	FALSE	TRUE
chr1	25049971	25050045	TS_total_peak392	ENSMUSG00000099392	ENSMUST00000185379	Gm29414	-1	25027232	22776	FALSE	FALSE
chr1	25064134	25064262	TS_total_peak393	ENSMUSG00000099392	ENSMUST00000185379	Gm29414	-1	25027232	36966	FALSE	FALSE
chr1	25082520	25082615	TS_total_peak394	ENSMUSG00000099392	ENSMUST00000185379	Gm29414	-1	25027232	55335.5	FALSE	FALSE
chr1	25119926	25120241	TS_total_peak395	ENSMUSG00000033569	ENSMUST00000154102	Adgrb3	-1	25204723	-84639.5	FALSE	FALSE
chr1	25228719	25228866	TS_total_peak396	ENSMUSG00000033569	ENSMUST00000126626	Adgrb3	-1	25228826	-33.5	FALSE	TRUE
chr1	25510464	25510538	TS_total_peak397	ENSMUSG00000084740	ENSMUST00000122791	Gm25294	1	25451071	59430	FALSE	TRUE
chr1	25662209	25662392	TS_total_peak398	ENSMUSG00000102250	ENSMUST00000193573	Gm38260	-1	25676239	-13938.5	FALSE	FALSE
chr1	25662489	25662544	TS_total_peak399	ENSMUSG00000102250	ENSMUST00000193573	Gm38260	-1	25676239	-13722.5	FALSE	FALSE
chr1	25662945	25663085	TS_total_peak400	ENSMUSG00000102250	ENSMUST00000193573	Gm38260	-1	25676239	-13224	FALSE	FALSE
chr1	25696853	25696960	TS_total_peak401	ENSMUSG00000102317	ENSMUST00000194644	Gm37628	-1	25691501	5405.5	FALSE	FALSE
chr1	25829955	25830499	TS_total_peak402	ENSMUSG00000104516	ENSMUST00000194343	Gm9884	1	25830657	-430	FALSE	TRUE
chr1	25830576	25830756	TS_total_peak403	ENSMUSG00000104516	ENSMUST00000194343	Gm9884	1	25830657	9	FALSE	TRUE
chr1	25885204	25885280	TS_total_peak404	ENSMUSG00000104516	ENSMUST00000194343	Gm9884	1	25830657	54585	FALSE	TRUE
chr1	26031075	26031196	TS_total_peak405	ENSMUSG00000101618	ENSMUST00000185358	Gm18443	-1	25997159	33976.5	FALSE	FALSE
chr1	26229790	26229919	TS_total_peak406								TRUE
chr1	26395779	26395925	TS_total_peak407	ENSMUSG00000099458	ENSMUST00000190716	Gm19123	1	26466236	-70384	FALSE	FALSE
chr1	26524637	26524757	TS_total_peak408	ENSMUSG00000088111	ENSMUST00000157486	Gm24064	1	26566833	-42136	FALSE	TRUE
chr1	26687332	26687647	TS_total_peak409	ENSMUSG00000073722	ENSMUST00000097801	4931408C20Rik	-1	26687460	29.5	TRUE	TRUE
chr1	26687953	26688117	TS_total_peak410	ENSMUSG00000073722	ENSMUST00000097801	4931408C20Rik	-1	26687460	575	TRUE	TRUE
chr1	26739938	26740266	TS_total_peak411	ENSMUSG00000073722	ENSMUST00000097801	4931408C20Rik	-1	26687460	52642	TRUE	FALSE
chr1	26900594	26900719	TS_total_peak412	ENSMUSG00000095256	ENSMUST00000179494	n-R5s209	-1	26959221	-58564.5	FALSE	FALSE
chr1	26910489	26910636	TS_total_peak413	ENSMUSG00000095256	ENSMUST00000179494	n-R5s209	-1	26959221	-48658.5	FALSE	FALSE
chr1	26979602	26979888	TS_total_peak414	ENSMUSG00000095256	ENSMUST00000179494	n-R5s209	-1	26959221	20524	FALSE	FALSE
chr1	26980028	26980346	TS_total_peak415	ENSMUSG00000095256	ENSMUST00000179494	n-R5s209	-1	26959221	20966	FALSE	FALSE
chr1	27139839	27140278	TS_total_peak416
chr1	27179596	27179673	TS_total_peak417
chr1	27486622	27486947	TS_total_peak418
chr1	27487139	27487291	TS_total_peak419
chr1	27755253	27755335	TS_total_peak420
chr1	28038213	28038350	TS_total_peak421	ENSMUSG00000101372	ENSMUST00000189614	Gm19028	1	27989910	48371.5	FALSE	FALSE
chr1	28192461	28192605	TS_total_peak422
chr1	28192740	28192822	TS_total_peak423
chr1	28287759	28288238	TS_total_peak424
chr1	28288540	28288637	TS_total_peak425
chr1	28394929	28395111	TS_total_peak426
chr1	28400086	28400123	TS_total_peak427
chr1	28400291	28400436	TS_total_peak428
chr1	28431237	28431321	TS_total_peak429
chr1	28464161	28464256	TS_total_peak430
chr1	28611409	28611567	TS_total_peak431	ENSMUSG00000086240	ENSMUST00000145844	Gm7846	-1	28580772	30716	FALSE	FALSE
chr1	28629269	28629345	TS_total_peak432	ENSMUSG00000086240	ENSMUST00000145844	Gm7846	-1	28580772	48535	FALSE	FALSE
chr1	28649139	28649356	TS_total_peak433	ENSMUSG00000086240	ENSMUST00000145844	Gm7846	-1	28580772	68475.5	FALSE	FALSE
chr1	28649470	28649544	TS_total_peak434	ENSMUSG00000086240	ENSMUST00000145844	Gm7846	-1	28580772	68735	FALSE	FALSE
chr1	28675438	28675623	TS_total_peak435	ENSMUSG00000086240	ENSMUST00000145844	Gm7846	-1	28580772	94758.5	FALSE	FALSE
chr1	29179931	29180115	TS_total_peak436	ENSMUSG00000101235	ENSMUST00000186678	Gm18033	1	29219700	-39677	FALSE	FALSE
chr1	29442600	29442964	TS_total_peak437	ENSMUSG00000099257	ENSMUST00000183870	Mir6342	1	29421488	21294	FALSE	FALSE
chr1	29566282	29566432	TS_total_peak438	ENSMUSG00000099492	ENSMUST00000190438	Gm5525	-1	29485915	80442	FALSE	FALSE
chr1	29711482	29711703	TS_total_peak439
chr1	29737176	29737288	TS_total_peak440
chr1	29936450	29936752	TS_total_peak441	ENSMUSG00000101726	ENSMUST00000190177	Gm7858	1	29930094	6507	FALSE	FALSE
chr1	29978516	29978905	TS_total_peak442	ENSMUSG00000096829	ENSMUST00000178702	Gm23771	1	29985934	-7223.5	TRUE	FALSE
chr1	29996791	29996949	TS_total_peak443	ENSMUSG00000096829	ENSMUST00000178702	Gm23771	1	29985934	10936	FALSE	FALSE
chr1	30066943	30067000	TS_total_peak444	ENSMUSG00000096829	ENSMUST00000178702	Gm23771	1	29985934	81037.5	FALSE	FALSE
chr1	30163433	30163535	TS_total_peak445
chr1	30163684	30163748	TS_total_peak446
chr1	30306308	30306382	TS_total_peak447	ENSMUSG00000098883	ENSMUST00000184585	Gm27430	-1	30333397	-27052	FALSE	FALSE
chr1	30413842	30413966	TS_total_peak448	ENSMUSG00000098883	ENSMUST00000184585	Gm27430	-1	30333397	80507	TRUE	FALSE
chr1	30415088	30415286	TS_total_peak449	ENSMUSG00000098883	ENSMUST00000184585	Gm27430	-1	30333397	81790	FALSE	FALSE
chr1	30434052	30434145	TS_total_peak450
chr1	30548904	30549381	TS_total_peak451								TRUE
chr1	30740969	30741084	TS_total_peak452	ENSMUSG00000053185	ENSMUST00000065469	Gm9898	-1	30719962	21064.5	FALSE	FALSE
chr1	30771971	30772057	TS_total_peak453	ENSMUSG00000100261	ENSMUST00000188572	Gm6473	1	30769687	2327	FALSE	FALSE
chr1	30780438	30780509	TS_total_peak454	ENSMUSG00000100261	ENSMUST00000188572	Gm6473	1	30769687	10786.5	FALSE	FALSE
chr1	30873172	30874044	TS_total_peak455	ENSMUSG00000048874	ENSMUST00000186733	Phf3	-1	30873581	27	TRUE	TRUE
chr1	30898807	30898999	TS_total_peak456	ENSMUSG00000048874	ENSMUST00000191245	Phf3	-1	30873921	24982	FALSE	FALSE
chr1	30903898	30904184	TS_total_peak457	ENSMUSG00000048874	ENSMUST00000191245	Phf3	-1	30873921	30120	FALSE	FALSE
chr1	30908876	30909227	TS_total_peak458	ENSMUSG00000048874	ENSMUST00000191245	Phf3	-1	30873921	35130.5	TRUE	FALSE
chr1	30931001	30931083	TS_total_peak459	ENSMUSG00000026064	ENSMUST00000130934	Ptp4a1	-1	30944304	-13262	TRUE	TRUE
chr1	30943747	30943844	TS_total_peak460	ENSMUSG00000026064	ENSMUST00000130934	Ptp4a1	-1	30944304	-508.5	TRUE	FALSE
chr1	30949190	30949373	TS_total_peak461	ENSMUSG00000026064	ENSMUST00000124445	Ptp4a1	-1	30949309	-27.5	FALSE	TRUE
chr1	30949458	30949501	TS_total_peak462	ENSMUSG00000026064	ENSMUST00000202889	Ptp4a1	-1	30949587	-107.5	FALSE	TRUE
chr1	30949660	30950203	TS_total_peak463	ENSMUSG00000026064	ENSMUST00000027232	Ptp4a1	-1	30949770	161.5	TRUE	TRUE
chr1	31075290	31075496	TS_total_peak464	ENSMUSG00000100371	ENSMUST00000188605	Gm29669	-1	31096454	-21061	FALSE	FALSE
chr1	31075876	31076051	TS_total_peak465	ENSMUSG00000100371	ENSMUST00000188605	Gm29669	-1	31096454	-20490.5	FALSE	FALSE
chr1	31153233	31153253	TS_total_peak466	ENSMUSG00000099796	ENSMUST00000189666	Gm7893	1	31164549	-11306	FALSE	FALSE
chr1	31154097	31154171	TS_total_peak467	ENSMUSG00000099796	ENSMUST00000189666	Gm7893	1	31164549	-10415	FALSE	TRUE
chr1	31228013	31228131	TS_total_peak468	ENSMUSG00000026063	ENSMUST00000027230	Pih1d3	1	31222838	5234	FALSE	FALSE
chr1	31275231	31275348	TS_total_peak469	ENSMUSG00000100592	ENSMUST00000185859	Gm28645	1	31274892	397.5	FALSE	FALSE
chr1	31395356	31395438	TS_total_peak470
chr1	31600664	31601213	TS_total_peak471	ENSMUSG00000070960	ENSMUST00000095050	Gm19680	1	31615149	-14210.5	FALSE	FALSE
chr1	31601375	31601644	TS_total_peak472	ENSMUSG00000070960	ENSMUST00000095050	Gm19680	1	31615149	-13639.5	FALSE	FALSE
chr1	31678694	31678811	TS_total_peak473	ENSMUSG00000088620	ENSMUST00000157995	Gm23032	-1	31656738	22014.5	FALSE	TRUE
chr1	31835442	31835516	TS_total_peak474	ENSMUSG00000082159	ENSMUST00000117896	Gm7910	1	31736057	99422	FALSE	FALSE
chr1	31940387	31940530	TS_total_peak475
chr1	32073329	32073475	TS_total_peak476	ENSMUSG00000026058	ENSMUST00000027226	Khdrbs2	1	32172714	-99312	FALSE	FALSE
chr1	32073901	32074020	TS_total_peak477	ENSMUSG00000026058	ENSMUST00000027226	Khdrbs2	1	32172714	-98753.5	FALSE	FALSE
chr1	32074158	32074552	TS_total_peak478	ENSMUSG00000026058	ENSMUST00000027226	Khdrbs2	1	32172714	-98359	FALSE	FALSE
chr1	32172452	32172989	TS_total_peak479	ENSMUSG00000026058	ENSMUST00000027226	Khdrbs2	1	32172714	6.5	FALSE	TRUE
chr1	32207413	32207528	TS_total_peak480	ENSMUSG00000064688	ENSMUST00000082754	Gm25814	-1	32213239	-5768.5	FALSE	FALSE
chr1	32207708	32207720	TS_total_peak481	ENSMUSG00000064688	ENSMUST00000082754	Gm25814	-1	32213239	-5525	FALSE	FALSE
chr1	32265526	32266084	TS_total_peak482	ENSMUSG00000026058	ENSMUST00000186984	Khdrbs2	1	32315015	-49210	FALSE	TRUE
chr1	32834968	32835134	TS_total_peak483
chr1	32897480	32897962	TS_total_peak484	ENSMUSG00000102926	ENSMUST00000194631	Gm37151	-1	32972490	-74769	FALSE	FALSE
chr1	33019486	33019627	TS_total_peak485	ENSMUSG00000100497	ENSMUST00000186430	Gm28624	-1	33030290	-10733.5	FALSE	FALSE
chr1	33019705	33019811	TS_total_peak486	ENSMUSG00000100497	ENSMUST00000186430	Gm28624	-1	33030290	-10532	FALSE	FALSE
chr1	33019936	33020026	TS_total_peak487	ENSMUSG00000100497	ENSMUST00000186430	Gm28624	-1	33030290	-10309	FALSE	FALSE
chr1	33037320	33037484	TS_total_peak488	ENSMUSG00000100497	ENSMUST00000186430	Gm28624	-1	33030290	7112	FALSE	FALSE
chr1	33037561	33037699	TS_total_peak489	ENSMUSG00000100497	ENSMUST00000186430	Gm28624	-1	33030290	7340	FALSE	FALSE
chr1	33170166	33170452	TS_total_peak490	ENSMUSG00000088750	ENSMUST00000158125	Gm24901	1	33191993	-21684	FALSE	FALSE
chr1	33380882	33381200	TS_total_peak491	ENSMUSG00000101612	ENSMUST00000191215	Gm7933	1	33371331	9710	FALSE	FALSE
chr1	33384460	33384622	TS_total_peak492	ENSMUSG00000101612	ENSMUST00000191215	Gm7933	1	33371331	13210	FALSE	FALSE
chr1	33386169	33386339	TS_total_peak493	ENSMUSG00000101612	ENSMUST00000191215	Gm7933	1	33371331	14923	FALSE	FALSE
chr1	33407712	33407838	TS_total_peak494	ENSMUSG00000065260	ENSMUST00000083326	Gm23453	1	33422733	-14958	FALSE	FALSE
chr1	33408059	33408159	TS_total_peak495	ENSMUSG00000065260	ENSMUST00000083326	Gm23453	1	33422733	-14624	FALSE	FALSE
chr1	33408336	33408545	TS_total_peak496	ENSMUSG00000065260	ENSMUST00000083326	Gm23453	1	33422733	-14292.5	FALSE	FALSE
chr1	33408673	33408729	TS_total_peak497	ENSMUSG00000065260	ENSMUST00000083326	Gm23453	1	33422733	-14032	FALSE	FALSE
chr1	33448756	33448883	TS_total_peak498	ENSMUSG00000065260	ENSMUST00000083326	Gm23453	1	33422733	26086.5	FALSE	FALSE
chr1	33529953	33530027	TS_total_peak499	ENSMUSG00000101682	ENSMUST00000185489	Gm29228	1	33482101	47889	FALSE	FALSE
chr1	33565910	33566005	TS_total_peak500	ENSMUSG00000102714	ENSMUST00000192891	Gm37618	-1	33616832	-50874.5	FALSE	TRUE
chr1	33583431	33583555	TS_total_peak501	ENSMUSG00000102714	ENSMUST00000192891	Gm37618	-1	33616832	-33339	FALSE	FALSE
chr1	33583643	33583717	TS_total_peak502	ENSMUSG00000102714	ENSMUST00000192891	Gm37618	-1	33616832	-33152	FALSE	FALSE
chr1	33583924	33584037	TS_total_peak503	ENSMUSG00000102714	ENSMUST00000192891	Gm37618	-1	33616832	-32851.5	FALSE	FALSE
chr1	33584333	33584495	TS_total_peak504	ENSMUSG00000102714	ENSMUST00000192891	Gm37618	-1	33616832	-32418	FALSE	FALSE
chr1	33637942	33638018	TS_total_peak505	ENSMUSG00000026134	ENSMUST00000187353	Prim2	-1	33623324	14656	FALSE	TRUE
chr1	33657727	33657820	TS_total_peak506	ENSMUSG00000102093	ENSMUST00000185377	Gm17813	1	33657781	-7.5	FALSE	FALSE
chr1	33669713	33669903	TS_total_peak507	ENSMUSG00000026134	ENSMUST00000027312	Prim2	-1	33669795	13	FALSE	TRUE
chr1	33670363	33670528	TS_total_peak508	ENSMUSG00000103746	ENSMUST00000191965	1700001G17Rik	1	33669843	602.5	FALSE	TRUE
chr1	33714874	33715083	TS_total_peak509	ENSMUSG00000004768	ENSMUST00000195006	Rab23	1	33719887	-4908.5	FALSE	TRUE
chr1	33719758	33719943	TS_total_peak510	ENSMUSG00000004768	ENSMUST00000140354	Rab23	1	33719887	-36.5	FALSE	TRUE
chr1	33720044	33720271	TS_total_peak511	ENSMUSG00000004768	ENSMUST00000151482	Rab23	1	33720138	19.5	FALSE	TRUE
chr1	33733202	33733280	TS_total_peak512	ENSMUSG00000004768	ENSMUST00000150593	Rab23	1	33734528	-1287	FALSE	FALSE
chr1	33739502	33739583	TS_total_peak513	ENSMUSG00000004768	ENSMUST00000132066	Rab23	1	33738137	1405.5	FALSE	TRUE
chr1	33757529	33758024	TS_total_peak514	ENSMUSG00000042215	ENSMUST00000044691	Bag2	-1	33757795	-18.5	FALSE	TRUE
chr1	33814163	33814338	TS_total_peak515	ENSMUSG00000042197	ENSMUST00000130376	Zfp451	-1	33814211	39.5	FALSE	TRUE
chr1	33814448	33814664	TS_total_peak516	ENSMUSG00000042197	ENSMUST00000044455	Zfp451	-1	33814570	-14	FALSE	TRUE
chr1	33907466	33908144	TS_total_peak517	ENSMUSG00000042182	ENSMUST00000062289	Bend6	-1	33907816	-11	FALSE	TRUE
chr1	33925471	33925635	TS_total_peak518	ENSMUSG00000103596	ENSMUST00000193333	Gm37354	1	33922455	3098	FALSE	FALSE
chr1	33944141	33944227	TS_total_peak519	ENSMUSG00000099382	ENSMUST00000190740	Gm28631	-1	33963685	-19501	FALSE	TRUE
chr1	33945080	33945183	TS_total_peak520	ENSMUSG00000099382	ENSMUST00000190740	Gm28631	-1	33963685	-18553.5	FALSE	TRUE
chr1	33951219	33951417	TS_total_peak521	ENSMUSG00000099382	ENSMUST00000190740	Gm28631	-1	33963685	-12367	FALSE	FALSE
chr1	33964713	33964811	TS_total_peak522	ENSMUSG00000099382	ENSMUST00000190740	Gm28631	-1	33963685	1077	FALSE	TRUE
chr1	33983249	33983387	TS_total_peak523	ENSMUSG00000084506	ENSMUST00000122557	Gm23792	-1	33981502	1816	FALSE	FALSE
chr1	33989777	33989973	TS_total_peak524	ENSMUSG00000084506	ENSMUST00000122557	Gm23792	-1	33981502	8373	FALSE	TRUE
chr1	33990149	33990235	TS_total_peak525	ENSMUSG00000084506	ENSMUST00000122557	Gm23792	-1	33981502	8690	FALSE	TRUE
chr1	34011106	34011670	TS_total_peak526	ENSMUSG00000026131	ENSMUST00000097786	Dst	1	34011813	-425	FALSE	TRUE
chr1	34061213	34061512	TS_total_peak527	ENSMUSG00000026131	ENSMUST00000182410	Dst	1	34089292	-27929.5	FALSE	TRUE
chr1	34103729	34103926	TS_total_peak528	ENSMUSG00000105982	ENSMUST00000198033	Mir6896	1	34117359	-13531.5	FALSE	TRUE
chr1	34107617	34107645	TS_total_peak529	ENSMUSG00000105982	ENSMUST00000198033	Mir6896	1	34117359	-9728	TRUE	TRUE
chr1	34109684	34109758	TS_total_peak530	ENSMUSG00000105982	ENSMUST00000198033	Mir6896	1	34117359	-7638	FALSE	TRUE
chr1	34127779	34128072	TS_total_peak531	ENSMUSG00000026131	ENSMUST00000183006	Dst	1	34121568	6357.5	FALSE	TRUE
chr1	34140174	34140426	TS_total_peak532	ENSMUSG00000026131	ENSMUST00000183006	Dst	1	34121568	18732	FALSE	TRUE
chr1	34143589	34143679	TS_total_peak533	ENSMUSG00000026131	ENSMUST00000183302	Dst	1	34160330	-16696	FALSE	FALSE
chr1	34164745	34164846	TS_total_peak534	ENSMUSG00000026131	ENSMUST00000182335	Dst	1	34161924	2871.5	FALSE	TRUE
chr1	34202742	34202900	TS_total_peak535	ENSMUSG00000026131	ENSMUST00000189952	Dst	1	34178906	23915	FALSE	FALSE
chr1	34218528	34218595	TS_total_peak536	ENSMUSG00000026131	ENSMUST00000194192	Dst	1	34236596	-18034.5	TRUE	FALSE
chr1	34236483	34236697	TS_total_peak537	ENSMUSG00000026131	ENSMUST00000194192	Dst	1	34236596	-6	FALSE	TRUE
chr1	34251257	34251425	TS_total_peak538	ENSMUSG00000026131	ENSMUST00000182018	Dst	1	34257836	-6495	FALSE	FALSE
chr1	34434810	34434953	TS_total_peak539	ENSMUSG00000102336	ENSMUST00000192173	Gm37233	-1	34433264	1617.5	FALSE	TRUE
chr1	34439289	34439568	TS_total_peak540	ENSMUSG00000042111	ENSMUST00000042493	Ccdc115	-1	34439672	-243.5	TRUE	TRUE
chr1	34439688	34439931	TS_total_peak541	ENSMUSG00000026127	ENSMUST00000027303	Imp4	1	34439851	-41.5	TRUE	TRUE
chr1	34459568	34459899	TS_total_peak542	ENSMUSG00000026126	ENSMUST00000185610	Ptpn18	1	34459762	-28.5	FALSE	TRUE
chr1	34472708	34472754	TS_total_peak543	ENSMUSG00000026126	ENSMUST00000188972	Ptpn18	1	34472720	11	FALSE	TRUE
chr1	34472914	34473002	TS_total_peak544	ENSMUSG00000100280	ENSMUST00000185881	Gm28417	-1	34473112	-154	FALSE	TRUE
chr1	34486005	34486084	TS_total_peak545	ENSMUSG00000101223	ENSMUST00000186117	4930568A12Rik	-1	34485933	111.5	FALSE	TRUE
chr1	34511168	34511242	TS_total_peak546	ENSMUSG00000026125	ENSMUST00000191604	Prss39	1	34498421	12784	FALSE	TRUE
chr1	34516766	34516888	TS_total_peak547	ENSMUSG00000101116	ENSMUST00000188334	Gm28416	-1	34524007	-7180	FALSE	TRUE
chr1	34536867	34536947	TS_total_peak548	ENSMUSG00000026124	ENSMUST00000027298	Cfc1	1	34535648	1259	TRUE	TRUE
chr1	34579561	34579733	TS_total_peak549	ENSMUSG00000045174	ENSMUST00000052670	Amer3	1	34579657	-10	FALSE	TRUE
chr1	34602519	34602618	TS_total_peak550	ENSMUSG00000100524	ENSMUST00000186179	Gm28418	-1	34607719	-5150.5	FALSE	FALSE
chr1	34621059	34621247	TS_total_peak551	ENSMUSG00000103521	ENSMUST00000192986	Gm29730	-1	34612303	8850	FALSE	FALSE
chr1	34642603	34642734	TS_total_peak552	ENSMUSG00000104098	ENSMUST00000195095	AA619741	-1	34636189	6479.5	FALSE	TRUE
chr1	34677946	34677965	TS_total_peak553	ENSMUSG00000037509	ENSMUST00000159747	Arhgef4	1	34678188	-232.5	FALSE	TRUE
chr1	34678057	34678197	TS_total_peak554	ENSMUSG00000037509	ENSMUST00000159747	Arhgef4	1	34678188	-61	FALSE	TRUE
chr1	34749427	34749484	TS_total_peak555	ENSMUSG00000037509	ENSMUST00000159021	Arhgef4	1	34750881	-1425.5	FALSE	TRUE
chr1	34749560	34749732	TS_total_peak556	ENSMUSG00000037509	ENSMUST00000159021	Arhgef4	1	34750881	-1235	FALSE	TRUE
chr1	34801633	34801816	TS_total_peak557	ENSMUSG00000037509	ENSMUST00000159059	Arhgef4	1	34801722	2.5	FALSE	TRUE
chr1	34842693	34842862	TS_total_peak558	ENSMUSG00000037503	ENSMUST00000170092	Fam168b	-1	34842964	-186.5	FALSE	FALSE
chr1	34842993	34843184	TS_total_peak559	ENSMUSG00000037503	ENSMUST00000140534	Fam168b	-1	34843065	23.5	FALSE	FALSE
chr1	34849920	34850003	TS_total_peak560	ENSMUSG00000026123	ENSMUST00000156687	Plekhb2	1	34849976	-14.5	FALSE	FALSE
chr1	34851655	34851857	TS_total_peak561	ENSMUSG00000026123	ENSMUST00000152654	Plekhb2	1	34851837	-81	FALSE	FALSE
chr1	34867334	34867447	TS_total_peak562	ENSMUSG00000026123	ENSMUST00000191722	Plekhb2	1	34877656	-10265.5	FALSE	FALSE
chr1	34891716	34891830	TS_total_peak563	ENSMUSG00000026123	ENSMUST00000191722	Plekhb2	1	34877656	14117	FALSE	FALSE
chr1	34930713	34930876	TS_total_peak564	ENSMUSG00000103716	ENSMUST00000193847	Gm19430	1	34928509	2285.5	FALSE	FALSE
chr1	35220919	35220978	TS_total_peak565	ENSMUSG00000077231	ENSMUST00000104043	Gm25096	-1	35179084	41864.5	FALSE	FALSE
chr1	35274399	35274473	TS_total_peak566	ENSMUSG00000077231	ENSMUST00000104043	Gm25096	-1	35179084	95352	FALSE	FALSE
chr1	35344635	35344821	TS_total_peak567
chr1	35443111	35443185	TS_total_peak568
chr1	35674128	35674309	TS_total_peak569	ENSMUSG00000104417	ENSMUST00000195168	Gm37068	-1	35651297	22921.5	FALSE	FALSE
chr1	35688217	35688265	TS_total_peak570	ENSMUSG00000104417	ENSMUST00000195168	Gm37068	-1	35651297	36944	FALSE	FALSE
chr1	35783452	35783540	TS_total_peak571	ENSMUSG00000064601	ENSMUST00000082667	Gm25634	1	35761602	21894	FALSE	FALSE
chr1	35839517	35839759	TS_total_peak572	ENSMUSG00000101714	ENSMUST00000187528	Gm28415	1	35806974	32664	TRUE	TRUE
chr1	35869757	35870016	TS_total_peak573	ENSMUSG00000102531	ENSMUST00000194261	1110002O04Rik	1	35879845	-9958.5	TRUE	TRUE
chr1	35871562	35871684	TS_total_peak574	ENSMUSG00000102531	ENSMUST00000194261	1110002O04Rik	1	35879845	-8222	FALSE	FALSE
chr1	35904059	35904363	TS_total_peak575	ENSMUSG00000102531	ENSMUST00000194261	1110002O04Rik	1	35879845	24366	FALSE	FALSE
chr1	35962062	35962193	TS_total_peak576	ENSMUSG00000103096	ENSMUST00000191763	Gm8022	1	35958919	3208.5	FALSE	FALSE
chr1	36013840	36014254	TS_total_peak577	ENSMUSG00000104201	ENSMUST00000192017	4930535G08Rik	1	36011072	2975	TRUE	TRUE
chr1	36017245	36017446	TS_total_peak578	ENSMUSG00000104201	ENSMUST00000192017	4930535G08Rik	1	36011072	6273.5	TRUE	TRUE
chr1	36060025	36060246	TS_total_peak579	ENSMUSG00000045216	ENSMUST00000088174	Hs6st1	1	36068400	-8264.5	TRUE	TRUE
chr1	36060498	36060832	TS_total_peak580	ENSMUSG00000045216	ENSMUST00000088174	Hs6st1	1	36068400	-7735	TRUE	TRUE
chr1	36068149	36068441	TS_total_peak581	ENSMUSG00000045216	ENSMUST00000088174	Hs6st1	1	36068400	-105	TRUE	TRUE
chr1	36090186	36090237	TS_total_peak582	ENSMUSG00000045216	ENSMUST00000194670	Hs6st1	1	36101690	-11478.5	TRUE	TRUE
chr1	36149574	36149656	TS_total_peak583	ENSMUSG00000037470	ENSMUST00000173250	Uggt1	-1	36150524	-909	FALSE	TRUE
chr1	36200463	36200645	TS_total_peak584	ENSMUSG00000037470	ENSMUST00000172592	Uggt1	-1	36208204	-7650	FALSE	FALSE
chr1	36244171	36244432	TS_total_peak585	ENSMUSG00000037470	ENSMUST00000046875	Uggt1	-1	36244305	-3.5	FALSE	TRUE
chr1	36253001	36253054	TS_total_peak586	ENSMUSG00000037470	ENSMUST00000192159	Uggt1	-1	36244720	8307.5	FALSE	TRUE
chr1	36254714	36254877	TS_total_peak587	ENSMUSG00000037470	ENSMUST00000192159	Uggt1	-1	36244720	10075.5	FALSE	TRUE
chr1	36279400	36279467	TS_total_peak588	ENSMUSG00000047180	ENSMUST00000188666	Neurl3	-1	36274679	4754.5	TRUE	TRUE
chr1	36307583	36307814	TS_total_peak589	ENSMUSG00000037447	ENSMUST00000126413	Arid5a	1	36307733	-34.5	FALSE	TRUE
chr1	36315119	36315279	TS_total_peak590	ENSMUSG00000037447	ENSMUST00000147123	Arid5a	1	36315992	-793	TRUE	TRUE
chr1	36368893	36369280	TS_total_peak591	ENSMUSG00000010453	ENSMUST00000188957	Kansl3	-1	36369102	-15.5	FALSE	FALSE
chr1	36445167	36445465	TS_total_peak592	ENSMUSG00000001143	ENSMUST00000115011	Lman2l	-1	36445271	45	FALSE	TRUE
chr1	36467602	36467694	TS_total_peak593	ENSMUSG00000037408	ENSMUST00000153128	Cnnm4	1	36471620	-3972	TRUE	TRUE
chr1	36471349	36471841	TS_total_peak594	ENSMUSG00000037408	ENSMUST00000153128	Cnnm4	1	36471620	-25	FALSE	FALSE
chr1	36511678	36511963	TS_total_peak595	ENSMUSG00000001138	ENSMUST00000097776	Cnnm3	1	36511867	-46.5	TRUE	TRUE
chr1	36512081	36512176	TS_total_peak596	ENSMUSG00000001138	ENSMUST00000001166	Cnnm3	1	36511867	261.5	FALSE	TRUE
chr1	36547132	36547487	TS_total_peak597	ENSMUSG00000079610	ENSMUST00000194894	Ankrd39	-1	36547231	78.5	TRUE	TRUE
chr1	36556722	36556832	TS_total_peak598	ENSMUSG00000026121	ENSMUST00000191642	Sema4c	-1	36557526	-749	FALSE	TRUE
chr1	36558256	36558367	TS_total_peak599	ENSMUSG00000026121	ENSMUST00000191677	Sema4c	-1	36558349	-37.5	FALSE	FALSE
chr1	36583476	36583766	TS_total_peak600	ENSMUSG00000046337	ENSMUST00000193155	Fam178b	-1	36587687	-4066	TRUE	FALSE
chr1	36630598	36630680	TS_total_peak601	ENSMUSG00000089906	ENSMUST00000161062	Gm6428	1	36601802	28837	FALSE	TRUE
chr1	36635087	36635232	TS_total_peak602	ENSMUSG00000077939	ENSMUST00000104746	Gm24133	1	36663965	-28805.5	TRUE	TRUE
chr1	36684259	36684367	TS_total_peak603	ENSMUSG00000046337	ENSMUST00000170295	Fam178b	-1	36683183	1130	TRUE	TRUE
chr1	36691307	36691598	TS_total_peak604	ENSMUSG00000061518	ENSMUST00000193210	Cox5b	1	36691484	-31.5	FALSE	TRUE
chr1	36707995	36708047	TS_total_peak605	ENSMUSG00000037351	ENSMUST00000160043	Actr1b	-1	36707167	854	FALSE	TRUE
chr1	36709904	36710160	TS_total_peak606	ENSMUSG00000037351	ENSMUST00000043951	Actr1b	-1	36710008	24	FALSE	TRUE
chr1	36771086	36771250	TS_total_peak607	ENSMUSG00000026117	ENSMUST00000186624	Zap70	1	36770992	176	TRUE	TRUE
chr1	36771360	36771398	TS_total_peak608	ENSMUSG00000026117	ENSMUST00000186624	Zap70	1	36770992	387	TRUE	TRUE
chr1	36784861	36784904	TS_total_peak609	ENSMUSG00000026117	ENSMUST00000190128	Zap70	1	36778984	5898.5	TRUE	TRUE
chr1	36939498	36940050	TS_total_peak610	ENSMUSG00000026116	ENSMUST00000194563	Tmem131	-1	36939822	-48	FALSE	TRUE
chr1	36957171	36957255	TS_total_peak611	ENSMUSG00000080054	ENSMUST00000116168	Rpl12-ps1	-1	36958427	-1214	FALSE	FALSE
chr1	37130124	37130315	TS_total_peak612	ENSMUSG00000103603	ENSMUST00000195303	Gm37020	-1	37133264	-3044.5	TRUE	TRUE
chr1	37299661	37299747	TS_total_peak613	ENSMUSG00000102231	ENSMUST00000192404	1700074A21Rik	-1	37299697	7	FALSE	TRUE
chr1	37299886	37300343	TS_total_peak614	ENSMUSG00000026113	ENSMUST00000136846	Inpp4a	1	37300308	-193.5	FALSE	TRUE
chr1	37327437	37327552	TS_total_peak615	ENSMUSG00000102879	ENSMUST00000192652	Gm37135	-1	37331504	-4009.5	FALSE	FALSE
chr1	37409789	37409957	TS_total_peak616	ENSMUSG00000026112	ENSMUST00000192179	Coa5	-1	37430000	-20127	FALSE	TRUE
chr1	37419517	37419608	TS_total_peak617	ENSMUSG00000026112	ENSMUST00000192179	Coa5	-1	37430000	-10437.5	TRUE	TRUE
chr1	37429938	37430283	TS_total_peak618	ENSMUSG00000026112	ENSMUST00000027286	Coa5	-1	37430103	7.5	FALSE	TRUE
chr1	37430581	37430674	TS_total_peak619	ENSMUSG00000026111	ENSMUST00000193713	Unc50	1	37430208	419.5	FALSE	FALSE
chr1	37524217	37524364	TS_total_peak620	ENSMUSG00000026110	ENSMUST00000042161	Mgat4a	-1	37536235	-11944.5	TRUE	FALSE
chr1	37540706	37541239	TS_total_peak621	ENSMUSG00000026110	ENSMUST00000151952	Mgat4a	-1	37541016	-43.5	FALSE	TRUE
chr1	37541371	37541454	TS_total_peak622	ENSMUSG00000026110	ENSMUST00000151952	Mgat4a	-1	37541016	396.5	FALSE	TRUE
chr1	37603287	37603500	TS_total_peak623	ENSMUSG00000089767	ENSMUST00000160659	4930556I23Rik	1	37614259	-10865.5	FALSE	FALSE
chr1	37635860	37635934	TS_total_peak624	ENSMUSG00000026090	ENSMUST00000160023	2010300C02Rik	-1	37625242	10655	FALSE	FALSE
chr1	37666774	37666917	TS_total_peak625	ENSMUSG00000104365	ENSMUST00000192005	4930470B04Rik	1	37660722	6123.5	FALSE	FALSE
chr1	37691361	37691458	TS_total_peak626	ENSMUSG00000102650	ENSMUST00000192480	Gm19863	-1	37696664	-5254.5	FALSE	TRUE
chr1	37694556	37694697	TS_total_peak627	ENSMUSG00000102650	ENSMUST00000192480	Gm19863	-1	37696664	-2037.5	FALSE	TRUE
chr1	37719803	37720000	TS_total_peak628	ENSMUSG00000026090	ENSMUST00000160589	2010300C02Rik	-1	37719795	106.5	FALSE	FALSE
chr1	37864610	37865413	TS_total_peak629	ENSMUSG00000060771	ENSMUST00000155852	Tsga10	-1	37865073	-61.5	FALSE	TRUE
chr1	37871845	37871967	TS_total_peak630	ENSMUSG00000037216	ENSMUST00000128085	Lipt1	1	37871738	168	FALSE	TRUE
chr1	37872139	37872430	TS_total_peak631	ENSMUSG00000037216	ENSMUST00000041621	Lipt1	1	37872206	78.5	FALSE	TRUE
chr1	37890299	37890573	TS_total_peak632	ENSMUSG00000026088	ENSMUST00000027257	Mitd1	-1	37890411	25	FALSE	TRUE
chr1	37931877	37932074	TS_total_peak633	ENSMUSG00000087374	ENSMUST00000129513	Gm15457	1	37933596	-1620.5	TRUE	TRUE
chr1	37985921	37985985	TS_total_peak634	ENSMUSG00000058407	ENSMUST00000192960	Txndc9	-1	37995845	-9892	FALSE	TRUE
chr1	37997152	37997453	TS_total_peak635	ENSMUSG00000058407	ENSMUST00000162031	Txndc9	-1	37997315	-12.5	TRUE	TRUE
chr1	37997921	37998206	TS_total_peak636	ENSMUSG00000026083	ENSMUST00000027252	Eif5b	1	37998010	53.5	FALSE	TRUE
chr1	38039089	38039180	TS_total_peak637	ENSMUSG00000026083	ENSMUST00000193806	Eif5b	1	38041791	-2656.5	FALSE	FALSE
chr1	38129642	38130223	TS_total_peak638	ENSMUSG00000026082	ENSMUST00000195383	Rev1	-1	38129801	131.5	FALSE	TRUE
chr1	38259716	38259816	TS_total_peak639	ENSMUSG00000085391	ENSMUST00000133299	Gm16150	1	38239700	20066	FALSE	FALSE
chr1	38627029	38627745	TS_total_peak640	ENSMUSG00000037138	ENSMUST00000212668	Aff3	-1	38627201	186	FALSE	FALSE
chr1	38705971	38706113	TS_total_peak641	ENSMUSG00000102541	ENSMUST00000195068	Gm38135	1	38722620	-16578	FALSE	FALSE
chr1	38836141	38836215	TS_total_peak642	ENSMUSG00000048814	ENSMUST00000191724	Lonrf2	-1	38836374	-196	FALSE	FALSE
chr1	38897949	38897988	TS_total_peak643	ENSMUSG00000026080	ENSMUST00000192175	Chst10	-1	38897986	-17.5	FALSE	TRUE
chr1	38987474	38987862	TS_total_peak644	ENSMUSG00000026078	ENSMUST00000193489	Pdcl3	1	38987841	-173	FALSE	TRUE
chr1	38987958	38988075	TS_total_peak645	ENSMUSG00000026078	ENSMUST00000194552	Pdcl3	1	38987865	151.5	FALSE	TRUE
chr1	39186864	39186946	TS_total_peak646	ENSMUSG00000098833	ENSMUST00000184059	Mir6349	-1	39186992	-87	TRUE	TRUE
chr1	39196804	39197056	TS_total_peak647	ENSMUSG00000026077	ENSMUST00000056815	Npas2	1	39194212	2718	FALSE	FALSE
chr1	39197168	39197242	TS_total_peak648	ENSMUSG00000026077	ENSMUST00000056815	Npas2	1	39194212	2993	FALSE	FALSE
chr1	39207053	39207154	TS_total_peak649	ENSMUSG00000026077	ENSMUST00000056815	Npas2	1	39194212	12891.5	TRUE	TRUE
chr1	39256666	39256758	TS_total_peak650	ENSMUSG00000092553	ENSMUST00000174365	Gm20428	-1	39276565	-19853	FALSE	FALSE
chr1	39284849	39284942	TS_total_peak651	ENSMUSG00000092553	ENSMUST00000174365	Gm20428	-1	39276565	8330.5	FALSE	FALSE
chr1	39291958	39292357	TS_total_peak652	ENSMUSG00000092553	ENSMUST00000174365	Gm20428	-1	39276565	15592.5	TRUE	TRUE
chr1	39367781	39367949	TS_total_peak653	ENSMUSG00000073702	ENSMUST00000194746	Rpl31	1	39367878	-13	TRUE	TRUE
chr1	39451101	39451173	TS_total_peak654	ENSMUSG00000003134	ENSMUST00000192531	Tbc1d8	-1	39478661	-27524	TRUE	TRUE
chr1	39478279	39478577	TS_total_peak655	ENSMUSG00000003134	ENSMUST00000192531	Tbc1d8	-1	39478661	-233	FALSE	TRUE
chr1	39478660	39478938	TS_total_peak656	ENSMUSG00000003134	ENSMUST00000054462	Tbc1d8	-1	39478755	44	FALSE	TRUE
chr1	39535630	39535963	TS_total_peak657	ENSMUSG00000003135	ENSMUST00000003219	Cnot11	1	39535802	-5.5	FALSE	FALSE
chr1	39536076	39536287	TS_total_peak658	ENSMUSG00000003135	ENSMUST00000003219	Cnot11	1	39535802	379.5	FALSE	FALSE
chr1	39555918	39556070	TS_total_peak659	ENSMUSG00000048234	ENSMUST00000153381	Rnf149	-1	39558757	-2763	FALSE	FALSE
chr1	39556186	39556268	TS_total_peak660	ENSMUSG00000048234	ENSMUST00000153381	Rnf149	-1	39558757	-2530	FALSE	FALSE
chr1	39576890	39576900	TS_total_peak661	ENSMUSG00000048234	ENSMUST00000195705	Rnf149	-1	39577303	-408	FALSE	FALSE
chr1	39577205	39577567	TS_total_peak662	ENSMUSG00000048234	ENSMUST00000062525	Rnf149	-1	39577405	-19	FALSE	FALSE
chr1	39608599	39608703	TS_total_peak663	ENSMUSG00000102471	ENSMUST00000195631	Gm5100	-1	39598005	10646	FALSE	FALSE
chr1	39608904	39609026	TS_total_peak664	ENSMUSG00000102471	ENSMUST00000195631	Gm5100	-1	39598005	10960	FALSE	FALSE
chr1	39650894	39651039	TS_total_peak665	ENSMUSG00000050967	ENSMUST00000053355	Creg2	-1	39651474	-507.5	FALSE	FALSE
chr1	39761537	39761651	TS_total_peak666	ENSMUSG00000057173	ENSMUST00000151913	Rfx8	-1	39720997	40597	FALSE	TRUE
chr1	39762158	39762239	TS_total_peak667	ENSMUSG00000057173	ENSMUST00000151913	Rfx8	-1	39720997	41201.5	FALSE	TRUE
chr1	39845262	39845338	TS_total_peak668	ENSMUSG00000101634	ENSMUST00000187091	1700066B17Rik	-1	39845699	-399	FALSE	FALSE
chr1	39895240	39895368	TS_total_peak669	ENSMUSG00000026074	ENSMUST00000163854	Map4k4	1	39900913	-5609	FALSE	FALSE
chr1	39900730	39901021	TS_total_peak670	ENSMUSG00000026074	ENSMUST00000163854	Map4k4	1	39900913	-37.5	FALSE	TRUE
chr1	39936551	39936746	TS_total_peak671	ENSMUSG00000026074	ENSMUST00000193514	Map4k4	1	39964155	-27506.5	FALSE	TRUE
chr1	39950224	39950365	TS_total_peak672	ENSMUSG00000026074	ENSMUST00000193514	Map4k4	1	39964155	-13860.5	FALSE	TRUE
chr1	39956644	39956974	TS_total_peak673	ENSMUSG00000026074	ENSMUST00000193514	Map4k4	1	39964155	-7346	FALSE	FALSE
chr1	40001049	40001169	TS_total_peak674	ENSMUSG00000026074	ENSMUST00000191865	Map4k4	1	40000677	432	FALSE	TRUE
chr1	40002229	40002308	TS_total_peak675	ENSMUSG00000026074	ENSMUST00000191865	Map4k4	1	40000677	1591.5	FALSE	TRUE
chr1	40085625	40085771	TS_total_peak676	ENSMUSG00000097899	ENSMUST00000181756	Gm16894	-1	40085851	-153	FALSE	FALSE
chr1	40085861	40085958	TS_total_peak677	ENSMUSG00000097899	ENSMUST00000181756	Gm16894	-1	40085851	58.5	FALSE	FALSE
chr1	40195254	40195380	TS_total_peak678	ENSMUSG00000026072	ENSMUST00000027241	Il1r1	1	40225080	-29763	FALSE	FALSE
chr1	40195485	40195560	TS_total_peak679	ENSMUSG00000026072	ENSMUST00000027241	Il1r1	1	40225080	-29557.5	FALSE	FALSE
chr1	40233465	40233580	TS_total_peak680	ENSMUSG00000103560	ENSMUST00000191850	Gm38070	1	40238020	-4497.5	FALSE	FALSE
chr1	40266568	40266647	TS_total_peak681	ENSMUSG00000026072	ENSMUST00000114795	Il1r1	1	40266586	21.5	FALSE	TRUE
chr1	40383019	40383093	TS_total_peak682	ENSMUSG00000103230	ENSMUST00000192199	Gm17970	1	40353852	29204	FALSE	FALSE
chr1	40420217	40420275	TS_total_peak683	ENSMUSG00000026069	ENSMUST00000174335	Il1rl1	1	40429570	-9324	FALSE	FALSE
chr1	40542868	40542942	TS_total_peak684	ENSMUSG00000026068	ENSMUST00000160468	Il18rap	1	40541692	1213	FALSE	FALSE
chr1	40681443	40681716	TS_total_peak685	ENSMUSG00000026062	ENSMUST00000192345	Slc9a2	1	40681597	-17.5	FALSE	FALSE
chr1	40768774	40768867	TS_total_peak686	ENSMUSG00000103270	ENSMUST00000195134	Gm37915	1	40771385	-2564.5	FALSE	TRUE
chr1	40790713	40790777	TS_total_peak687	ENSMUSG00000041945	ENSMUST00000131390	Mfsd9	-1	40790687	58	FALSE	TRUE
chr1	40797435	40797578	TS_total_peak688	ENSMUSG00000041945	ENSMUST00000131390	Mfsd9	-1	40790687	6819.5	FALSE	TRUE
chr1	40887745	40887848	TS_total_peak689	ENSMUSG00000094136	ENSMUST00000178542	Gm5973	-1	40864232	23564.5	FALSE	TRUE
chr1	41264421	41264469	TS_total_peak690	ENSMUSG00000104072	ENSMUST00000194002	4930448I06Rik	-1	41181252	83193	FALSE	TRUE
chr1	41390238	41390420	TS_total_peak691								TRUE
chr1	41560267	41560412	TS_total_peak692	ENSMUSG00000100185	ENSMUST00000191087	Gm28634	-1	41529543	30796.5	FALSE	FALSE
chr1	41810466	41810574	TS_total_peak693	ENSMUSG00000100832	ENSMUST00000186391	Gm29260	1	41781808	28712	FALSE	TRUE
chr1	41845315	41845330	TS_total_peak694	ENSMUSG00000100832	ENSMUST00000186391	Gm29260	1	41781808	63514.5	FALSE	FALSE
chr1	42004078	42004445	TS_total_peak695	ENSMUSG00000100832	ENSMUST00000187227	Gm29260	1	41918352	85909.5	FALSE	FALSE
chr1	42035466	42035697	TS_total_peak696	ENSMUSG00000100178	ENSMUST00000191574	Gm5267	1	42103289	-67707.5	TRUE	TRUE
chr1	42239455	42239539	TS_total_peak697	ENSMUSG00000101919	ENSMUST00000191125	Gm29664	-1	42238695	802	FALSE	FALSE
chr1	42243499	42243610	TS_total_peak698	ENSMUSG00000101919	ENSMUST00000191125	Gm29664	-1	42238695	4859.5	FALSE	FALSE
chr1	42491480	42491536	TS_total_peak699	ENSMUSG00000103106	ENSMUST00000191992	Gm37047	1	42491813	-305	FALSE	TRUE
chr1	42684950	42685024	TS_total_peak700	ENSMUSG00000060424	ENSMUST00000186656	Pantr1	-1	42693093	-8106	FALSE	TRUE
chr1	42695587	42695770	TS_total_peak701	ENSMUSG00000045515	ENSMUST00000054883	Pou3f3	1	42695768	-89.5	FALSE	TRUE
chr1	42850838	42850920	TS_total_peak702	ENSMUSG00000060679	ENSMUST00000057208	Mrps9	1	42851233	-354	FALSE	TRUE
chr1	42851024	42851527	TS_total_peak703	ENSMUSG00000060679	ENSMUST00000185376	Mrps9	1	42851276	-0.5	FALSE	TRUE
chr1	42915186	42915265	TS_total_peak704	ENSMUSG00000060679	ENSMUST00000202358	Mrps9	1	42903057	12168.5	TRUE	TRUE
chr1	42953049	42953359	TS_total_peak705	ENSMUSG00000041907	ENSMUST00000187998	Gpr45	1	42953182	22	FALSE	TRUE
chr1	43052143	43052217	TS_total_peak706	ENSMUSG00000100269	ENSMUST00000185980	Gm28782	1	43056267	-4087	FALSE	FALSE
chr1	43066037	43066180	TS_total_peak707	ENSMUSG00000070939	ENSMUST00000188598	Tgfbrap1	-1	43060933	5175.5	FALSE	TRUE
chr1	43092304	43092770	TS_total_peak708	ENSMUSG00000041878	ENSMUST00000039080	8430432A02Rik	1	43092588	-51	FALSE	TRUE
chr1	43092883	43092954	TS_total_peak709	ENSMUSG00000070939	ENSMUST00000186694	Tgfbrap1	-1	43092729	189.5	FALSE	TRUE
chr1	43098398	43098978	TS_total_peak710	ENSMUSG00000010290	ENSMUST00000010434	AI597479	1	43098710	-22	TRUE	TRUE
chr1	43124854	43124928	TS_total_peak711	ENSMUSG00000010290	ENSMUST00000010434	AI597479	1	43098710	26181	FALSE	FALSE
chr1	43125023	43125209	TS_total_peak712	ENSMUSG00000010290	ENSMUST00000010434	AI597479	1	43098710	26406	FALSE	FALSE
chr1	43128415	43128423	TS_total_peak713	ENSMUSG00000010290	ENSMUST00000010434	AI597479	1	43098710	29709	FALSE	FALSE
chr1	43138428	43138707	TS_total_peak714	ENSMUSG00000008136	ENSMUST00000008280	Fhl2	-1	43163961	-25393.5	FALSE	TRUE
chr1	43139693	43139829	TS_total_peak715	ENSMUSG00000008136	ENSMUST00000008280	Fhl2	-1	43163961	-24200	FALSE	TRUE
chr1	43163700	43163834	TS_total_peak716	ENSMUSG00000008136	ENSMUST00000008280	Fhl2	-1	43163961	-194	FALSE	TRUE
chr1	43163920	43164220	TS_total_peak717	ENSMUSG00000008136	ENSMUST00000008280	Fhl2	-1	43163961	109	FALSE	TRUE
chr1	43168075	43168212	TS_total_peak718	ENSMUSG00000008136	ENSMUST00000008280	Fhl2	-1	43163961	4182.5	TRUE	TRUE
chr1	43168775	43168921	TS_total_peak719	ENSMUSG00000008136	ENSMUST00000008280	Fhl2	-1	43163961	4887	TRUE	TRUE
chr1	43186306	43186815	TS_total_peak720	ENSMUSG00000094497	ENSMUST00000178557	Gm8210	1	43189156	-2595.5	FALSE	TRUE
chr1	43203103	43203265	TS_total_peak721	ENSMUSG00000008136	ENSMUST00000185893	Fhl2	-1	43196984	6200	TRUE	FALSE
chr1	43203376	43203576	TS_total_peak722	ENSMUSG00000008136	ENSMUST00000185893	Fhl2	-1	43196984	6492	TRUE	FALSE
chr1	43224336	43224484	TS_total_peak723	ENSMUSG00000008136	ENSMUST00000185893	Fhl2	-1	43196984	27426	FALSE	FALSE
chr1	43269810	43269898	TS_total_peak724	ENSMUSG00000099694	ENSMUST00000187749	Gm29610	1	43270683	-829	TRUE	TRUE
chr1	43396709	43396783	TS_total_peak725	ENSMUSG00000101923	ENSMUST00000189199	Gm29041	1	43409584	-12838	FALSE	FALSE
chr1	43423396	43423618	TS_total_peak726	ENSMUSG00000101923	ENSMUST00000189199	Gm29041	1	43409584	13923	TRUE	FALSE
chr1	43432000	43432154	TS_total_peak727	ENSMUSG00000066877	ENSMUST00000187435	Nck2	1	43444579	-12502	TRUE	FALSE
chr1	43433931	43434063	TS_total_peak728	ENSMUSG00000066877	ENSMUST00000187435	Nck2	1	43444579	-10582	FALSE	FALSE
chr1	43445629	43446036	TS_total_peak729	ENSMUSG00000066877	ENSMUST00000136648	Nck2	1	43445751	81.5	TRUE	TRUE
chr1	43446170	43446297	TS_total_peak730	ENSMUSG00000066877	ENSMUST00000136648	Nck2	1	43445751	482.5	FALSE	TRUE
chr1	43472243	43472424	TS_total_peak731	ENSMUSG00000066877	ENSMUST00000124817	Nck2	1	43457273	15060.5	TRUE	TRUE
chr1	43500826	43500912	TS_total_peak732	ENSMUSG00000103422	ENSMUST00000194710	Gm37536	1	43488447	12422	FALSE	FALSE
chr1	43635871	43635944	TS_total_peak733	ENSMUSG00000103945	ENSMUST00000193169	Gm38228	1	43560273	75634.5	FALSE	FALSE
chr1	43701197	43701251	TS_total_peak734	ENSMUSG00000026051	ENSMUST00000027217	1500015O10Rik	1	43730602	-29378	FALSE	FALSE
chr1	43785296	43785654	TS_total_peak735	ENSMUSG00000090243	ENSMUST00000163003	Gm16103	1	43785910	-435	FALSE	FALSE
chr1	43819233	43819307	TS_total_peak736	ENSMUSG00000057363	ENSMUST00000136179	Uxs1	-1	43827016	-7746	FALSE	FALSE
chr1	43827673	43828179	TS_total_peak737	ENSMUSG00000057363	ENSMUST00000139451	Uxs1	-1	43827800	126	FALSE	TRUE
chr1	43899121	43899228	TS_total_peak738	ENSMUSG00000101395	ENSMUST00000189286	Gm8241	1	43898294	880.5	FALSE	TRUE
chr1	43933575	43934293	TS_total_peak739	ENSMUSG00000041763	ENSMUST00000087933	Tpp2	1	43934007	-73	TRUE	TRUE
chr1	43969539	43969585	TS_total_peak740	ENSMUSG00000041763	ENSMUST00000186441	Tpp2	1	43971370	-1808	FALSE	FALSE
chr1	43971223	43971400	TS_total_peak741	ENSMUSG00000041763	ENSMUST00000186441	Tpp2	1	43971370	-58.5	TRUE	TRUE
chr1	44102268	44102685	TS_total_peak742	ENSMUSG00000026049	ENSMUST00000150911	Tex30	-1	44102441	35.5	FALSE	TRUE
chr1	44118770	44119035	TS_total_peak743	ENSMUSG00000041684	ENSMUST00000155917	Bivm	1	44118957	-54.5	FALSE	TRUE
chr1	44119313	44119454	TS_total_peak744	ENSMUSG00000041684	ENSMUST00000186280	Bivm	1	44119508	-124.5	FALSE	TRUE
chr1	44119581	44119736	TS_total_peak745	ENSMUSG00000041684	ENSMUST00000186280	Bivm	1	44119508	150.5	FALSE	TRUE
chr1	44119857	44120072	TS_total_peak746	ENSMUSG00000041684	ENSMUST00000114709	Bivm	1	44119968	-3.5	FALSE	TRUE
chr1	44147599	44148222	TS_total_peak747	ENSMUSG00000026048	ENSMUST00000139510	Ercc5	1	44147909	1.5	FALSE	TRUE
chr1	44198437	44198573	TS_total_peak748	ENSMUSG00000089703	ENSMUST00000161563	Gm15833	1	44212162	-13657	FALSE	FALSE
chr1	44388203	44388379	TS_total_peak749	ENSMUSG00000100769	ENSMUST00000190951	Gm28893	1	44392809	-4518	FALSE	TRUE
chr1	44395695	44395875	TS_total_peak750	ENSMUSG00000100769	ENSMUST00000190951	Gm28893	1	44392809	2976	FALSE	TRUE
chr1	44398150	44398398	TS_total_peak751	ENSMUSG00000100769	ENSMUST00000190951	Gm28893	1	44392809	5465	FALSE	FALSE
chr1	44433506	44433816	TS_total_peak752	ENSMUSG00000101567	ENSMUST00000186385	Txn-ps1	-1	44464231	-30570	FALSE	FALSE
chr1	44551527	44551991	TS_total_peak753	ENSMUSG00000056870	ENSMUST00000161793	Gulp1	1	44551727	32	FALSE	TRUE
chr1	44584886	44585103	TS_total_peak754	ENSMUSG00000102319	ENSMUST00000194332	Gm37626	1	44560885	24109.5	FALSE	FALSE
chr1	44591899	44592149	TS_total_peak755	ENSMUSG00000102319	ENSMUST00000194332	Gm37626	1	44560885	31139	FALSE	FALSE
chr1	44634907	44634972	TS_total_peak756	ENSMUSG00000089877	ENSMUST00000160955	Gm16102	1	44644279	-9339.5	FALSE	FALSE
chr1	44721180	44721225	TS_total_peak757	ENSMUSG00000101701	ENSMUST00000186732	4930521E06Rik	-1	44744949	-23746.5	FALSE	FALSE
chr1	44728304	44728366	TS_total_peak758	ENSMUSG00000101701	ENSMUST00000186732	4930521E06Rik	-1	44744949	-16614	FALSE	FALSE
chr1	44728601	44728710	TS_total_peak759	ENSMUSG00000101701	ENSMUST00000186732	4930521E06Rik	-1	44744949	-16293.5	FALSE	FALSE
chr1	44889856	44890133	TS_total_peak760	ENSMUSG00000100013	ENSMUST00000185547	Gm19480	-1	44874152	15842.5	FALSE	FALSE
chr1	44960025	44960105	TS_total_peak761	ENSMUSG00000101251	ENSMUST00000188283	Gm3496	-1	44924893	35172	FALSE	FALSE
chr1	45314122	45314220	TS_total_peak762	ENSMUSG00000105211	ENSMUST00000198698	AC125167.1	1	45311673	2498	FALSE	TRUE
chr1	45432042	45432128	TS_total_peak763	ENSMUSG00000026042	ENSMUST00000131535	Col5a2	-1	45422411	9674	FALSE	TRUE
chr1	45548592	45548681	TS_total_peak764	ENSMUSG00000100361	ENSMUST00000186840	Gm7063	-1	45520754	27882.5	FALSE	FALSE
chr1	45572787	45573364	TS_total_peak765	ENSMUSG00000100894	ENSMUST00000185744	Gm8304	1	45602026	-28950.5	FALSE	FALSE
chr1	45575339	45575418	TS_total_peak766	ENSMUSG00000100894	ENSMUST00000185744	Gm8304	1	45602026	-26647.5	FALSE	TRUE
chr1	45580556	45580776	TS_total_peak767	ENSMUSG00000100894	ENSMUST00000185744	Gm8304	1	45602026	-21360	TRUE	FALSE
chr1	45594516	45594623	TS_total_peak768	ENSMUSG00000100894	ENSMUST00000185744	Gm8304	1	45602026	-7456.5	TRUE	FALSE
chr1	45727533	45727777	TS_total_peak769	ENSMUSG00000065255	ENSMUST00000083321	Gm23974	1	45746895	-19240	FALSE	FALSE
chr1	45727855	45728139	TS_total_peak770	ENSMUSG00000065255	ENSMUST00000083321	Gm23974	1	45746895	-18898	FALSE	FALSE
chr1	45735352	45735451	TS_total_peak771	ENSMUSG00000065255	ENSMUST00000083321	Gm23974	1	45746895	-11493.5	FALSE	FALSE
chr1	45788632	45788840	TS_total_peak772	ENSMUSG00000025995	ENSMUST00000027139	Wdr75	1	45795166	-6430	FALSE	FALSE
chr1	45795050	45795225	TS_total_peak773	ENSMUSG00000025995	ENSMUST00000027139	Wdr75	1	45795166	-28.5	TRUE	TRUE
chr1	45795325	45795787	TS_total_peak774	ENSMUSG00000025995	ENSMUST00000147308	Wdr75	1	45795507	49	TRUE	TRUE
chr1	45817026	45817126	TS_total_peak775	ENSMUSG00000025995	ENSMUST00000135662	Wdr75	1	45814678	2398	FALSE	TRUE
chr1	45825292	45825414	TS_total_peak776	ENSMUSG00000025995	ENSMUST00000186651	Wdr75	1	45822558	2795	FALSE	TRUE
chr1	45835444	45835512	TS_total_peak777	ENSMUSG00000099850	ENSMUST00000191371	Gm28906	-1	45836788	-1310	FALSE	FALSE
chr1	45866762	45866908	TS_total_peak778	ENSMUSG00000084817	ENSMUST00000153604	Gm5526	-1	45857754	9081	FALSE	FALSE
chr1	45901247	45901422	TS_total_peak779	ENSMUSG00000099381	ENSMUST00000190055	Gm18303	1	45905623	-4288.5	FALSE	FALSE
chr1	45917204	45917399	TS_total_peak780	ENSMUSG00000025993	ENSMUST00000188252	Slc40a1	-1	45923309	-6007.5	FALSE	FALSE
chr1	45925585	45926533	TS_total_peak781	ENSMUSG00000025993	ENSMUST00000191247	Slc40a1	-1	45925609	450	FALSE	TRUE
chr1	46066685	46067242	TS_total_peak782	ENSMUSG00000041144	ENSMUST00000069293	Dnah7b	1	46066738	225.5	FALSE	TRUE
chr1	46076070	46076180	TS_total_peak783	ENSMUSG00000041144	ENSMUST00000069293	Dnah7b	1	46066738	9387	FALSE	FALSE
chr1	46088999	46089102	TS_total_peak784	ENSMUSG00000041144	ENSMUST00000069293	Dnah7b	1	46066738	22312.5	FALSE	FALSE
chr1	46342141	46342215	TS_total_peak785	ENSMUSG00000041144	ENSMUST00000185879	Dnah7b	1	46356620	-14442	FALSE	FALSE
chr1	46342840	46342952	TS_total_peak786	ENSMUSG00000041144	ENSMUST00000185879	Dnah7b	1	46356620	-13724	FALSE	FALSE
chr1	46371830	46371935	TS_total_peak787	ENSMUSG00000096047	ENSMUST00000093689	n-R5s211	1	46374197	-2314.5	FALSE	FALSE
chr1	46383053	46383150	TS_total_peak788	ENSMUSG00000096047	ENSMUST00000093689	n-R5s211	1	46374197	8904.5	FALSE	FALSE
chr1	46385631	46385705	TS_total_peak789	ENSMUSG00000096047	ENSMUST00000093689	n-R5s211	1	46374197	11471	FALSE	FALSE
chr1	46408843	46408896	TS_total_peak790	ENSMUSG00000101262	ENSMUST00000188705	Gm8326	1	46414502	-5632.5	FALSE	FALSE
chr1	46408974	46409036	TS_total_peak791	ENSMUSG00000101262	ENSMUST00000188705	Gm8326	1	46414502	-5497	FALSE	FALSE
chr1	46409499	46409584	TS_total_peak792	ENSMUSG00000101262	ENSMUST00000188705	Gm8326	1	46414502	-4960.5	FALSE	FALSE
chr1	46425359	46425904	TS_total_peak793	ENSMUSG00000101337	ENSMUST00000189749	Dnah7c	1	46425592	39.5	FALSE	TRUE
chr1	46449226	46449535	TS_total_peak794	ENSMUSG00000101337	ENSMUST00000189749	Dnah7c	1	46425592	23788.5	FALSE	FALSE
chr1	46449629	46449676	TS_total_peak795	ENSMUSG00000101337	ENSMUST00000189749	Dnah7c	1	46425592	24060.5	FALSE	FALSE
chr1	46769440	46769554	TS_total_peak796	ENSMUSG00000025986	ENSMUST00000141226	Slc39a10	-1	46835899	-66402	FALSE	FALSE
chr1	46839362	46839487	TS_total_peak797	ENSMUSG00000025986	ENSMUST00000141226	Slc39a10	-1	46835899	3525.5	FALSE	FALSE
chr1	46853274	46854127	TS_total_peak798	ENSMUSG00000025986	ENSMUST00000027131	Slc39a10	-1	46854046	-345.5	FALSE	TRUE
chr1	46885572	46885646	TS_total_peak799	ENSMUSG00000025986	ENSMUST00000185520	Slc39a10	-1	46888070	-2461	TRUE	FALSE
chr1	46887912	46888401	TS_total_peak800	ENSMUSG00000025986	ENSMUST00000185520	Slc39a10	-1	46888070	86.5	FALSE	FALSE
chr1	46894390	46894600	TS_total_peak801	ENSMUSG00000025986	ENSMUST00000186852	Slc39a10	-1	46892852	1643	FALSE	TRUE
chr1	46921777	46921921	TS_total_peak802	ENSMUSG00000100160	ENSMUST00000185210	Gm28527	-1	46896879	24970	FALSE	TRUE
chr1	46945092	46945528	TS_total_peak803	ENSMUSG00000100160	ENSMUST00000185210	Gm28527	-1	46896879	48431	FALSE	FALSE
chr1	46978991	46979153	TS_total_peak804	ENSMUSG00000100160	ENSMUST00000185210	Gm28527	-1	46896879	82193	FALSE	FALSE
chr1	46997700	46997951	TS_total_peak805	ENSMUSG00000101921	ENSMUST00000186233	Gm28825	1	47067788	-69962.5	FALSE	FALSE
chr1	47085111	47085225	TS_total_peak806	ENSMUSG00000101921	ENSMUST00000186233	Gm28825	1	47067788	17380	FALSE	FALSE
chr1	47085410	47085463	TS_total_peak807	ENSMUSG00000101921	ENSMUST00000186233	Gm28825	1	47067788	17648.5	FALSE	FALSE
chr1	47181108	47181269	TS_total_peak808	ENSMUSG00000101447	ENSMUST00000190006	Gm28826	1	47153461	27727.5	FALSE	FALSE
chr1	47435802	47435898	TS_total_peak809	ENSMUSG00000103246	ENSMUST00000195733	Gm38090	-1	47435765	85	FALSE	FALSE
chr1	47446153	47446234	TS_total_peak810	ENSMUSG00000103246	ENSMUST00000195733	Gm38090	-1	47435765	10428.5	FALSE	FALSE
chr1	47488681	47488831	TS_total_peak811	ENSMUSG00000100530	ENSMUST00000187720	Gm18117	1	47478868	9888	TRUE	FALSE
chr1	47629134	47629256	TS_total_peak812	ENSMUSG00000104067	ENSMUST00000194762	Gm37196	1	47605996	23199	FALSE	FALSE
chr1	47720795	47721420	TS_total_peak813	ENSMUSG00000094968	ENSMUST00000178780	Gm22419	-1	47749399	-28291.5	FALSE	FALSE
chr1	47738933	47739221	TS_total_peak814	ENSMUSG00000094968	ENSMUST00000178780	Gm22419	-1	47749399	-10322	FALSE	FALSE
chr1	47914187	47914543	TS_total_peak815	ENSMUSG00000101996	ENSMUST00000186401	Gm19206	-1	47915815	-1450	FALSE	FALSE
chr1	48368516	48368606	TS_total_peak816	ENSMUSG00000096973	ENSMUST00000181607	Gm5974	-1	48314851	53710	FALSE	FALSE
chr1	48368691	48368780	TS_total_peak817	ENSMUSG00000096973	ENSMUST00000181607	Gm5974	-1	48314851	53884.5	FALSE	FALSE
chr1	48546153	48546441	TS_total_peak818	ENSMUSG00000100866	ENSMUST00000188192	Gm28830	1	48527639	18658	FALSE	FALSE
chr1	48546520	48546855	TS_total_peak819	ENSMUSG00000100866	ENSMUST00000188192	Gm28830	1	48527639	19048.5	FALSE	FALSE
chr1	48546947	48547082	TS_total_peak820	ENSMUSG00000100866	ENSMUST00000188192	Gm28830	1	48527639	19375.5	FALSE	FALSE
chr1	48635221	48635342	TS_total_peak821	ENSMUSG00000101721	ENSMUST00000189223	Gm8354	-1	48733090	-97808.5	FALSE	FALSE
chr1	48708761	48708894	TS_total_peak822	ENSMUSG00000101721	ENSMUST00000189223	Gm8354	-1	48733090	-24262.5	FALSE	FALSE
chr1	49462833	49462945	TS_total_peak823	ENSMUSG00000099577	ENSMUST00000185858	Gm3605	1	49498553	-35664	FALSE	FALSE
chr1	49516925	49517205	TS_total_peak824	ENSMUSG00000099577	ENSMUST00000185858	Gm3605	1	49498553	18512	TRUE	FALSE
chr1	50026011	50026131	TS_total_peak825	ENSMUSG00000101760	ENSMUST00000190905	Gm8384	1	50056782	-30711	FALSE	FALSE
chr1	50189063	50189465	TS_total_peak826	ENSMUSG00000099864	ENSMUST00000185632	Gm8391	-1	50178291	10973	FALSE	FALSE
chr1	50189758	50189852	TS_total_peak827	ENSMUSG00000099864	ENSMUST00000185632	Gm8391	-1	50178291	11514	FALSE	FALSE
chr1	50480758	50480939	TS_total_peak828	ENSMUSG00000099941	ENSMUST00000187207	Gm20118	1	50533030	-52181.5	FALSE	FALSE
chr1	50653544	50653667	TS_total_peak829	ENSMUSG00000084531	ENSMUST00000122582	Gm25843	1	50559762	93843.5	FALSE	FALSE
chr1	50900483	50900619	TS_total_peak830	ENSMUSG00000026109	ENSMUST00000139157	Tmeff2	1	50900647	-96	FALSE	TRUE
chr1	50927181	50927843	TS_total_peak831	ENSMUSG00000026109	ENSMUST00000081851	Tmeff2	1	50927519	-7	FALSE	TRUE
chr1	51148814	51148924	TS_total_peak832	ENSMUSG00000099924	ENSMUST00000187777	Gm28320	1	51148309	560	FALSE	FALSE
chr1	51149653	51149772	TS_total_peak833	ENSMUSG00000099924	ENSMUST00000187777	Gm28320	1	51148309	1403.5	FALSE	FALSE
chr1	51152186	51152251	TS_total_peak834	ENSMUSG00000099924	ENSMUST00000187777	Gm28320	1	51148309	3909.5	FALSE	FALSE
chr1	51265205	51265277	TS_total_peak835	ENSMUSG00000045954	ENSMUST00000051572	Sdpr	1	51289126	-23885	FALSE	FALSE
chr1	51315618	51315752	TS_total_peak836	ENSMUSG00000099741	ENSMUST00000187104	Gm5253	-1	51318552	-2867	FALSE	FALSE
chr1	51400461	51400855	TS_total_peak837	ENSMUSG00000101702	ENSMUST00000189460	1700072G22Rik	-1	51458931	-58273	FALSE	FALSE
chr1	51401188	51401472	TS_total_peak838	ENSMUSG00000101702	ENSMUST00000189460	1700072G22Rik	-1	51458931	-57601	FALSE	FALSE
chr1	51411877	51412024	TS_total_peak839	ENSMUSG00000101702	ENSMUST00000189460	1700072G22Rik	-1	51458931	-46980.5	FALSE	FALSE
chr1	51420652	51420820	TS_total_peak840	ENSMUSG00000101702	ENSMUST00000189460	1700072G22Rik	-1	51458931	-38195	TRUE	FALSE
chr1	51420952	51421470	TS_total_peak841	ENSMUSG00000101702	ENSMUST00000189460	1700072G22Rik	-1	51458931	-37720	TRUE	FALSE
chr1	51433641	51433740	TS_total_peak842	ENSMUSG00000101702	ENSMUST00000189460	1700072G22Rik	-1	51458931	-25240.5	FALSE	FALSE
chr1	51448846	51449027	TS_total_peak843	ENSMUSG00000101702	ENSMUST00000189460	1700072G22Rik	-1	51458931	-9994.5	FALSE	FALSE
chr1	51459189	51459318	TS_total_peak844	ENSMUSG00000101702	ENSMUST00000189460	1700072G22Rik	-1	51458931	322.5	FALSE	TRUE
chr1	51466544	51466656	TS_total_peak845	ENSMUSG00000026107	ENSMUST00000185961	Nabp1	-1	51473396	-6796	TRUE	TRUE
chr1	51478203	51478761	TS_total_peak846	ENSMUSG00000026107	ENSMUST00000188051	Nabp1	-1	51478425	57	TRUE	TRUE
chr1	51486378	51486579	TS_total_peak847	ENSMUSG00000026107	ENSMUST00000188051	Nabp1	-1	51478425	8053.5	FALSE	FALSE
chr1	51486695	51486845	TS_total_peak848	ENSMUSG00000026107	ENSMUST00000188051	Nabp1	-1	51478425	8345	FALSE	FALSE
chr1	51509104	51509472	TS_total_peak849	ENSMUSG00000099413	ENSMUST00000190169	Gm17767	-1	51512329	-3041	FALSE	TRUE
chr1	51529835	51529922	TS_total_peak850	ENSMUSG00000103424	ENSMUST00000194442	Gm37535	-1	51529369	509.5	FALSE	FALSE
chr1	51530065	51530426	TS_total_peak851	ENSMUSG00000103424	ENSMUST00000194442	Gm37535	-1	51529369	876.5	TRUE	FALSE
chr1	51546986	51547062	TS_total_peak852	ENSMUSG00000103424	ENSMUST00000194442	Gm37535	-1	51529369	17655	FALSE	FALSE
chr1	51572653	51572750	TS_total_peak853	ENSMUSG00000099413	ENSMUST00000189410	Gm17767	-1	51596718	-24016.5	FALSE	TRUE
chr1	51584816	51585169	TS_total_peak854	ENSMUSG00000099413	ENSMUST00000189410	Gm17767	-1	51596718	-11725.5	FALSE	FALSE
chr1	51597095	51597225	TS_total_peak855	ENSMUSG00000099413	ENSMUST00000189410	Gm17767	-1	51596718	442	TRUE	TRUE
chr1	51600605	51600677	TS_total_peak856	ENSMUSG00000099413	ENSMUST00000189410	Gm17767	-1	51596718	3923	FALSE	TRUE
chr1	51615660	51615736	TS_total_peak857	ENSMUSG00000099413	ENSMUST00000189410	Gm17767	-1	51596718	18980	FALSE	TRUE
chr1	51717276	51717376	TS_total_peak858	ENSMUSG00000101741	ENSMUST00000189576	Gm28055	-1	51697900	19426	FALSE	FALSE
chr1	51717464	51717560	TS_total_peak859	ENSMUSG00000101741	ENSMUST00000189576	Gm28055	-1	51697900	19612	FALSE	FALSE
chr1	51747658	51747742	TS_total_peak860	ENSMUSG00000101741	ENSMUST00000186769	Gm28055	-1	51746943	757	FALSE	FALSE
chr1	51807988	51808046	TS_total_peak861	ENSMUSG00000018417	ENSMUST00000135125	Myo1b	-1	51820546	-12529	FALSE	FALSE
chr1	51815707	51815905	TS_total_peak862	ENSMUSG00000018417	ENSMUST00000135125	Myo1b	-1	51820546	-4740	FALSE	FALSE
chr1	51853333	51853628	TS_total_peak863	ENSMUSG00000018417	ENSMUST00000123299	Myo1b	-1	51851106	2374.5	FALSE	FALSE
chr1	51879469	51879642	TS_total_peak864	ENSMUSG00000100313	ENSMUST00000186817	Gm28323	-1	51879608	-52.5	FALSE	TRUE
chr1	51913150	51913536	TS_total_peak865	ENSMUSG00000018417	ENSMUST00000151525	Myo1b	-1	51915912	-2569	TRUE	TRUE
chr1	51915094	51915294	TS_total_peak866	ENSMUSG00000018417	ENSMUST00000151525	Myo1b	-1	51915912	-718	TRUE	TRUE
chr1	51915643	51915823	TS_total_peak867	ENSMUSG00000018417	ENSMUST00000151525	Myo1b	-1	51915912	-179	FALSE	TRUE
chr1	51915907	51916128	TS_total_peak868	ENSMUSG00000018417	ENSMUST00000046390	Myo1b	-1	51916071	-53.5	TRUE	TRUE
chr1	51922957	51923123	TS_total_peak869	ENSMUSG00000018417	ENSMUST00000046390	Myo1b	-1	51916071	6969	TRUE	FALSE
chr1	51998766	51998766	TS_total_peak870	ENSMUSG00000062939	ENSMUST00000027277	Stat4	1	52008243	-9477	TRUE	TRUE
chr1	52047023	52047151	TS_total_peak871	ENSMUSG00000101628	ENSMUST00000185516	Gm28177	1	52077261	-30174	FALSE	TRUE
chr1	52113676	52114037	TS_total_peak872	ENSMUSG00000109599	ENSMUST00000210323	RP24-194N4.6	-1	52113751	105.5	FALSE	TRUE
chr1	52119305	52119724	TS_total_peak873	ENSMUSG00000026104	ENSMUST00000188681	Stat1	1	52119498	16.5	FALSE	TRUE
chr1	52146699	52146835	TS_total_peak874	ENSMUSG00000026104	ENSMUST00000189075	Stat1	1	52150104	-3337	TRUE	TRUE
chr1	52170157	52170307	TS_total_peak875	ENSMUSG00000026103	ENSMUST00000126221	Gls	-1	52169145	1087	FALSE	TRUE
chr1	52232886	52233605	TS_total_peak876	ENSMUSG00000026103	ENSMUST00000114510	Gls	-1	52233232	13.5	TRUE	TRUE
chr1	52254598	52254700	TS_total_peak877	ENSMUSG00000026103	ENSMUST00000114510	Gls	-1	52233232	21417	FALSE	FALSE
chr1	52302721	52302790	TS_total_peak878	ENSMUSG00000099648	ENSMUST00000185256	Gm5975	-1	52289095	13660.5	FALSE	FALSE
chr1	52399957	52400039	TS_total_peak879	ENSMUSG00000065192	ENSMUST00000083258	Gm23460	-1	52444544	-44546	FALSE	FALSE
chr1	52400153	52400269	TS_total_peak880	ENSMUSG00000065192	ENSMUST00000083258	Gm23460	-1	52444544	-44333	FALSE	FALSE
chr1	52400365	52400474	TS_total_peak881	ENSMUSG00000065192	ENSMUST00000083258	Gm23460	-1	52444544	-44124.5	FALSE	FALSE
chr1	52400761	52400890	TS_total_peak882	ENSMUSG00000065192	ENSMUST00000083258	Gm23460	-1	52444544	-43718.5	FALSE	FALSE
chr1	52429487	52429611	TS_total_peak883	ENSMUSG00000065192	ENSMUST00000083258	Gm23460	-1	52444544	-14995	FALSE	FALSE
chr1	52456637	52456823	TS_total_peak884	ENSMUSG00000002881	ENSMUST00000167732	Nab1	-1	52467057	-10327	FALSE	FALSE
chr1	52500201	52500290	TS_total_peak885	ENSMUSG00000002881	ENSMUST00000186764	Nab1	-1	52500300	-54.5	FALSE	FALSE
chr1	52500369	52500801	TS_total_peak886	ENSMUSG00000002881	ENSMUST00000069792	Nab1	-1	52500679	-94	FALSE	TRUE
chr1	52530079	52530154	TS_total_peak887	ENSMUSG00000100120	ENSMUST00000189527	Gm553	1	52522902	7214.5	FALSE	TRUE
chr1	52597934	52598085	TS_total_peak888	ENSMUSG00000100007	ENSMUST00000179821	Gm5527	1	52584518	13491.5	FALSE	TRUE
chr1	52630582	52630771	TS_total_peak889	ENSMUSG00000043015	ENSMUST00000165859	Nemp2	1	52630703	-26.5	FALSE	TRUE
chr1	52630850	52630937	TS_total_peak890	ENSMUSG00000043015	ENSMUST00000185790	Nemp2	1	52630797	96.5	FALSE	TRUE
chr1	52631107	52631224	TS_total_peak891	ENSMUSG00000043015	ENSMUST00000185790	Nemp2	1	52630797	368.5	FALSE	TRUE
chr1	52727049	52727093	TS_total_peak892	ENSMUSG00000041439	ENSMUST00000147421	Mfsd6	-1	52727358	-287	FALSE	FALSE
chr1	52727173	52727368	TS_total_peak893	ENSMUSG00000041439	ENSMUST00000147421	Mfsd6	-1	52727358	-87.5	FALSE	FALSE
chr1	52803996	52804166	TS_total_peak894	ENSMUSG00000026102	ENSMUST00000159725	Inpp1	-1	52800371	3710	FALSE	FALSE
chr1	52810295	52810653	TS_total_peak895	ENSMUSG00000026102	ENSMUST00000162351	Inpp1	-1	52817451	-6977	FALSE	FALSE
chr1	52817340	52817844	TS_total_peak896	ENSMUSG00000026102	ENSMUST00000162576	Inpp1	-1	52817568	24	FALSE	TRUE
chr1	52844764	52845141	TS_total_peak897	ENSMUSG00000041426	ENSMUST00000186922	Hibch	1	52844929	23.5	TRUE	TRUE
chr1	52901829	52901945	TS_total_peak898	ENSMUSG00000041426	ENSMUST00000162609	Hibch	1	52902633	-746	FALSE	FALSE
chr1	52939688	52940048	TS_total_peak899	ENSMUSG00000043629	ENSMUST00000050567	1700019D03Rik	-1	52952844	-12976	FALSE	FALSE
chr1	52952711	52952968	TS_total_peak900	ENSMUSG00000043629	ENSMUST00000050567	1700019D03Rik	-1	52952844	-4.5	FALSE	TRUE
chr1	52953148	52953349	TS_total_peak901	ENSMUSG00000043629	ENSMUST00000114492	1700019D03Rik	-1	52953350	-101.5	FALSE	TRUE
chr1	53296715	53297373	TS_total_peak902	ENSMUSG00000026098	ENSMUST00000027267	Pms1	-1	53297018	26	FALSE	TRUE
chr1	53313579	53313769	TS_total_peak903	ENSMUSG00000026096	ENSMUST00000135614	Osgepl1	1	53313673	1	FALSE	TRUE
chr1	53352373	53352892	TS_total_peak904	ENSMUSG00000099913	ENSMUST00000144660	Gm28551	-1	53352667	-34.5	FALSE	TRUE
chr1	53525746	53525886	TS_total_peak905	ENSMUSG00000092657	ENSMUST00000174916	Gm25240	-1	53443395	82421	TRUE	FALSE
chr1	53526102	53526298	TS_total_peak906	ENSMUSG00000092657	ENSMUST00000174916	Gm25240	-1	53443395	82805	TRUE	FALSE
chr1	53784810	53785415	TS_total_peak907	ENSMUSG00000026094	ENSMUST00000185920	Stk17b	-1	53785157	-44.5	FALSE	TRUE
chr1	53823772	53823827	TS_total_peak908	ENSMUSG00000042807	ENSMUST00000150677	Hecw2	-1	53841171	-17371.5	TRUE	TRUE
chr1	53838184	53838365	TS_total_peak909	ENSMUSG00000042807	ENSMUST00000150677	Hecw2	-1	53841171	-2896.5	FALSE	TRUE
chr1	53866539	53866626	TS_total_peak910	ENSMUSG00000042807	ENSMUST00000152870	Hecw2	-1	53866512	70.5	TRUE	TRUE
chr1	54039281	54039327	TS_total_peak911
chr1	54128903	54129258	TS_total_peak912	ENSMUSG00000102868	ENSMUST00000192858	Gm37633	-1	54155096	-26015.5	FALSE	FALSE
chr1	54194772	54195174	TS_total_peak913	ENSMUSG00000042807	ENSMUST00000097741	Hecw2	-1	54195034	-61	FALSE	TRUE
chr1	54250503	54251055	TS_total_peak914	ENSMUSG00000025983	ENSMUST00000160472	Ccdc150	1	54250722	57	TRUE	TRUE
chr1	54387426	54387693	TS_total_peak915	ENSMUSG00000025983	ENSMUST00000159682	Ccdc150	1	54354596	32963.5	FALSE	FALSE
chr1	54438904	54439105	TS_total_peak916	ENSMUSG00000041303	ENSMUST00000041638	Gtf3c3	-1	54438971	33.5	TRUE	TRUE
chr1	54557595	54557814	TS_total_peak917	ENSMUSG00000073678	ENSMUST00000185817	Pgap1	-1	54557684	20.5	TRUE	TRUE
chr1	54557911	54558035	TS_total_peak918	ENSMUSG00000073678	ENSMUST00000185817	Pgap1	-1	54557684	289	TRUE	TRUE
chr1	54585594	54585772	TS_total_peak919	ENSMUSG00000101130	ENSMUST00000185933	Gm19637	1	54566703	18980	FALSE	TRUE
chr1	54600425	54600561	TS_total_peak920	ENSMUSG00000101130	ENSMUST00000185933	Gm19637	1	54566703	33790	FALSE	FALSE
chr1	54601215	54601577	TS_total_peak921	ENSMUSG00000101130	ENSMUST00000185933	Gm19637	1	54566703	34693	FALSE	FALSE
chr1	54609931	54610082	TS_total_peak922	ENSMUSG00000052331	ENSMUST00000189563	Ankrd44	-1	54648613	-38606.5	FALSE	FALSE
chr1	54612035	54612117	TS_total_peak923	ENSMUSG00000052331	ENSMUST00000189563	Ankrd44	-1	54648613	-36537	FALSE	FALSE
chr1	54713385	54713444	TS_total_peak924	ENSMUSG00000052331	ENSMUST00000179242	Ankrd44	-1	54723076	-9661.5	FALSE	FALSE
chr1	54926189	54926521	TS_total_peak925	ENSMUSG00000052331	ENSMUST00000178935	Ankrd44	-1	54926354	1	FALSE	TRUE
chr1	54968319	54968401	TS_total_peak926	ENSMUSG00000025982	ENSMUST00000190175	Sf3b1	-1	54991115	-22755	TRUE	FALSE
chr1	55027369	55027641	TS_total_peak927	ENSMUSG00000025982	ENSMUST00000027127	Sf3b1	-1	55027481	24	TRUE	TRUE
chr1	55052471	55053264	TS_total_peak928	ENSMUSG00000025981	ENSMUST00000185474	Coq10b	1	55052869	-1.5	TRUE	TRUE
chr1	55087705	55088427	TS_total_peak929	ENSMUSG00000025980	ENSMUST00000027123	Hspd1	-1	55088024	42	FALSE	TRUE
chr1	55130954	55131596	TS_total_peak930	ENSMUSG00000025979	ENSMUST00000027122	Mob4	1	55131282	-7	FALSE	TRUE
chr1	55131683	55131768	TS_total_peak931	ENSMUSG00000025979	ENSMUST00000159743	Mob4	1	55131326	399.5	FALSE	TRUE
chr1	55163982	55164356	TS_total_peak932	ENSMUSG00000061863	ENSMUST00000161440	Gm6822	-1	55161053	3116	TRUE	FALSE
chr1	55192070	55192189	TS_total_peak933	ENSMUSG00000025978	ENSMUST00000133294	Rftn2	-1	55206489	-14359.5	FALSE	TRUE
chr1	55196755	55196778	TS_total_peak934	ENSMUSG00000025978	ENSMUST00000133294	Rftn2	-1	55206489	-9722.5	FALSE	FALSE
chr1	55235272	55235353	TS_total_peak935	ENSMUSG00000046994	ENSMUST00000061334	Mars2	1	55237177	-1864.5	FALSE	TRUE
chr1	55237029	55237307	TS_total_peak936	ENSMUSG00000046994	ENSMUST00000061334	Mars2	1	55237177	-9	TRUE	TRUE
chr1	55362727	55362913	TS_total_peak937	ENSMUSG00000025977	ENSMUST00000114423	Boll	-1	55362726	94	FALSE	TRUE
chr1	55363327	55363912	TS_total_peak938	ENSMUSG00000025977	ENSMUST00000159398	Boll	-1	55363469	150.5	FALSE	TRUE
chr1	55377822	55377946	TS_total_peak939	ENSMUSG00000101085	ENSMUST00000188319	Gm8531	-1	55382087	-4203	FALSE	FALSE
chr1	55383280	55383377	TS_total_peak940	ENSMUSG00000101085	ENSMUST00000188319	Gm8531	-1	55382087	1241.5	FALSE	TRUE
chr1	55405682	55406037	TS_total_peak941	ENSMUSG00000038349	ENSMUST00000042986	Plcl1	1	55405921	-61.5	FALSE	TRUE
chr1	55482376	55482597	TS_total_peak942	ENSMUSG00000100309	ENSMUST00000186507	Gm6644	-1	55445024	37462.5	FALSE	FALSE
chr1	55576032	55576414	TS_total_peak943	ENSMUSG00000102831	ENSMUST00000193032	Gm37382	1	55559460	16763	FALSE	TRUE
chr1	55736529	55736610	TS_total_peak944	ENSMUSG00000038349	ENSMUST00000187059	Plcl1	1	55702025	34544.5	FALSE	TRUE
chr1	55874333	55874408	TS_total_peak945	ENSMUSG00000099950	ENSMUST00000189293	9130227L01Rik	1	55931241	-56870.5	FALSE	TRUE
chr1	55884612	55884769	TS_total_peak946	ENSMUSG00000099950	ENSMUST00000189293	9130227L01Rik	1	55931241	-46550.5	FALSE	FALSE
chr1	56098594	56098693	TS_total_peak947	ENSMUSG00000100372	ENSMUST00000190280	1700003I22Rik	1	56019023	79620.5	FALSE	FALSE
chr1	56098822	56099168	TS_total_peak948	ENSMUSG00000100372	ENSMUST00000190280	1700003I22Rik	1	56019023	79972	FALSE	FALSE
chr1	56195402	56195476	TS_total_peak949								TRUE
chr1	56380545	56380669	TS_total_peak950	ENSMUSG00000100944	ENSMUST00000185232	Gm28900	1	56451407	-70800	FALSE	FALSE
chr1	56483048	56483134	TS_total_peak951	ENSMUSG00000100944	ENSMUST00000185232	Gm28900	1	56451407	31684	FALSE	FALSE
chr1	56546292	56546404	TS_total_peak952	ENSMUSG00000101332	ENSMUST00000187560	Gm28240	1	56531824	14524	FALSE	FALSE
chr1	56668242	56668352	TS_total_peak953	ENSMUSG00000045336	ENSMUST00000062085	Hsfy2	-1	56637435	30862	FALSE	FALSE
chr1	56714519	56714756	TS_total_peak954	ENSMUSG00000045336	ENSMUST00000062085	Hsfy2	-1	56637435	77202.5	FALSE	FALSE
chr1	56714860	56715102	TS_total_peak955	ENSMUSG00000045336	ENSMUST00000062085	Hsfy2	-1	56637435	77546	FALSE	FALSE
chr1	56723640	56724014	TS_total_peak956	ENSMUSG00000045336	ENSMUST00000062085	Hsfy2	-1	56637435	86392	FALSE	TRUE
chr1	56782286	56782413	TS_total_peak957
chr1	56922617	56922766	TS_total_peak958	ENSMUSG00000038331	ENSMUST00000176759	Satb2	-1	56969840	-47148.5	FALSE	FALSE
chr1	56930189	56930328	TS_total_peak959	ENSMUSG00000038331	ENSMUST00000176759	Satb2	-1	56969840	-39581.5	FALSE	FALSE
chr1	56952994	56953312	TS_total_peak960	ENSMUSG00000038331	ENSMUST00000176759	Satb2	-1	56969840	-16687	TRUE	TRUE
chr1	56953614	56953915	TS_total_peak961	ENSMUSG00000038331	ENSMUST00000176759	Satb2	-1	56969840	-16075.5	TRUE	TRUE
chr1	56954346	56954418	TS_total_peak962	ENSMUSG00000038331	ENSMUST00000176759	Satb2	-1	56969840	-15458	TRUE	TRUE
chr1	56972217	56972454	TS_total_peak963	ENSMUSG00000087022	ENSMUST00000195462	9130024F11Rik	1	56972332	3.5	FALSE	TRUE
chr1	56972542	56972616	TS_total_peak964	ENSMUSG00000038331	ENSMUST00000042857	Satb2	-1	56972502	77	FALSE	TRUE
chr1	56977256	56977407	TS_total_peak965	ENSMUSG00000104310	ENSMUST00000195287	Gm4081	1	56976803	528.5	FALSE	TRUE
chr1	57204482	57204658	TS_total_peak966	ENSMUSG00000101429	ENSMUST00000190488	BC055402	-1	57214993	-10423	FALSE	FALSE
chr1	57205731	57205849	TS_total_peak967	ENSMUSG00000101429	ENSMUST00000190488	BC055402	-1	57214993	-9203	FALSE	FALSE
chr1	57269888	57269975	TS_total_peak968	ENSMUSG00000101129	ENSMUST00000188353	Gm5254	-1	57292401	-22469.5	FALSE	TRUE
chr1	57377432	57378140	TS_total_peak969	ENSMUSG00000038323	ENSMUST00000187255	1700066M21Rik	1	57377640	146	FALSE	TRUE
chr1	57406409	57406771	TS_total_peak970	ENSMUSG00000048495	ENSMUST00000161780	Tyw5	-1	57406537	53	FALSE	TRUE
chr1	57429934	57430015	TS_total_peak971	ENSMUSG00000077776	ENSMUST00000104588	Gm22371	-1	57422373	7601.5	FALSE	FALSE
chr1	57430137	57430337	TS_total_peak972	ENSMUSG00000077776	ENSMUST00000104588	Gm22371	-1	57422373	7864	FALSE	FALSE
chr1	57476642	57476993	TS_total_peak973	ENSMUSG00000088353	ENSMUST00000157728	Gm24014	1	57467870	8947.5	TRUE	FALSE
chr1	57568003	57568328	TS_total_peak974	ENSMUSG00000101151	ENSMUST00000186851	Gm17929	-1	57564051	4114.5	FALSE	FALSE
chr1	57607060	57607247	TS_total_peak975	ENSMUSG00000101151	ENSMUST00000186851	Gm17929	-1	57564051	43102.5	FALSE	TRUE
chr1	57617913	57618159	TS_total_peak976	ENSMUSG00000101151	ENSMUST00000186851	Gm17929	-1	57564051	53985	FALSE	FALSE
chr1	57774056	57774169	TS_total_peak977	ENSMUSG00000038305	ENSMUST00000172287	Spats2l	1	57774162	-49.5	FALSE	TRUE
chr1	57774937	57775491	TS_total_peak978	ENSMUSG00000038305	ENSMUST00000168895	Spats2l	1	57774917	297	FALSE	TRUE
chr1	57856897	57857056	TS_total_peak979	ENSMUSG00000038305	ENSMUST00000169772	Spats2l	1	57845571	11405.5	FALSE	FALSE
chr1	57969394	57969446	TS_total_peak980	ENSMUSG00000054770	ENSMUST00000161608	Kctd18	-1	57969524	-104	FALSE	TRUE
chr1	57969954	57970278	TS_total_peak981	ENSMUSG00000054770	ENSMUST00000114410	Kctd18	-1	57970128	-12	TRUE	TRUE
chr1	57995812	57996248	TS_total_peak982	ENSMUSG00000026039	ENSMUST00000027202	Sgol2a	1	57995971	59	FALSE	TRUE
chr1	58029701	58030052	TS_total_peak983	ENSMUSG00000063558	ENSMUST00000001027	Aox1	1	58029931	-54.5	FALSE	TRUE
chr1	58031336	58031470	TS_total_peak984	ENSMUSG00000063558	ENSMUST00000160168	Aox1	1	58029964	1439	FALSE	TRUE
chr1	58290139	58290265	TS_total_peak985	ENSMUSG00000079554	ENSMUST00000114366	Aox2	1	58278326	11876	FALSE	TRUE
chr1	58296484	58296560	TS_total_peak986	ENSMUSG00000079554	ENSMUST00000114366	Aox2	1	58278326	18196	FALSE	TRUE
chr1	58359674	58359806	TS_total_peak987	ENSMUSG00000103839	ENSMUST00000194925	Gm37607	-1	58386134	-26394	FALSE	TRUE
chr1	58366869	58367023	TS_total_peak988	ENSMUSG00000103839	ENSMUST00000194925	Gm37607	-1	58386134	-19188	TRUE	TRUE
chr1	58368090	58368239	TS_total_peak989	ENSMUSG00000103839	ENSMUST00000194925	Gm37607	-1	58386134	-17969.5	FALSE	FALSE
chr1	58393009	58393733	TS_total_peak990	ENSMUSG00000051223	ENSMUST00000186949	Bzw1	1	58393470	-99	FALSE	TRUE
chr1	58423978	58424189	TS_total_peak991	ENSMUSG00000026034	ENSMUST00000156931	Clk1	-1	58424066	17.5	FALSE	TRUE
chr1	58445156	58445653	TS_total_peak992	ENSMUSG00000026035	ENSMUST00000117069	Ppil3	-1	58445429	-24.5	FALSE	TRUE
chr1	58458221	58458463	TS_total_peak993	ENSMUSG00000026036	ENSMUST00000188295	Nif3l1	1	58457685	657	TRUE	FALSE
chr1	58504620	58505171	TS_total_peak994	ENSMUSG00000026037	ENSMUST00000190695	Orc2	-1	58504925	-29.5	TRUE	TRUE
chr1	58586210	58586396	TS_total_peak995	ENSMUSG00000038174	ENSMUST00000159185	Fam126b	-1	58586297	6	FALSE	TRUE
chr1	58586512	58586657	TS_total_peak996	ENSMUSG00000026032	ENSMUST00000027193	Ndufb3	1	58586384	200.5	FALSE	TRUE
chr1	58613950	58614044	TS_total_peak997	ENSMUSG00000100202	ENSMUST00000191562	Gm29389	-1	58625565	-11568	TRUE	FALSE
chr1	58652153	58652297	TS_total_peak998	ENSMUSG00000102059	ENSMUST00000185352	Gm20257	1	58652641	-416	FALSE	FALSE
chr1	58652559	58652803	TS_total_peak999	ENSMUSG00000102059	ENSMUST00000185352	Gm20257	1	58652641	40	FALSE	FALSE
chr1	58677487	58677577	TS_total_peak1000	ENSMUSG00000047528	ENSMUST00000188839	Als2cr12	-1	58691050	-13518	FALSE	FALSE
chr1	58690105	58690428	TS_total_peak1001	ENSMUSG00000047528	ENSMUST00000188839	Als2cr12	-1	58691050	-783.5	FALSE	FALSE
chr1	58690524	58690598	TS_total_peak1002	ENSMUSG00000047528	ENSMUST00000188839	Als2cr12	-1	58691050	-489	FALSE	FALSE
chr1	58695919	58696060	TS_total_peak1003	ENSMUSG00000047528	ENSMUST00000188772	Als2cr12	-1	58695989	0.5	FALSE	FALSE
chr1	58697750	58697843	TS_total_peak1004	ENSMUSG00000047528	ENSMUST00000188772	Als2cr12	-1	58695989	1807.5	FALSE	FALSE
chr1	58711694	58711778	TS_total_peak1005	ENSMUSG00000026031	ENSMUST00000114313	Cflar	1	58711560	176	FALSE	TRUE
chr1	58712549	58712799	TS_total_peak1006	ENSMUSG00000026031	ENSMUST00000114309	Cflar	1	58713294	-620	TRUE	TRUE
chr1	58720298	58720354	TS_total_peak1007	ENSMUSG00000026031	ENSMUST00000189858	Cflar	1	58713886	6440	FALSE	FALSE
chr1	58761442	58761521	TS_total_peak1008	ENSMUSG00000100236	ENSMUST00000191399	Gm3841	1	58785209	-23727.5	TRUE	TRUE
chr1	58761616	58761721	TS_total_peak1009	ENSMUSG00000100236	ENSMUST00000191399	Gm3841	1	58785209	-23540.5	TRUE	TRUE
chr1	58889937	58890430	TS_total_peak1010	ENSMUSG00000099719	ENSMUST00000188624	Gm28802	-1	58892792	-2608.5	FALSE	FALSE
chr1	58951362	58951471	TS_total_peak1011	ENSMUSG00000026028	ENSMUST00000174120	Trak2	-1	58946337	5079.5	FALSE	FALSE
chr1	58961220	58961468	TS_total_peak1012	ENSMUSG00000026028	ENSMUST00000173590	Trak2	-1	58973429	-12085	TRUE	FALSE
chr1	58973162	58973889	TS_total_peak1013	ENSMUSG00000026027	ENSMUST00000123301	Stradb	1	58973522	3.5	FALSE	TRUE
chr1	59071003	59071082	TS_total_peak1014	ENSMUSG00000077616	ENSMUST00000104428	Gm25502	1	59070988	54.5	FALSE	TRUE
chr1	59119757	59120155	TS_total_peak1015	ENSMUSG00000097573	ENSMUST00000189096	G730003C15Rik	1	59119833	123	FALSE	TRUE
chr1	59236925	59237486	TS_total_peak1016	ENSMUSG00000026024	ENSMUST00000160945	Als2	-1	59237226	-20.5	TRUE	TRUE
chr1	59286632	59286706	TS_total_peak1017	ENSMUSG00000026023	ENSMUST00000162906	Cdk15	1	59298936	-12267	FALSE	FALSE
chr1	59427312	59427386	TS_total_peak1018	ENSMUSG00000104502	ENSMUST00000195013	Gm37737	-1	59449502	-22153	FALSE	TRUE
chr1	59433074	59433156	TS_total_peak1019	ENSMUSG00000104502	ENSMUST00000195013	Gm37737	-1	59449502	-16387	FALSE	FALSE
chr1	59433269	59433511	TS_total_peak1020	ENSMUSG00000104502	ENSMUST00000195013	Gm37737	-1	59449502	-16112	FALSE	FALSE
chr1	59449054	59449136	TS_total_peak1021	ENSMUSG00000104502	ENSMUST00000195013	Gm37737	-1	59449502	-407	FALSE	TRUE
chr1	59449498	59449665	TS_total_peak1022	ENSMUSG00000104502	ENSMUST00000195013	Gm37737	-1	59449502	79.5	FALSE	FALSE
chr1	59481936	59482264	TS_total_peak1023	ENSMUSG00000041075	ENSMUST00000114246	Fzd7	1	59482424	-324	FALSE	TRUE
chr1	59487656	59487927	TS_total_peak1024	ENSMUSG00000097819	ENSMUST00000180778	Gm26813	-1	59492605	-4813.5	TRUE	TRUE
chr1	59580372	59580464	TS_total_peak1025	ENSMUSG00000047361	ENSMUST00000212835	Gm973	1	59582396	-1978	FALSE	FALSE
chr1	59613883	59614090	TS_total_peak1026	ENSMUSG00000047361	ENSMUST00000191051	Gm973	1	59619414	-5427.5	TRUE	TRUE
chr1	59614379	59614507	TS_total_peak1027	ENSMUSG00000047361	ENSMUST00000191051	Gm973	1	59619414	-4971	TRUE	TRUE
chr1	59623513	59623641	TS_total_peak1028	ENSMUSG00000089276	ENSMUST00000158651	Gm24545	1	59626580	-3003	FALSE	TRUE
chr1	59670523	59670920	TS_total_peak1029	ENSMUSG00000026021	ENSMUST00000185265	Sumo1	-1	59670739	-17.5	TRUE	TRUE
chr1	59684874	59685067	TS_total_peak1030	ENSMUSG00000026020	ENSMUST00000191088	Nop58	1	59684971	-0.5	TRUE	TRUE
chr1	59697765	59698024	TS_total_peak1031	ENSMUSG00000026020	ENSMUST00000190265	Nop58	1	59698416	-521.5	FALSE	TRUE
chr1	59745175	59745265	TS_total_peak1032	ENSMUSG00000067336	ENSMUST00000087435	Bmpr2	1	59763400	-18180	TRUE	FALSE
chr1	59749238	59749342	TS_total_peak1033	ENSMUSG00000067336	ENSMUST00000087435	Bmpr2	1	59763400	-14110	TRUE	FALSE
chr1	59762797	59762922	TS_total_peak1034	ENSMUSG00000067336	ENSMUST00000087435	Bmpr2	1	59763400	-540.5	FALSE	TRUE
chr1	59763064	59763742	TS_total_peak1035	ENSMUSG00000067336	ENSMUST00000087435	Bmpr2	1	59763400	3	FALSE	TRUE
chr1	59763847	59763933	TS_total_peak1036	ENSMUSG00000067336	ENSMUST00000087435	Bmpr2	1	59763400	490	FALSE	TRUE
chr1	59883847	59883921	TS_total_peak1037	ENSMUSG00000103131	ENSMUST00000193096	Gm37977	-1	59887689	-3805	TRUE	FALSE
chr1	59912744	59913068	TS_total_peak1038	ENSMUSG00000041040	ENSMUST00000036540	Fam117b	1	59913006	-100	FALSE	TRUE
chr1	59913523	59913657	TS_total_peak1039	ENSMUSG00000041040	ENSMUST00000036540	Fam117b	1	59913006	584	FALSE	FALSE
chr1	59913783	59913861	TS_total_peak1040	ENSMUSG00000041040	ENSMUST00000036540	Fam117b	1	59913006	816	FALSE	FALSE
chr1	60000510	60000648	TS_total_peak1041	ENSMUSG00000026018	ENSMUST00000185891	Ica1l	-1	59990927	9652	TRUE	TRUE
chr1	60042810	60042896	TS_total_peak1042	ENSMUSG00000026018	ENSMUST00000027172	Ica1l	-1	60043087	-234	FALSE	TRUE
chr1	60042972	60043256	TS_total_peak1043	ENSMUSG00000026018	ENSMUST00000191251	Ica1l	-1	60043122	-8	FALSE	TRUE
chr1	60097890	60097997	TS_total_peak1044	ENSMUSG00000026019	ENSMUST00000027173	Wdr12	-1	60097908	35.5	TRUE	TRUE
chr1	60098109	60098581	TS_total_peak1045	ENSMUSG00000026017	ENSMUST00000124986	Carf	1	60098264	81	TRUE	TRUE
chr1	60169908	60170000	TS_total_peak1046	ENSMUSG00000073664	ENSMUST00000160834	Nbeal1	1	60180599	-10645	FALSE	FALSE
chr1	60180220	60180889	TS_total_peak1047	ENSMUSG00000073664	ENSMUST00000160834	Nbeal1	1	60180599	-44.5	TRUE	TRUE
chr1	60342980	60343054	TS_total_peak1048	ENSMUSG00000049439	ENSMUST00000060608	Cyp20a1	1	60343323	-306	FALSE	TRUE
chr1	60343140	60343677	TS_total_peak1049	ENSMUSG00000049439	ENSMUST00000114202	Cyp20a1	1	60343323	85.5	FALSE	TRUE
chr1	60371908	60372000	TS_total_peak1050	ENSMUSG00000103822	ENSMUST00000191764	6030460B20Rik	1	60353119	18835	FALSE	FALSE
chr1	60409239	60409766	TS_total_peak1051	ENSMUSG00000026782	ENSMUST00000052332	Abi2	1	60409619	-116.5	FALSE	TRUE
chr1	60409869	60409947	TS_total_peak1052	ENSMUSG00000026782	ENSMUST00000189649	Abi2	1	60409808	100	FALSE	TRUE
chr1	60429096	60429175	TS_total_peak1053	ENSMUSG00000026782	ENSMUST00000185788	Abi2	1	60437083	-7947.5	FALSE	TRUE
chr1	60432605	60432710	TS_total_peak1054	ENSMUSG00000026782	ENSMUST00000185788	Abi2	1	60437083	-4425.5	FALSE	FALSE
chr1	60566325	60566331	TS_total_peak1055	ENSMUSG00000026014	ENSMUST00000027168	Raph1	-1	60566765	-437	FALSE	TRUE
chr1	60566419	60566466	TS_total_peak1056	ENSMUSG00000026014	ENSMUST00000027168	Raph1	-1	60566765	-322.5	FALSE	TRUE
chr1	60566619	60567234	TS_total_peak1057	ENSMUSG00000026014	ENSMUST00000140485	Raph1	-1	60566779	147.5	FALSE	TRUE
chr1	60621867	60621987	TS_total_peak1058	ENSMUSG00000088973	ENSMUST00000158348	Gm23762	-1	60613803	8124	FALSE	FALSE
chr1	60624338	60624466	TS_total_peak1059	ENSMUSG00000088973	ENSMUST00000158348	Gm23762	-1	60613803	10599	FALSE	FALSE
chr1	60823099	60823184	TS_total_peak1060	ENSMUSG00000083355	ENSMUST00000122024	Gm11581	1	60809116	14025.5	FALSE	TRUE
chr1	60852534	60852608	TS_total_peak1061	ENSMUSG00000102549	ENSMUST00000193735	Gm38137	1	60880338	-27767	FALSE	TRUE
chr1	60920520	60920799	TS_total_peak1062	ENSMUSG00000026011	ENSMUST00000097720	Ctla4	1	60909171	11488.5	FALSE	FALSE
chr1	61095493	61095706	TS_total_peak1063	ENSMUSG00000082804	ENSMUST00000119156	Rpl17-ps1	1	61075674	19925.5	FALSE	FALSE
chr1	61141010	61141084	TS_total_peak1064	ENSMUSG00000082661	ENSMUST00000118999	Gm11590	-1	61124004	17043	FALSE	FALSE
chr1	61306421	61306527	TS_total_peak1065	ENSMUSG00000085248	ENSMUST00000128274	Gm11587	1	61301909	4565	FALSE	FALSE
chr1	61376637	61376707	TS_total_peak1066	ENSMUSG00000085447	ENSMUST00000141000	9530026F06Rik	1	61378432	-1760	FALSE	FALSE
chr1	61378414	61378570	TS_total_peak1067	ENSMUSG00000085447	ENSMUST00000141000	9530026F06Rik	1	61378432	60	FALSE	FALSE
chr1	61497831	61498037	TS_total_peak1068	ENSMUSG00000100965	ENSMUST00000187655	Gm28449	1	61474951	22983	FALSE	FALSE
chr1	61498622	61498925	TS_total_peak1069	ENSMUSG00000100965	ENSMUST00000187655	Gm28449	1	61474951	23822.5	FALSE	FALSE
chr1	61499060	61499181	TS_total_peak1070	ENSMUSG00000100965	ENSMUST00000187655	Gm28449	1	61474951	24169.5	FALSE	FALSE
chr1	61514394	61514581	TS_total_peak1071	ENSMUSG00000102168	ENSMUST00000194422	Gm36943	1	61545882	-31394.5	FALSE	FALSE
chr1	61514704	61514778	TS_total_peak1072	ENSMUSG00000102168	ENSMUST00000194422	Gm36943	1	61545882	-31141	FALSE	FALSE
chr1	61514861	61514915	TS_total_peak1073	ENSMUSG00000102168	ENSMUST00000194422	Gm36943	1	61545882	-30994	FALSE	FALSE
chr1	61515084	61515486	TS_total_peak1074	ENSMUSG00000102168	ENSMUST00000194422	Gm36943	1	61545882	-30597	FALSE	FALSE
chr1	61638714	61638948	TS_total_peak1075	ENSMUSG00000052062	ENSMUST00000075374	Pard3b	1	61638824	7	FALSE	TRUE
chr1	62295366	62295820	TS_total_peak1076	ENSMUSG00000102359	ENSMUST00000195466	Gm38351	1	62247153	48440	FALSE	TRUE
chr1	62295900	62296118	TS_total_peak1077	ENSMUSG00000102359	ENSMUST00000195466	Gm38351	1	62247153	48856	FALSE	FALSE
chr1	62397899	62398078	TS_total_peak1078								TRUE
chr1	62398161	62398388	TS_total_peak1079								TRUE
chr1	62398465	62398685	TS_total_peak1080								TRUE
chr1	62539963	62540065	TS_total_peak1081	ENSMUSG00000100750	ENSMUST00000185587	Gm29084	-1	62535942	4072	FALSE	FALSE
chr1	62678647	62678946	TS_total_peak1082	ENSMUSG00000084333	ENSMUST00000118720	Gm11599	1	62660839	17957.5	FALSE	TRUE
chr1	62701171	62701334	TS_total_peak1083	ENSMUSG00000025969	ENSMUST00000075144	Nrp2	1	62703285	-2032.5	FALSE	TRUE
chr1	62703224	62703584	TS_total_peak1084	ENSMUSG00000025969	ENSMUST00000126344	Nrp2	1	62703285	119	FALSE	TRUE
chr1	62706865	62706939	TS_total_peak1085	ENSMUSG00000025969	ENSMUST00000027112	Nrp2	1	62703702	3200	FALSE	TRUE
chr1	62715787	62716016	TS_total_peak1086	ENSMUSG00000100811	ENSMUST00000189205	Gm29083	-1	62718073	-2171.5	TRUE	FALSE
chr1	62736617	62737106	TS_total_peak1087	ENSMUSG00000100811	ENSMUST00000189205	Gm29083	-1	62718073	18788.5	TRUE	TRUE
chr1	62738284	62738465	TS_total_peak1088	ENSMUSG00000100811	ENSMUST00000189205	Gm29083	-1	62718073	20301.5	FALSE	TRUE
chr1	62740344	62740418	TS_total_peak1089	ENSMUSG00000100811	ENSMUST00000189205	Gm29083	-1	62718073	22308	FALSE	FALSE
chr1	62752901	62752989	TS_total_peak1090	ENSMUSG00000100811	ENSMUST00000189205	Gm29083	-1	62718073	34872	FALSE	TRUE
chr1	62767685	62768086	TS_total_peak1091	ENSMUSG00000103032	ENSMUST00000192219	Gm37121	1	62809302	-41416.5	FALSE	TRUE
chr1	62772572	62772723	TS_total_peak1092	ENSMUSG00000103032	ENSMUST00000192219	Gm37121	1	62809302	-36654.5	FALSE	FALSE
chr1	62775005	62775121	TS_total_peak1093	ENSMUSG00000103032	ENSMUST00000192219	Gm37121	1	62809302	-34239	FALSE	TRUE
chr1	62795676	62795899	TS_total_peak1094	ENSMUSG00000103032	ENSMUST00000192219	Gm37121	1	62809302	-13514.5	FALSE	TRUE
chr1	62887572	62887670	TS_total_peak1095	ENSMUSG00000100426	ENSMUST00000189802	Gm4208	-1	62832370	55251	FALSE	FALSE
chr1	62964434	62964574	TS_total_peak1096	ENSMUSG00000104991	ENSMUST00000199516	Gm44468	1	63025742	-61238	FALSE	TRUE
chr1	62966631	62966755	TS_total_peak1097	ENSMUSG00000104991	ENSMUST00000199516	Gm44468	1	63025742	-59049	FALSE	TRUE
chr1	62984539	62984677	TS_total_peak1098	ENSMUSG00000104991	ENSMUST00000199516	Gm44468	1	63025742	-41134	TRUE	TRUE
chr1	63113888	63113950	TS_total_peak1099	ENSMUSG00000084799	ENSMUST00000186786	Ino80dos	1	63114096	-177	FALSE	FALSE
chr1	63114225	63114350	TS_total_peak1100	ENSMUSG00000040865	ENSMUST00000172416	Ino80d	-1	63114267	20.5	FALSE	TRUE
chr1	63114590	63114785	TS_total_peak1101	ENSMUSG00000040865	ENSMUST00000097718	Ino80d	-1	63114667	20.5	TRUE	TRUE
chr1	63130008	63130083	TS_total_peak1102	ENSMUSG00000101599	ENSMUST00000185480	Gm20342	1	63117118	12927.5	TRUE	TRUE
chr1	63138669	63138907	TS_total_peak1103	ENSMUSG00000025968	ENSMUST00000190095	Ndufs1	-1	63144961	-6173	TRUE	TRUE
chr1	63176648	63176833	TS_total_peak1104	ENSMUSG00000025968	ENSMUST00000168099	Ndufs1	-1	63176732	8.5	FALSE	TRUE
chr1	63177017	63177101	TS_total_peak1105	ENSMUSG00000025967	ENSMUST00000142062	Eef1b2	1	63177129	-70	FALSE	TRUE
chr1	63181103	63181320	TS_total_peak1106	ENSMUSG00000064602	ENSMUST00000082668	Snora41	1	63179004	2207.5	TRUE	TRUE
chr1	63214884	63214958	TS_total_peak1107	ENSMUSG00000046856	ENSMUST00000050536	Gpr1	-1	63214543	378	TRUE	FALSE
chr1	63273164	63273261	TS_total_peak1108	ENSMUSG00000027520	ENSMUST00000114132	Zdbf2	1	63273265	-52.5	FALSE	FALSE
chr1	63446148	63446395	TS_total_peak1109	ENSMUSG00000025964	ENSMUST00000114107	Adam23	1	63446211	60.5	FALSE	TRUE
chr1	63453412	63453543	TS_total_peak1110	ENSMUSG00000025964	ENSMUST00000114107	Adam23	1	63446211	7266.5	FALSE	TRUE
chr1	63658180	63658262	TS_total_peak1111	ENSMUSG00000083066	ENSMUST00000120763	Gm12748	1	63671468	-13247	FALSE	TRUE
chr1	63730317	63730682	TS_total_peak1112	ENSMUSG00000025962	ENSMUST00000027103	Fastkd2	1	63730614	-114.5	FALSE	FALSE
chr1	63803882	63803950	TS_total_peak1113	ENSMUSG00000025961	ENSMUST00000027102	4933402D24Rik	-1	63769267	34649	FALSE	FALSE
chr1	63976931	63977214	TS_total_peak1114	ENSMUSG00000044689	ENSMUST00000133244	Gm13749	1	63964727	12345.5	FALSE	FALSE
chr1	64121589	64122418	TS_total_peak1115	ENSMUSG00000025959	ENSMUST00000135075	Klf7	-1	64122282	-278.5	FALSE	TRUE
chr1	64226212	64226438	TS_total_peak1116	ENSMUSG00000086721	ENSMUST00000117621	Gm13750	1	64150201	76124	FALSE	TRUE
chr1	64249837	64250068	TS_total_peak1117	ENSMUSG00000101895	ENSMUST00000190863	Gm28981	-1	64303043	-53090.5	FALSE	FALSE
chr1	64301286	64301777	TS_total_peak1118	ENSMUSG00000101895	ENSMUST00000190863	Gm28981	-1	64303043	-1511.5	TRUE	FALSE
chr1	64305669	64305822	TS_total_peak1119	ENSMUSG00000101895	ENSMUST00000190863	Gm28981	-1	64303043	2702.5	FALSE	TRUE
chr1	64384182	64384299	TS_total_peak1120	ENSMUSG00000093228	ENSMUST00000175487	Gm25748	1	64396334	-12093.5	FALSE	FALSE
chr1	64446195	64446286	TS_total_peak1121	ENSMUSG00000099658	ENSMUST00000187877	Gm28980	-1	64454577	-8336.5	FALSE	TRUE
chr1	64532438	64532535	TS_total_peak1122	ENSMUSG00000025958	ENSMUST00000185594	Creb1	1	64532645	-158.5	FALSE	TRUE
chr1	64532620	64533115	TS_total_peak1123	ENSMUSG00000025958	ENSMUST00000190876	Creb1	1	64532859	8.5	FALSE	TRUE
chr1	64533206	64533298	TS_total_peak1124	ENSMUSG00000025958	ENSMUST00000190348	Creb1	1	64532894	358	FALSE	TRUE
chr1	64552060	64552113	TS_total_peak1125	ENSMUSG00000025958	ENSMUST00000187035	Creb1	1	64560925	-8838.5	TRUE	FALSE
chr1	64601628	64601755	TS_total_peak1126	ENSMUSG00000025956	ENSMUST00000162806	Mettl21a	-1	64615631	-13939.5	FALSE	FALSE
chr1	64617136	64617372	TS_total_peak1127	ENSMUSG00000025956	ENSMUST00000114079	Mettl21a	-1	64617242	12	FALSE	TRUE
chr1	64617652	64617839	TS_total_peak1128	ENSMUSG00000101832	ENSMUST00000186895	Gm28982	1	64617784	-38.5	FALSE	TRUE
chr1	64623878	64623971	TS_total_peak1129	ENSMUSG00000101832	ENSMUST00000186895	Gm28982	1	64617784	6140.5	FALSE	FALSE
chr1	64660680	64660772	TS_total_peak1130	ENSMUSG00000100437	ENSMUST00000189284	Gm29152	1	64649935	10791	FALSE	FALSE
chr1	64669545	64669820	TS_total_peak1131	ENSMUSG00000100437	ENSMUST00000189284	Gm29152	1	64649935	19747.5	FALSE	FALSE
chr1	64674014	64674270	TS_total_peak1132	ENSMUSG00000070871	ENSMUST00000114077	Ccnyl1	1	64690455	-16313	FALSE	FALSE
chr1	64690552	64691438	TS_total_peak1133	ENSMUSG00000070871	ENSMUST00000187170	Ccnyl1	1	64690822	173	FALSE	TRUE
chr1	64715679	64715759	TS_total_peak1134	ENSMUSG00000102140	ENSMUST00000194323	Gm38058	1	64736240	-20521	TRUE	FALSE
chr1	64737479	64738055	TS_total_peak1135	ENSMUSG00000045005	ENSMUST00000063982	Fzd5	-1	64737751	16	TRUE	TRUE
chr1	64766866	64767065	TS_total_peak1136	ENSMUSG00000045005	ENSMUST00000063982	Fzd5	-1	64737751	29214.5	FALSE	FALSE
chr1	64795886	64796028	TS_total_peak1137	ENSMUSG00000051344	ENSMUST00000187188	Plekhm3	-1	64836764	-40807	FALSE	FALSE
chr1	64796927	64797068	TS_total_peak1138	ENSMUSG00000051344	ENSMUST00000187188	Plekhm3	-1	64836764	-39766.5	TRUE	FALSE
chr1	64876437	64876567	TS_total_peak1139	ENSMUSG00000051344	ENSMUST00000187188	Plekhm3	-1	64836764	39738	FALSE	FALSE
chr1	64942088	64942295	TS_total_peak1140	ENSMUSG00000097264	ENSMUST00000181350	Rpl31-ps24	1	64934402	7789.5	FALSE	FALSE
chr1	64956686	64956916	TS_total_peak1141	ENSMUSG00000051344	ENSMUST00000097713	Plekhm3	-1	64956824	-23	TRUE	TRUE
chr1	64986195	64986363	TS_total_peak1142	ENSMUSG00000084416	ENSMUST00000120360	Rpl10a-ps1	-1	64994604	-8325	TRUE	FALSE
chr1	65010273	65010417	TS_total_peak1143	ENSMUSG00000025955	ENSMUST00000159896	Akr1cl	-1	65016543	-6198	FALSE	TRUE
chr1	65037716	65037877	TS_total_peak1144	ENSMUSG00000025955	ENSMUST00000069142	Akr1cl	-1	65032759	5037.5	TRUE	FALSE
chr1	65066392	65066468	TS_total_peak1145	ENSMUSG00000067299	ENSMUST00000127762	Crygd	-1	65063452	2978	FALSE	FALSE
chr1	65110122	65110199	TS_total_peak1146	ENSMUSG00000044429	ENSMUST00000061497	Cryga	-1	65103373	6787.5	FALSE	TRUE
chr1	65112180	65112263	TS_total_peak1147	ENSMUSG00000100846	ENSMUST00000144760	Gm28845	-1	65119558	-7336.5	TRUE	TRUE
chr1	65118595	65118838	TS_total_peak1148	ENSMUSG00000100846	ENSMUST00000144760	Gm28845	-1	65119558	-841.5	TRUE	FALSE
chr1	65178276	65178578	TS_total_peak1149	ENSMUSG00000025950	ENSMUST00000097709	Idh1	-1	65179181	-754	TRUE	TRUE
chr1	65179018	65179411	TS_total_peak1150	ENSMUSG00000025950	ENSMUST00000097709	Idh1	-1	65179181	33.5	TRUE	TRUE
chr1	65186396	65187008	TS_total_peak1151	ENSMUSG00000025949	ENSMUST00000081154	Pikfyve	1	65186702	0	FALSE	TRUE
chr1	65282903	65282985	TS_total_peak1152	ENSMUSG00000025946	ENSMUST00000140190	Pth2r	1	65282056	888	FALSE	TRUE
chr1	65311677	65311751	TS_total_peak1153	ENSMUSG00000025946	ENSMUST00000027083	Pth2r	1	65311257	457	FALSE	TRUE
chr1	65334943	65335192	TS_total_peak1154	ENSMUSG00000025946	ENSMUST00000027083	Pth2r	1	65311257	23810.5	FALSE	FALSE
chr1	65341142	65341264	TS_total_peak1155	ENSMUSG00000025946	ENSMUST00000027083	Pth2r	1	65311257	29946	FALSE	FALSE
chr1	65388449	65388596	TS_total_peak1156	ENSMUSG00000100503	ENSMUST00000191528	Gm28927	-1	65421121	-32598.5	FALSE	TRUE
chr1	65439293	65439388	TS_total_peak1157	ENSMUSG00000100340	ENSMUST00000187755	Gm28923	-1	65438985	355.5	FALSE	FALSE
chr1	65440240	65440487	TS_total_peak1158	ENSMUSG00000100340	ENSMUST00000187755	Gm28923	-1	65438985	1378.5	FALSE	FALSE
chr1	65746575	65746860	TS_total_peak1159
chr1	65746991	65747070	TS_total_peak1160
chr1	65747170	65747333	TS_total_peak1161
chr1	65926606	65926700	TS_total_peak1162	ENSMUSG00000025945	ENSMUST00000114027	Crygf	1	65926538	115	FALSE	FALSE
chr1	65932192	65932266	TS_total_peak1163	ENSMUSG00000025945	ENSMUST00000114027	Crygf	1	65926538	5691	FALSE	FALSE
chr1	65932590	65932632	TS_total_peak1164	ENSMUSG00000025945	ENSMUST00000114027	Crygf	1	65926538	6073	FALSE	FALSE
chr1	65979576	65979798	TS_total_peak1165	ENSMUSG00000025945	ENSMUST00000114027	Crygf	1	65926538	53149	FALSE	FALSE
chr1	65986731	65986829	TS_total_peak1166	ENSMUSG00000081623	ENSMUST00000119367	Gm8809	-1	66032925	-46145	FALSE	FALSE
chr1	66004327	66004639	TS_total_peak1167	ENSMUSG00000081623	ENSMUST00000119367	Gm8809	-1	66032925	-28442	FALSE	FALSE
chr1	66174930	66175634	TS_total_peak1168	ENSMUSG00000015222	ENSMUST00000156636	Map2	1	66175273	9	FALSE	TRUE
chr1	66271245	66271301	TS_total_peak1169	ENSMUSG00000015222	ENSMUST00000024639	Map2	1	66251662	19611	FALSE	FALSE
chr1	66277328	66277342	TS_total_peak1170	ENSMUSG00000015222	ENSMUST00000024639	Map2	1	66251662	25673	FALSE	FALSE
chr1	66277456	66277571	TS_total_peak1171	ENSMUSG00000015222	ENSMUST00000024639	Map2	1	66251662	25851.5	FALSE	FALSE
chr1	66334784	66334879	TS_total_peak1172	ENSMUSG00000073656	ENSMUST00000147494	Gm10558	-1	66328796	6035.5	FALSE	FALSE
chr1	66386875	66386954	TS_total_peak1173	ENSMUSG00000015222	ENSMUST00000151423	Map2	1	66386945	-30.5	FALSE	FALSE
chr1	66467861	66468222	TS_total_peak1174	ENSMUSG00000055567	ENSMUST00000061620	Unc80	1	66468367	-325.5	FALSE	TRUE
chr1	66468306	66468481	TS_total_peak1175	ENSMUSG00000055567	ENSMUST00000114008	Unc80	1	66468414	-20.5	FALSE	TRUE
chr1	66649719	66649795	TS_total_peak1176	ENSMUSG00000055567	ENSMUST00000187179	Unc80	1	66673730	-23973	FALSE	FALSE
chr1	66700018	66700155	TS_total_peak1177	ENSMUSG00000026005	ENSMUST00000027157	Rpe	1	66700831	-744.5	TRUE	TRUE
chr1	66700649	66701187	TS_total_peak1178	ENSMUSG00000026005	ENSMUST00000190404	Rpe	1	66700907	11	TRUE	TRUE
chr1	66816877	66817003	TS_total_peak1179	ENSMUSG00000026004	ENSMUST00000068168	Kansl1l	-1	66817546	-606	FALSE	TRUE
chr1	66817227	66818029	TS_total_peak1180	ENSMUSG00000026004	ENSMUST00000113987	Kansl1l	-1	66817562	66	FALSE	TRUE
chr1	66845879	66846226	TS_total_peak1181	ENSMUSG00000082769	ENSMUST00000121857	Gm15793	-1	66849602	-3549.5	FALSE	FALSE
chr1	66862754	66862960	TS_total_peak1182	ENSMUSG00000026003	ENSMUST00000027153	Acadl	-1	66863277	-420	TRUE	TRUE
chr1	66863090	66863450	TS_total_peak1183	ENSMUSG00000026003	ENSMUST00000027153	Acadl	-1	66863277	-7	TRUE	TRUE
chr1	66881994	66882004	TS_total_peak1184	ENSMUSG00000077328	ENSMUST00000104140	Gm25832	1	66866797	15202	FALSE	FALSE
chr1	66895851	66895989	TS_total_peak1185	ENSMUSG00000077328	ENSMUST00000104140	Gm25832	1	66866797	29123	FALSE	TRUE
chr1	66941057	66941195	TS_total_peak1186	ENSMUSG00000061816	ENSMUST00000027151	Myl1	-1	66945143	-4017	FALSE	TRUE
chr1	66992892	66992966	TS_total_peak1187	ENSMUSG00000026000	ENSMUST00000133508	Lancl1	-1	67021065	-28136	FALSE	TRUE
chr1	67008975	67009226	TS_total_peak1188	ENSMUSG00000026000	ENSMUST00000133508	Lancl1	-1	67021065	-11964.5	FALSE	FALSE
chr1	67038625	67038999	TS_total_peak1189	ENSMUSG00000026000	ENSMUST00000119559	Lancl1	-1	67038834	-22	FALSE	TRUE
chr1	67061570	67061717	TS_total_peak1190	ENSMUSG00000026000	ENSMUST00000113979	Lancl1	-1	67038872	22771.5	FALSE	TRUE
chr1	67181288	67181362	TS_total_peak1191	ENSMUSG00000025991	ENSMUST00000027144	Cps1	1	67123026	58299	FALSE	TRUE
chr1	67218407	67218513	TS_total_peak1192	ENSMUSG00000086204	ENSMUST00000140506	Gm15668	1	67249200	-30740	FALSE	TRUE
chr1	67397843	67397993	TS_total_peak1193
chr1	67640516	67640592	TS_total_peak1194	ENSMUSG00000095282	ENSMUST00000174899	Gm22548	1	67616975	23579	FALSE	FALSE
chr1	67643727	67643889	TS_total_peak1195	ENSMUSG00000095282	ENSMUST00000174899	Gm22548	1	67616975	26833	FALSE	FALSE
chr1	67650211	67650486	TS_total_peak1196	ENSMUSG00000095282	ENSMUST00000174899	Gm22548	1	67616975	33373.5	FALSE	FALSE
chr1	67709736	67710075	TS_total_peak1197	ENSMUSG00000085075	ENSMUST00000147834	Gm15669	1	67792481	-82575.5	FALSE	FALSE
chr1	67933964	67934239	TS_total_peak1198	ENSMUSG00000104395	ENSMUST00000192182	Gm37957	1	67903230	30871.5	FALSE	FALSE
chr1	68501654	68501780	TS_total_peak1199	ENSMUSG00000103307	ENSMUST00000195836	Gm19335	-1	68593686	-91969	FALSE	FALSE
chr1	68579364	68579445	TS_total_peak1200	ENSMUSG00000103307	ENSMUST00000195836	Gm19335	-1	68593686	-14281.5	FALSE	FALSE
chr1	68589420	68589535	TS_total_peak1201	ENSMUSG00000103307	ENSMUST00000195836	Gm19335	-1	68593686	-4208.5	FALSE	FALSE
chr1	68752912	68753021	TS_total_peak1202	ENSMUSG00000103809	ENSMUST00000195066	Gm37061	-1	68761727	-8760.5	FALSE	TRUE
chr1	68780037	68780352	TS_total_peak1203	ENSMUSG00000103809	ENSMUST00000195066	Gm37061	-1	68761727	18467.5	FALSE	TRUE
chr1	68780533	68780650	TS_total_peak1204	ENSMUSG00000103809	ENSMUST00000195066	Gm37061	-1	68761727	18864.5	FALSE	TRUE
chr1	69108557	69108675	TS_total_peak1205	ENSMUSG00000062209	ENSMUST00000121473	Erbb4	-1	69108059	557	FALSE	TRUE
chr1	69165366	69165502	TS_total_peak1206	ENSMUSG00000084332	ENSMUST00000122454	Gm8840	-1	69131299	34135	FALSE	TRUE
chr1	69231972	69232289	TS_total_peak1207
chr1	69376979	69377248	TS_total_peak1208	ENSMUSG00000101387	ENSMUST00000187740	Pced1c-ps	1	69377321	-207.5	FALSE	TRUE
chr1	69377436	69377590	TS_total_peak1209	ENSMUSG00000101387	ENSMUST00000187740	Pced1c-ps	1	69377321	192	FALSE	TRUE
chr1	69434131	69434151	TS_total_peak1210	ENSMUSG00000099804	ENSMUST00000189646	Gm28497	1	69441056	-6915	FALSE	FALSE
chr1	69452981	69453176	TS_total_peak1211	ENSMUSG00000099804	ENSMUST00000189646	Gm28497	1	69441056	12022.5	FALSE	FALSE
chr1	69453257	69453388	TS_total_peak1212	ENSMUSG00000099804	ENSMUST00000189646	Gm28497	1	69441056	12266.5	FALSE	FALSE
chr1	69489246	69489320	TS_total_peak1213	ENSMUSG00000100354	ENSMUST00000185991	Gm29113	-1	69493788	-4505	FALSE	FALSE
chr1	69687208	69687795	TS_total_peak1214	ENSMUSG00000025997	ENSMUST00000187184	Ikzf2	-1	69687245	256.5	FALSE	TRUE
chr1	69689124	69689259	TS_total_peak1215	ENSMUSG00000025997	ENSMUST00000187184	Ikzf2	-1	69687245	1946.5	FALSE	TRUE
chr1	69728073	69728288	TS_total_peak1216	ENSMUSG00000025997	ENSMUST00000187184	Ikzf2	-1	69687245	40935.5	TRUE	FALSE
chr1	69729449	69729563	TS_total_peak1217	ENSMUSG00000103402	ENSMUST00000194308	Gm37930	1	69770868	-41362	FALSE	TRUE
chr1	69731486	69731788	TS_total_peak1218	ENSMUSG00000103402	ENSMUST00000194308	Gm37930	1	69770868	-39231	FALSE	FALSE
chr1	69775754	69775847	TS_total_peak1219	ENSMUSG00000103402	ENSMUST00000194308	Gm37930	1	69770868	4932.5	FALSE	FALSE
chr1	69826804	69827289	TS_total_peak1220	ENSMUSG00000053153	ENSMUST00000113940	Spag16	1	69826992	54.5	FALSE	TRUE
chr1	69867847	69868072	TS_total_peak1221	ENSMUSG00000053153	ENSMUST00000161131	Spag16	1	69831740	36219.5	TRUE	TRUE
chr1	70128194	70128253	TS_total_peak1222	ENSMUSG00000101730	ENSMUST00000186767	Gm28580	-1	70068055	60168.5	FALSE	TRUE
chr1	70135979	70136109	TS_total_peak1223	ENSMUSG00000101730	ENSMUST00000186767	Gm28580	-1	70068055	67989	FALSE	FALSE
chr1	70208795	70208941	TS_total_peak1224
chr1	70725667	70725821	TS_total_peak1225	ENSMUSG00000045648	ENSMUST00000159205	Vwc2l	1	70725752	-8	FALSE	TRUE
chr1	70787320	70787409	TS_total_peak1226	ENSMUSG00000045648	ENSMUST00000162182	Vwc2l	1	70725923	61441.5	FALSE	TRUE
chr1	71004323	71004527	TS_total_peak1227	ENSMUSG00000089965	ENSMUST00000159588	Gm16236	-1	71040030	-35605	FALSE	FALSE
chr1	71037086	71037276	TS_total_peak1228	ENSMUSG00000089965	ENSMUST00000159588	Gm16236	-1	71040030	-2849	FALSE	TRUE
chr1	71075688	71075884	TS_total_peak1229	ENSMUSG00000026196	ENSMUST00000027393	Bard1	-1	71103146	-27360	FALSE	FALSE
chr1	71102425	71102573	TS_total_peak1230	ENSMUSG00000026196	ENSMUST00000027393	Bard1	-1	71103146	-647	FALSE	TRUE
chr1	71102678	71102782	TS_total_peak1231	ENSMUSG00000026196	ENSMUST00000027393	Bard1	-1	71103146	-416	TRUE	TRUE
chr1	71102864	71103339	TS_total_peak1232	ENSMUSG00000026196	ENSMUST00000027393	Bard1	-1	71103146	-44.5	TRUE	TRUE
chr1	71531748	71531899	TS_total_peak1233	ENSMUSG00000026192	ENSMUST00000027384	Atic	1	71557150	-25326.5	FALSE	TRUE
chr1	71556882	71557282	TS_total_peak1234	ENSMUSG00000026192	ENSMUST00000027384	Atic	1	71557150	-68	TRUE	TRUE
chr1	71557366	71557616	TS_total_peak1235	ENSMUSG00000026192	ENSMUST00000136443	Atic	1	71557213	278	FALSE	TRUE
chr1	71567935	71568071	TS_total_peak1236	ENSMUSG00000026192	ENSMUST00000154855	Atic	1	71568866	-863	FALSE	FALSE
chr1	71609199	71609348	TS_total_peak1237	ENSMUSG00000026193	ENSMUST00000185408	Fn1	-1	71609567	-293.5	FALSE	TRUE
chr1	71609505	71609664	TS_total_peak1238	ENSMUSG00000026193	ENSMUST00000185408	Fn1	-1	71609567	17.5	FALSE	TRUE
chr1	71609997	71610111	TS_total_peak1239	ENSMUSG00000026193	ENSMUST00000185408	Fn1	-1	71609567	487	FALSE	TRUE
chr1	71652756	71652863	TS_total_peak1240	ENSMUSG00000073652	ENSMUST00000097699	Apol7d	1	71652837	-27.5	FALSE	TRUE
chr1	71653066	71653378	TS_total_peak1241	ENSMUSG00000026193	ENSMUST00000186129	Fn1	-1	71653200	22	FALSE	TRUE
chr1	71667505	71667620	TS_total_peak1242	ENSMUSG00000073652	ENSMUST00000125934	Apol7d	1	71653339	14223.5	FALSE	FALSE
chr1	71673586	71673839	TS_total_peak1243	ENSMUSG00000073652	ENSMUST00000125934	Apol7d	1	71653339	20373.5	FALSE	TRUE
chr1	71739249	71739368	TS_total_peak1244	ENSMUSG00000100319	ENSMUST00000191412	Gm5256	-1	71714924	24384.5	FALSE	FALSE
chr1	71893722	71893966	TS_total_peak1245	ENSMUSG00000101211	ENSMUST00000189983	Gm28818	-1	71898935	-5091	FALSE	FALSE
chr1	72121980	72122170	TS_total_peak1246	ENSMUSG00000102123	ENSMUST00000191139	Gm4319	-1	72122001	74	TRUE	FALSE
chr1	72166270	72166402	TS_total_peak1247	ENSMUSG00000102123	ENSMUST00000191139	Gm4319	-1	72122001	44335	FALSE	TRUE
chr1	72172970	72173044	TS_total_peak1248	ENSMUSG00000039395	ENSMUST00000048860	Mreg	-1	72212307	-39300	TRUE	TRUE
chr1	72183169	72183400	TS_total_peak1249	ENSMUSG00000039395	ENSMUST00000048860	Mreg	-1	72212307	-29022.5	FALSE	TRUE
chr1	72212271	72212405	TS_total_peak1250	ENSMUSG00000039395	ENSMUST00000048860	Mreg	-1	72212307	31	TRUE	TRUE
chr1	72225767	72226043	TS_total_peak1251	ENSMUSG00000094655	ENSMUST00000178786	Gm25360	1	72226240	-335	TRUE	TRUE
chr1	72226205	72226617	TS_total_peak1252	ENSMUSG00000094655	ENSMUST00000178786	Gm25360	1	72226240	171	TRUE	TRUE
chr1	72229199	72229273	TS_total_peak1253	ENSMUSG00000094655	ENSMUST00000178786	Gm25360	1	72226240	2996	FALSE	TRUE
chr1	72236364	72236788	TS_total_peak1254	ENSMUSG00000097131	ENSMUST00000181973	D230017M19Rik	1	72236465	111	TRUE	TRUE
chr1	72236915	72237195	TS_total_peak1255	ENSMUSG00000094050	ENSMUST00000101806	Gm23472	1	72236946	109	TRUE	TRUE
chr1	72243714	72244067	TS_total_peak1256	ENSMUSG00000097131	ENSMUST00000180722	D230017M19Rik	1	72244021	-130.5	TRUE	TRUE
chr1	72244177	72244527	TS_total_peak1257	ENSMUSG00000093956	ENSMUST00000177868	Gm24497	1	72244213	139	TRUE	TRUE
chr1	72254661	72255717	TS_total_peak1258	ENSMUSG00000093843	ENSMUST00000179876	Gm25939	1	72255008	181	TRUE	TRUE
chr1	72284015	72284089	TS_total_peak1259	ENSMUSG00000026189	ENSMUST00000134840	Pecr	-1	72284259	-207	FALSE	TRUE
chr1	72284184	72284436	TS_total_peak1260	ENSMUSG00000026189	ENSMUST00000129458	Pecr	-1	72284313	-3	FALSE	TRUE
chr1	72307273	72307551	TS_total_peak1261	ENSMUSG00000026187	ENSMUST00000027379	Xrcc5	1	72307421	-9	TRUE	TRUE
chr1	72457435	72457535	TS_total_peak1262	ENSMUSG00000085812	ENSMUST00000146593	Gm15843	1	72459499	-2014	FALSE	FALSE
chr1	72490408	72490615	TS_total_peak1263	ENSMUSG00000085812	ENSMUST00000146593	Gm15843	1	72459499	31012.5	FALSE	TRUE
chr1	72490851	72491028	TS_total_peak1264	ENSMUSG00000085812	ENSMUST00000146593	Gm15843	1	72459499	31440.5	TRUE	TRUE
chr1	72537120	72537195	TS_total_peak1265	ENSMUSG00000039372	ENSMUST00000047786	2004-03-01	-1	72536930	227.5	FALSE	TRUE
chr1	72583033	72583671	TS_total_peak1266	ENSMUSG00000039354	ENSMUST00000136498	Smarcal1	1	72583251	101	TRUE	TRUE
chr1	72619192	72619266	TS_total_peak1267	ENSMUSG00000039354	ENSMUST00000126832	Smarcal1	1	72616522	2707	FALSE	FALSE
chr1	72696349	72696530	TS_total_peak1268	ENSMUSG00000110487	ENSMUST00000211962	RP23-38P22.2	1	72692864	3575.5	FALSE	FALSE
chr1	72711158	72711393	TS_total_peak1269	ENSMUSG00000046330	ENSMUST00000059980	Rpl37a	1	72711290	-14.5	TRUE	TRUE
chr1	72718962	72719079	TS_total_peak1270	ENSMUSG00000046330	ENSMUST00000211963	Rpl37a	1	72711781	7239.5	FALSE	TRUE
chr1	72778810	72779213	TS_total_peak1271	ENSMUSG00000039323	ENSMUST00000047328	Igfbp2	1	72824503	-45491.5	FALSE	TRUE
chr1	72793274	72793454	TS_total_peak1272	ENSMUSG00000039323	ENSMUST00000047328	Igfbp2	1	72824503	-31139	FALSE	FALSE
chr1	72806166	72806209	TS_total_peak1273	ENSMUSG00000039323	ENSMUST00000047328	Igfbp2	1	72824503	-18315.5	FALSE	TRUE
chr1	72855023	72855097	TS_total_peak1274	ENSMUSG00000039323	ENSMUST00000155703	Igfbp2	1	72848699	6361	FALSE	TRUE
chr1	72870328	72870442	TS_total_peak1275	ENSMUSG00000026185	ENSMUST00000137339	Igfbp5	-1	72874275	-3890	FALSE	TRUE
chr1	72871186	72871276	TS_total_peak1276	ENSMUSG00000026185	ENSMUST00000137339	Igfbp5	-1	72874275	-3044	FALSE	TRUE
chr1	72945198	72945361	TS_total_peak1277	ENSMUSG00000101968	ENSMUST00000188793	1700027A15Rik	1	72984844	-39564.5	FALSE	TRUE
chr1	72945551	72945644	TS_total_peak1278	ENSMUSG00000101968	ENSMUST00000188793	1700027A15Rik	1	72984844	-39246.5	FALSE	TRUE
chr1	73027102	73027195	TS_total_peak1279	ENSMUSG00000101968	ENSMUST00000190525	1700027A15Rik	1	73024569	2579.5	FALSE	FALSE
chr1	73145311	73145410	TS_total_peak1280	ENSMUSG00000102266	ENSMUST00000194107	Gm38106	-1	73209423	-64062.5	FALSE	FALSE
chr1	73222062	73222136	TS_total_peak1281	ENSMUSG00000102266	ENSMUST00000194107	Gm38106	-1	73209423	12676	FALSE	FALSE
chr1	73663575	73663857	TS_total_peak1282	ENSMUSG00000100301	ENSMUST00000191114	6030407O03Rik	-1	73743947	-80231	TRUE	FALSE
chr1	73717744	73717885	TS_total_peak1283	ENSMUSG00000100301	ENSMUST00000191114	6030407O03Rik	-1	73743947	-26132.5	FALSE	FALSE
chr1	73862756	73863069	TS_total_peak1284	ENSMUSG00000100301	ENSMUST00000189514	6030407O03Rik	-1	73864466	-1553.5	FALSE	TRUE
chr1	73885332	73885675	TS_total_peak1285	ENSMUSG00000100301	ENSMUST00000189514	6030407O03Rik	-1	73864466	21037.5	FALSE	FALSE
chr1	73885757	73885851	TS_total_peak1286	ENSMUSG00000100301	ENSMUST00000189514	6030407O03Rik	-1	73864466	21338	FALSE	FALSE
chr1	74083003	74083105	TS_total_peak1287	ENSMUSG00000055322	ENSMUST00000187584	Tns1	-1	74091351	-8297	FALSE	TRUE
chr1	74111439	74111539	TS_total_peak1288	ENSMUSG00000055322	ENSMUST00000169786	Tns1	-1	74124447	-12958	FALSE	TRUE
chr1	74124397	74124611	TS_total_peak1289	ENSMUSG00000055322	ENSMUST00000191104	Tns1	-1	74124449	55	FALSE	TRUE
chr1	74135573	74135577	TS_total_peak1290	ENSMUSG00000061815	ENSMUST00000127134	Rufy4	1	74125579	9996	FALSE	FALSE
chr1	74236299	74236575	TS_total_peak1291	ENSMUSG00000006304	ENSMUST00000113820	Arpc2	1	74236497	-60	FALSE	TRUE
chr1	74239811	74239953	TS_total_peak1292	ENSMUSG00000006304	ENSMUST00000113819	Arpc2	1	74236550	3332	FALSE	TRUE
chr1	74248951	74249060	TS_total_peak1293	ENSMUSG00000006304	ENSMUST00000113819	Arpc2	1	74236550	12455.5	FALSE	FALSE
chr1	74256947	74257069	TS_total_peak1294	ENSMUSG00000006304	ENSMUST00000113819	Arpc2	1	74236550	20458	FALSE	TRUE
chr1	74284654	74285100	TS_total_peak1295	ENSMUSG00000026179	ENSMUST00000113805	Pnkd	1	74284930	-53	TRUE	TRUE
chr1	74295713	74295826	TS_total_peak1296	ENSMUSG00000006301	ENSMUST00000152603	Tmbim1	-1	74295695	74.5	FALSE	FALSE
chr1	74303911	74304264	TS_total_peak1297	ENSMUSG00000006301	ENSMUST00000141560	Tmbim1	-1	74304120	-32.5	FALSE	TRUE
chr1	74309923	74309997	TS_total_peak1298	ENSMUSG00000103403	ENSMUST00000194686	Gm37931	1	74307848	2112	TRUE	TRUE
chr1	74310225	74310306	TS_total_peak1299	ENSMUSG00000103403	ENSMUST00000194686	Gm37931	1	74307848	2417.5	TRUE	TRUE
chr1	74332302	74332780	TS_total_peak1300	ENSMUSG00000026179	ENSMUST00000087225	Pnkd	1	74332610	-69	TRUE	TRUE
chr1	74361969	74362074	TS_total_peak1301	ENSMUSG00000073650	ENSMUST00000097697	Catip	1	74362108	-86.5	FALSE	TRUE
chr1	74368205	74368451	TS_total_peak1302	ENSMUSG00000073650	ENSMUST00000186688	Catip	1	74364531	3797	FALSE	FALSE
chr1	74386907	74387078	TS_total_peak1303	ENSMUSG00000026177	ENSMUST00000134189	Slc11a1	1	74383600	3392.5	FALSE	TRUE
chr1	74391369	74391636	TS_total_peak1304	ENSMUSG00000026176	ENSMUST00000027367	Ctdsp1	1	74391509	-6.5	FALSE	TRUE
chr1	74391991	74392146	TS_total_peak1305	ENSMUSG00000026176	ENSMUST00000152659	Ctdsp1	1	74392162	-93.5	FALSE	FALSE
chr1	74397324	74397686	TS_total_peak1306	ENSMUSG00000065468	ENSMUST00000083534	Mir26b	1	74394310	3195	TRUE	TRUE
chr1	74415234	74415410	TS_total_peak1307	ENSMUSG00000026175	ENSMUST00000159749	Vil1	1	74419053	-3731	TRUE	TRUE
chr1	74452724	74452798	TS_total_peak1308	ENSMUSG00000033364	ENSMUST00000188012	Usp37	-1	74467574	-14813	TRUE	TRUE
chr1	74505651	74506429	TS_total_peak1309	ENSMUSG00000026174	ENSMUST00000087215	Cnot9	1	74506058	-18	TRUE	TRUE
chr1	74506606	74506764	TS_total_peak1310	ENSMUSG00000033364	ENSMUST00000187590	Usp37	-1	74506283	402	FALSE	TRUE
chr1	74587725	74587827	TS_total_peak1311	ENSMUSG00000026135	ENSMUST00000130112	Zfp142	-1	74587952	-176	FALSE	TRUE
chr1	74587917	74588418	TS_total_peak1312	ENSMUSG00000026135	ENSMUST00000066986	Zfp142	-1	74588145	22.5	TRUE	TRUE
chr1	74601331	74601511	TS_total_peak1313	ENSMUSG00000033276	ENSMUST00000087183	Stk36	1	74601445	-24	FALSE	TRUE
chr1	74644100	74644162	TS_total_peak1314	ENSMUSG00000033257	ENSMUST00000042125	Ttll4	1	74661745	-17614	FALSE	FALSE
chr1	74661655	74662005	TS_total_peak1315	ENSMUSG00000033257	ENSMUST00000129890	Ttll4	1	74661817	13	FALSE	TRUE
chr1	74713198	74713282	TS_total_peak1316	ENSMUSG00000026170	ENSMUST00000027356	Cyp27a1	1	74713574	-334	FALSE	TRUE
chr1	74713448	74713593	TS_total_peak1317	ENSMUSG00000026170	ENSMUST00000027356	Cyp27a1	1	74713574	-53.5	FALSE	TRUE
chr1	74748924	74748997	TS_total_peak1318	ENSMUSG00000006542	ENSMUST00000188073	Prkag3	-1	74748955	5.5	FALSE	TRUE
chr1	74759992	74760082	TS_total_peak1319	ENSMUSG00000098351	ENSMUST00000184199	Gm27507	1	74764798	-4761	FALSE	TRUE
chr1	74771631	74771788	TS_total_peak1320	ENSMUSG00000033227	ENSMUST00000006716	Wnt6	1	74771892	-182.5	FALSE	FALSE
chr1	74773234	74773381	TS_total_peak1321	ENSMUSG00000033227	ENSMUST00000006716	Wnt6	1	74771892	1415.5	TRUE	TRUE
chr1	74774086	74774214	TS_total_peak1322	ENSMUSG00000033227	ENSMUST00000006716	Wnt6	1	74771892	2258	FALSE	FALSE
chr1	74784091	74784165	TS_total_peak1323	ENSMUSG00000033227	ENSMUST00000189544	Wnt6	1	74782439	1689	FALSE	TRUE
chr1	74784579	74784654	TS_total_peak1324	ENSMUSG00000033227	ENSMUST00000189544	Wnt6	1	74782439	2177.5	FALSE	TRUE
chr1	74787985	74788059	TS_total_peak1325	ENSMUSG00000026167	ENSMUST00000006718	Wnt10a	1	74791516	-3494	FALSE	TRUE
chr1	74803131	74803340	TS_total_peak1326	ENSMUSG00000026167	ENSMUST00000187238	Wnt10a	1	74793363	9872.5	FALSE	TRUE
chr1	74807098	74807199	TS_total_peak1327	ENSMUSG00000026167	ENSMUST00000187238	Wnt10a	1	74793363	13785.5	FALSE	TRUE
chr1	74808155	74808420	TS_total_peak1328	ENSMUSG00000026167	ENSMUST00000187238	Wnt10a	1	74793363	14924.5	TRUE	TRUE
chr1	74816929	74817119	TS_total_peak1329	ENSMUSG00000026167	ENSMUST00000187238	Wnt10a	1	74793363	23661	FALSE	TRUE
chr1	74854784	74855045	TS_total_peak1330	ENSMUSG00000090071	ENSMUST00000160379	Cdk5r2	1	74854934	-19.5	FALSE	TRUE
chr1	74858506	74858665	TS_total_peak1331	ENSMUSG00000090071	ENSMUST00000160379	Cdk5r2	1	74854934	3651.5	FALSE	TRUE
chr1	74880929	74880991	TS_total_peak1332	ENSMUSG00000055197	ENSMUST00000162938	Fev	-1	74884608	-3648	FALSE	TRUE
chr1	75017010	75017090	TS_total_peak1333	ENSMUSG00000026162	ENSMUST00000152855	Nhej1	-1	75046639	-29589	TRUE	TRUE
chr1	75124610	75124775	TS_total_peak1334	ENSMUSG00000026162	ENSMUST00000188033	Nhej1	-1	75125200	-507.5	FALSE	TRUE
chr1	75124865	75125288	TS_total_peak1335	ENSMUSG00000026162	ENSMUST00000188033	Nhej1	-1	75125200	-123.5	FALSE	TRUE
chr1	75142389	75142533	TS_total_peak1336	ENSMUSG00000033159	ENSMUST00000168720	Cnppd1	-1	75142638	-177	FALSE	FALSE
chr1	75142620	75143051	TS_total_peak1337	ENSMUSG00000049339	ENSMUST00000190240	Fam134a	1	75142794	41.5	FALSE	FALSE
chr1	75168501	75169082	TS_total_peak1338	ENSMUSG00000026197	ENSMUST00000160282	Zfand2b	1	75168778	13.5	FALSE	TRUE
chr1	75180062	75180226	TS_total_peak1339	ENSMUSG00000026198	ENSMUST00000159219	Abcb6	-1	75180286	-142	TRUE	TRUE
chr1	75180342	75180566	TS_total_peak1340	ENSMUSG00000026198	ENSMUST00000027396	Abcb6	-1	75180392	62	TRUE	TRUE
chr1	75191903	75192256	TS_total_peak1341	ENSMUSG00000026199	ENSMUST00000151887	Ankzf1	1	75192151	-71.5	TRUE	TRUE
chr1	75192568	75192705	TS_total_peak1342	ENSMUSG00000033124	ENSMUST00000188347	Atg9a	-1	75192196	440.5	TRUE	TRUE
chr1	75210612	75211023	TS_total_peak1343	ENSMUSG00000026200	ENSMUST00000185448	Glb1l	-1	75210813	4.5	FALSE	FALSE
chr1	75219237	75219636	TS_total_peak1344	ENSMUSG00000026202	ENSMUST00000186213	Tuba4a	-1	75219294	142.5	TRUE	TRUE
chr1	75231406	75231484	TS_total_peak1345	ENSMUSG00000096094	ENSMUST00000180101	A630095N17Rik	-1	75232090	-645	FALSE	FALSE
chr1	75234745	75234880	TS_total_peak1346	ENSMUSG00000026203	ENSMUST00000188931	Dnajb2	1	75236406	-1593.5	TRUE	FALSE
chr1	75236303	75236573	TS_total_peak1347	ENSMUSG00000026203	ENSMUST00000082158	Dnajb2	1	75236465	-27	FALSE	TRUE
chr1	75236777	75236964	TS_total_peak1348	ENSMUSG00000026203	ENSMUST00000186600	Dnajb2	1	75236772	98.5	FALSE	TRUE
chr1	75248148	75248356	TS_total_peak1349	ENSMUSG00000101840	ENSMUST00000191154	Gm28294	1	75252322	-4070	FALSE	FALSE
chr1	75251715	75251879	TS_total_peak1350	ENSMUSG00000101840	ENSMUST00000191154	Gm28294	1	75252322	-525	FALSE	TRUE
chr1	75263102	75263210	TS_total_peak1351	ENSMUSG00000026204	ENSMUST00000186178	Ptprn	-1	75263907	-751	FALSE	TRUE
chr1	75263307	75263455	TS_total_peak1352	ENSMUSG00000026204	ENSMUST00000186178	Ptprn	-1	75263907	-526	FALSE	TRUE
chr1	75317012	75317194	TS_total_peak1353	ENSMUSG00000026209	ENSMUST00000187836	Dnpep	-1	75317149	-46	TRUE	TRUE
chr1	75317276	75318092	TS_total_peak1354	ENSMUSG00000026209	ENSMUST00000185797	Dnpep	-1	75317659	25	TRUE	TRUE
chr1	75375690	75375813	TS_total_peak1355	ENSMUSG00000026207	ENSMUST00000087122	Speg	1	75375297	454.5	FALSE	FALSE
chr1	75381594	75381713	TS_total_peak1356	ENSMUSG00000026207	ENSMUST00000113590	Speg	1	75382114	-460.5	FALSE	TRUE
chr1	75382812	75382981	TS_total_peak1357	ENSMUSG00000026207	ENSMUST00000146705	Speg	1	75383556	-659.5	FALSE	TRUE
chr1	75398808	75399139	TS_total_peak1358	ENSMUSG00000026207	ENSMUST00000113589	Speg	1	75400085	-1111.5	FALSE	TRUE
chr1	75413851	75413946	TS_total_peak1359	ENSMUSG00000026207	ENSMUST00000143679	Speg	1	75423510	-9611.5	FALSE	TRUE
chr1	75423032	75423094	TS_total_peak1360	ENSMUSG00000026207	ENSMUST00000143679	Speg	1	75423510	-447	FALSE	FALSE
chr1	75423234	75423308	TS_total_peak1361	ENSMUSG00000026207	ENSMUST00000143679	Speg	1	75423510	-239	FALSE	FALSE
chr1	75435863	75436009	TS_total_peak1362	ENSMUSG00000033021	ENSMUST00000037796	Gmppa	1	75435930	6	FALSE	TRUE
chr1	75458362	75458715	TS_total_peak1363	ENSMUSG00000033007	ENSMUST00000037708	Asic4	1	75450699	7839.5	FALSE	TRUE
chr1	75478835	75478925	TS_total_peak1364	ENSMUSG00000032997	ENSMUST00000143496	Chpf	-1	75478746	134	FALSE	TRUE
chr1	75479104	75479647	TS_total_peak1365	ENSMUSG00000032997	ENSMUST00000094818	Chpf	-1	75479307	68.5	FALSE	TRUE
chr1	75487508	75488121	TS_total_peak1366	ENSMUSG00000026211	ENSMUST00000154636	Obsl1	-1	75487802	12.5	FALSE	TRUE
chr1	75495352	75495426	TS_total_peak1367	ENSMUSG00000026211	ENSMUST00000132252	Obsl1	-1	75493067	2322	FALSE	TRUE
chr1	75506361	75506628	TS_total_peak1368	ENSMUSG00000026211	ENSMUST00000145306	Obsl1	-1	75506452	42.5	FALSE	TRUE
chr1	75518073	75518273	TS_total_peak1369	ENSMUSG00000026213	ENSMUST00000027414	Stk11ip	1	75521529	-3356	FALSE	TRUE
chr1	75521410	75521586	TS_total_peak1370	ENSMUSG00000026213	ENSMUST00000027414	Stk11ip	1	75521529	-31	TRUE	TRUE
chr1	75521716	75521835	TS_total_peak1371	ENSMUSG00000026213	ENSMUST00000140963	Stk11ip	1	75521791	-15.5	TRUE	TRUE
chr1	75521926	75522004	TS_total_peak1372	ENSMUSG00000026213	ENSMUST00000129652	Stk11ip	1	75521811	154	TRUE	TRUE
chr1	75546393	75546569	TS_total_peak1373	ENSMUSG00000006576	ENSMUST00000027415	Slc4a3	1	75546496	-15	TRUE	TRUE
chr1	75559542	75559841	TS_total_peak1374	ENSMUSG00000006576	ENSMUST00000132110	Slc4a3	1	75551709	7982.5	TRUE	TRUE
chr1	75588988	75589248	TS_total_peak1375	ENSMUSG00000083244	ENSMUST00000117745	Gm15180	1	75568083	21035	TRUE	TRUE
chr1	75642633	75642773	TS_total_peak1376	ENSMUSG00000082012	ENSMUST00000121823	Gm5257	1	75636390	6313	FALSE	TRUE
chr1	75653770	75653848	TS_total_peak1377	ENSMUSG00000082012	ENSMUST00000121823	Gm5257	1	75636390	17419	FALSE	TRUE
chr1	75683668	75683877	TS_total_peak1378	ENSMUSG00000082012	ENSMUST00000121823	Gm5257	1	75636390	47382.5	FALSE	FALSE
chr1	75705052	75705126	TS_total_peak1379	ENSMUSG00000082012	ENSMUST00000121823	Gm5257	1	75636390	68699	FALSE	TRUE
chr1	75713942	75714040	TS_total_peak1380	ENSMUSG00000082012	ENSMUST00000121823	Gm5257	1	75636390	77601	FALSE	FALSE
chr1	75714233	75714256	TS_total_peak1381	ENSMUSG00000082012	ENSMUST00000121823	Gm5257	1	75636390	77854.5	FALSE	FALSE
chr1	75714375	75714563	TS_total_peak1382	ENSMUSG00000082012	ENSMUST00000121823	Gm5257	1	75636390	78079	FALSE	FALSE
chr1	75715085	75715147	TS_total_peak1383	ENSMUSG00000082012	ENSMUST00000121823	Gm5257	1	75636390	78726	FALSE	FALSE
chr1	76025329	76025403	TS_total_peak1384	ENSMUSG00000099996	ENSMUST00000188786	Gm29065	-1	76018756	6610	FALSE	FALSE
chr1	76029240	76029315	TS_total_peak1385	ENSMUSG00000099996	ENSMUST00000188786	Gm29065	-1	76018756	10521.5	FALSE	TRUE
chr1	76351578	76351600	TS_total_peak1386	ENSMUSG00000100827	ENSMUST00000185857	Gm29069	1	76420692	-69103	FALSE	FALSE
chr1	76393372	76393446	TS_total_peak1387	ENSMUSG00000100827	ENSMUST00000185857	Gm29069	1	76420692	-27283	FALSE	FALSE
chr1	76570494	76570775	TS_total_peak1388	ENSMUSG00000098611	ENSMUST00000183584	Mir6343	1	76509560	61074.5	FALSE	FALSE
chr1	76776613	76776816	TS_total_peak1389
chr1	76880277	76880412	TS_total_peak1390
chr1	76880653	76880801	TS_total_peak1391
chr1	77083774	77083858	TS_total_peak1392	ENSMUSG00000100534	ENSMUST00000191156	Gm816	-1	77027792	56024	FALSE	FALSE
chr1	77219837	77220080	TS_total_peak1393	ENSMUSG00000102904	ENSMUST00000193479	Gm38265	-1	77146992	72966.5	FALSE	FALSE
chr1	77441528	77441669	TS_total_peak1394	ENSMUSG00000099141	ENSMUST00000184495	Mir6352	-1	77496768	-55169.5	FALSE	TRUE
chr1	77515083	77515256	TS_total_peak1395	ENSMUSG00000026235	ENSMUST00000027451	Epha4	-1	77515088	81.5	TRUE	TRUE
chr1	77708574	77708725	TS_total_peak1396
chr1	77835207	77835536	TS_total_peak1397	ENSMUSG00000065215	ENSMUST00000083281	Gm26263	-1	77898446	-63074.5	FALSE	FALSE
chr1	77840666	77840774	TS_total_peak1398	ENSMUSG00000065215	ENSMUST00000083281	Gm26263	-1	77898446	-57726	FALSE	FALSE
chr1	77959459	77959533	TS_total_peak1399	ENSMUSG00000102052	ENSMUST00000189245	Gm28387	-1	77972376	-12880	FALSE	FALSE
chr1	78008888	78008997	TS_total_peak1400	ENSMUSG00000102052	ENSMUST00000189245	Gm28387	-1	77972376	36566.5	FALSE	FALSE
chr1	78189499	78189961	TS_total_peak1401	ENSMUSG00000004872	ENSMUST00000004994	Pax3	-1	78196838	-7108	FALSE	TRUE
chr1	78197107	78197320	TS_total_peak1402	ENSMUSG00000004872	ENSMUST00000087086	Pax3	-1	78197134	79.5	FALSE	TRUE
chr1	78217323	78217453	TS_total_peak1403	ENSMUSG00000004872	ENSMUST00000087086	Pax3	-1	78197134	20254	FALSE	TRUE
chr1	78246812	78246973	TS_total_peak1404	ENSMUSG00000004872	ENSMUST00000087086	Pax3	-1	78197134	49758.5	FALSE	FALSE
chr1	78310172	78310265	TS_total_peak1405	ENSMUSG00000032908	ENSMUST00000036172	Sgpp2	1	78310345	-126.5	FALSE	TRUE
chr1	78311003	78311068	TS_total_peak1406	ENSMUSG00000032908	ENSMUST00000036172	Sgpp2	1	78310345	690.5	FALSE	TRUE
chr1	78366052	78366239	TS_total_peak1407	ENSMUSG00000102945	ENSMUST00000191857	Gm37884	1	78375614	-9468.5	FALSE	FALSE
chr1	78368154	78368262	TS_total_peak1408	ENSMUSG00000102945	ENSMUST00000191857	Gm37884	1	78375614	-7406	FALSE	FALSE
chr1	78412836	78412950	TS_total_peak1409	ENSMUSG00000101798	ENSMUST00000186625	Gm28995	1	78433352	-20459	FALSE	TRUE
chr1	78488621	78488963	TS_total_peak1410	ENSMUSG00000026245	ENSMUST00000189931	Farsb	-1	78488795	-3	TRUE	TRUE
chr1	78489068	78489358	TS_total_peak1411	ENSMUSG00000026245	ENSMUST00000068333	Farsb	-1	78488897	316	TRUE	TRUE
chr1	78537588	78537816	TS_total_peak1412	ENSMUSG00000012187	ENSMUST00000125458	Mogat1	1	78537628	74	FALSE	FALSE
chr1	78575299	78575373	TS_total_peak1413	ENSMUSG00000099364	ENSMUST00000190504	5730419F03Rik	-1	78609508	-34172	FALSE	FALSE
chr1	78657617	78658122	TS_total_peak1414	ENSMUSG00000032883	ENSMUST00000134566	Acsl3	1	78657883	-13.5	FALSE	TRUE
chr1	78702508	78702745	TS_total_peak1415	ENSMUSG00000032883	ENSMUST00000148608	Acsl3	1	78696656	5970.5	FALSE	FALSE
chr1	78846623	78846702	TS_total_peak1416	ENSMUSG00000101324	ENSMUST00000186681	Gm29187	1	78821258	25404.5	FALSE	FALSE
chr1	78969665	78969759	TS_total_peak1417	ENSMUSG00000072978	ENSMUST00000049117	Gm5830	-1	78968079	1633	FALSE	FALSE
chr1	79090393	79090486	TS_total_peak1418
chr1	79124877	79124950	TS_total_peak1419	ENSMUSG00000099706	ENSMUST00000189296	Gm29536	-1	79224511	-99597.5	FALSE	FALSE
chr1	79126225	79126657	TS_total_peak1420	ENSMUSG00000099706	ENSMUST00000189296	Gm29536	-1	79224511	-98070	FALSE	FALSE
chr1	79144282	79144411	TS_total_peak1421	ENSMUSG00000099706	ENSMUST00000189296	Gm29536	-1	79224511	-80164.5	FALSE	FALSE
chr1	79197857	79197969	TS_total_peak1422	ENSMUSG00000099706	ENSMUST00000189296	Gm29536	-1	79224511	-26598	FALSE	FALSE
chr1	79380990	79381218	TS_total_peak1423	ENSMUSG00000050711	ENSMUST00000185234	Scg2	-1	79440042	-58938	FALSE	FALSE
chr1	79439949	79440129	TS_total_peak1424	ENSMUSG00000050711	ENSMUST00000185234	Scg2	-1	79440042	-3	FALSE	TRUE
chr1	79572058	79572132	TS_total_peak1425	ENSMUSG00000102235	ENSMUST00000195349	Gm37886	-1	79621034	-48939	FALSE	FALSE
chr1	79581166	79581250	TS_total_peak1426	ENSMUSG00000102235	ENSMUST00000195349	Gm37886	-1	79621034	-39826	FALSE	TRUE
chr1	79581378	79581670	TS_total_peak1427	ENSMUSG00000102235	ENSMUST00000195349	Gm37886	-1	79621034	-39510	FALSE	TRUE
chr1	79656251	79656376	TS_total_peak1428	ENSMUSG00000054702	ENSMUST00000159312	Ap1s3	-1	79671965	-15651.5	TRUE	FALSE
chr1	79671856	79672271	TS_total_peak1429	ENSMUSG00000054702	ENSMUST00000162342	Ap1s3	-1	79671972	91.5	FALSE	TRUE
chr1	79679114	79679360	TS_total_peak1430	ENSMUSG00000054702	ENSMUST00000162342	Ap1s3	-1	79671972	7265	FALSE	FALSE
chr1	79761628	79761849	TS_total_peak1431	ENSMUSG00000073643	ENSMUST00000187005	Wdfy1	-1	79761738	0.5	TRUE	TRUE
chr1	79775965	79776171	TS_total_peak1432	ENSMUSG00000026248	ENSMUST00000189176	Mrpl44	1	79776116	-48	FALSE	TRUE
chr1	79776277	79776410	TS_total_peak1433	ENSMUSG00000073643	ENSMUST00000143368	Wdfy1	-1	79776143	200.5	FALSE	TRUE
chr1	79858523	79858720	TS_total_peak1434	ENSMUSG00000026249	ENSMUST00000191026	Serpine2	-1	79858635	-13.5	FALSE	TRUE
chr1	79867684	79867917	TS_total_peak1435	ENSMUSG00000026249	ENSMUST00000190724	Serpine2	-1	79861180	6620.5	FALSE	FALSE
chr1	79868166	79868317	TS_total_peak1436	ENSMUSG00000026249	ENSMUST00000190724	Serpine2	-1	79861180	7061.5	FALSE	FALSE
chr1	80038449	80038654	TS_total_peak1437	ENSMUSG00000099753	ENSMUST00000186421	Gm28058	1	80098622	-60070.5	FALSE	FALSE
chr1	80186005	80186122	TS_total_peak1438	ENSMUSG00000099552	ENSMUST00000188074	9830004L10Rik	1	80186950	-886.5	TRUE	FALSE
chr1	80340212	80341319	TS_total_peak1439	ENSMUSG00000004364	ENSMUST00000163119	Cul3	-1	80340480	285.5	TRUE	TRUE
chr1	80447693	80447811	TS_total_peak1440	ENSMUSG00000101483	ENSMUST00000189139	1700016L21Rik	1	80445940	1812	FALSE	FALSE
chr1	80758181	80758591	TS_total_peak1441	ENSMUSG00000038608	ENSMUST00000077946	Dock10	-1	80758448	-62	FALSE	TRUE
chr1	80900832	80901009	TS_total_peak1442	ENSMUSG00000099949	ENSMUST00000186576	Gm29124	-1	80898105	2815.5	FALSE	FALSE
chr1	80984009	80984249	TS_total_peak1443	ENSMUSG00000099918	ENSMUST00000188657	Gm28066	1	80949426	34703	FALSE	FALSE
chr1	81231587	81231831	TS_total_peak1444
chr1	81300902	81300996	TS_total_peak1445								TRUE
chr1	81301881	81301961	TS_total_peak1446								TRUE
chr1	81310263	81310343	TS_total_peak1447								TRUE
chr1	81420002	81420098	TS_total_peak1448
chr1	81423556	81423661	TS_total_peak1449	ENSMUSG00000104029	ENSMUST00000192484	Gm37210	-1	81522341	-98732.5	FALSE	FALSE
chr1	81423975	81424114	TS_total_peak1450	ENSMUSG00000104029	ENSMUST00000192484	Gm37210	-1	81522341	-98296.5	FALSE	FALSE
chr1	81498636	81498884	TS_total_peak1451	ENSMUSG00000104029	ENSMUST00000192484	Gm37210	-1	81522341	-23581	FALSE	FALSE
chr1	81516704	81516822	TS_total_peak1452	ENSMUSG00000104029	ENSMUST00000192484	Gm37210	-1	81522341	-5578	FALSE	TRUE
chr1	81591797	81591902	TS_total_peak1453	ENSMUSG00000101986	ENSMUST00000191337	Gm6198	-1	81557483	34366.5	FALSE	TRUE
chr1	81593677	81593854	TS_total_peak1454	ENSMUSG00000101986	ENSMUST00000191337	Gm6198	-1	81557483	36282.5	FALSE	TRUE
chr1	81630553	81630787	TS_total_peak1455	ENSMUSG00000101986	ENSMUST00000191337	Gm6198	-1	81557483	73187	FALSE	FALSE
chr1	81643798	81643874	TS_total_peak1456	ENSMUSG00000101986	ENSMUST00000191337	Gm6198	-1	81557483	86353	FALSE	FALSE
chr1	82093561	82093773	TS_total_peak1457	ENSMUSG00000103571	ENSMUST00000195065	Gm37114	1	82105180	-11513	FALSE	FALSE
chr1	82150950	82151084	TS_total_peak1458	ENSMUSG00000098797	ENSMUST00000183462	Mir6344	1	82131916	19101	FALSE	FALSE
chr1	82235268	82235499	TS_total_peak1459	ENSMUSG00000022591	ENSMUST00000023262	Gm9747	1	82233112	2271.5	FALSE	TRUE
chr1	82254380	82254432	TS_total_peak1460	ENSMUSG00000022591	ENSMUST00000023262	Gm9747	1	82233112	21294	FALSE	FALSE
chr1	82283111	82283188	TS_total_peak1461	ENSMUSG00000055980	ENSMUST00000069799	Irs1	-1	82291416	-8266.5	FALSE	TRUE
chr1	82283265	82283532	TS_total_peak1462	ENSMUSG00000055980	ENSMUST00000069799	Irs1	-1	82291416	-8017.5	FALSE	TRUE
chr1	82283612	82283686	TS_total_peak1463	ENSMUSG00000055980	ENSMUST00000069799	Irs1	-1	82291416	-7767	FALSE	TRUE
chr1	82291080	82291381	TS_total_peak1464	ENSMUSG00000055980	ENSMUST00000069799	Irs1	-1	82291416	-185.5	FALSE	TRUE
chr1	82291505	82291739	TS_total_peak1465	ENSMUSG00000055980	ENSMUST00000069799	Irs1	-1	82291416	206	FALSE	TRUE
chr1	82316415	82317017	TS_total_peak1466	ENSMUSG00000026142	ENSMUST00000187475	Rhbdd1	1	82316642	74	FALSE	TRUE
chr1	82358968	82359042	TS_total_peak1467	ENSMUSG00000104493	ENSMUST00000194744	Gm19552	1	82352217	6788	FALSE	TRUE
chr1	82372112	82372200	TS_total_peak1468	ENSMUSG00000104493	ENSMUST00000194744	Gm19552	1	82352217	19939	FALSE	FALSE
chr1	82378590	82378680	TS_total_peak1469	ENSMUSG00000096779	ENSMUST00000117032	Gm22112	-1	82396817	-18182	FALSE	FALSE
chr1	82428451	82428555	TS_total_peak1470	ENSMUSG00000100786	ENSMUST00000187929	Gm28940	-1	82402746	25757	TRUE	FALSE
chr1	82429249	82429352	TS_total_peak1471	ENSMUSG00000100786	ENSMUST00000187929	Gm28940	-1	82402746	26554.5	FALSE	FALSE
chr1	82599330	82599454	TS_total_peak1472	ENSMUSG00000079465	ENSMUST00000113457	Col4a3	1	82586976	12416	FALSE	FALSE
chr1	82682556	82682903	TS_total_peak1473	ENSMUSG00000079465	ENSMUST00000152664	Col4a3	1	82715304	-32574.5	FALSE	FALSE
chr1	82696053	82696194	TS_total_peak1474	ENSMUSG00000079465	ENSMUST00000125563	Col4a3	1	82715304	-19180.5	FALSE	FALSE
chr1	82724772	82725218	TS_total_peak1475	ENSMUSG00000026150	ENSMUST00000162003	Mff	1	82724948	47	FALSE	TRUE
chr1	82787453	82787741	TS_total_peak1476	ENSMUSG00000099771	ENSMUST00000186121	Gm19257	-1	82777210	10387	FALSE	TRUE
chr1	82795708	82795860	TS_total_peak1477	ENSMUSG00000102280	ENSMUST00000192756	Gm36999	-1	82807468	-11684	FALSE	FALSE
chr1	82795988	82796162	TS_total_peak1478	ENSMUSG00000102280	ENSMUST00000192756	Gm36999	-1	82807468	-11393	FALSE	FALSE
chr1	82831962	82832155	TS_total_peak1479	ENSMUSG00000093782	ENSMUST00000177110	Gm22396	1	82839446	-7387.5	FALSE	FALSE
chr1	82839180	82839582	TS_total_peak1480	ENSMUSG00000093782	ENSMUST00000177110	Gm22396	1	82839446	-65	FALSE	TRUE
chr1	82879343	82879429	TS_total_peak1481	ENSMUSG00000026159	ENSMUST00000186043	Agfg1	1	82840073	39313	FALSE	FALSE
chr1	82960189	82960306	TS_total_peak1482	ENSMUSG00000101784	ENSMUST00000185805	Gm7553	-1	83004907	-44659.5	FALSE	TRUE
chr1	82975903	82976044	TS_total_peak1483	ENSMUSG00000101784	ENSMUST00000185805	Gm7553	-1	83004907	-28933.5	FALSE	FALSE
chr1	83038158	83038332	TS_total_peak1484	ENSMUSG00000038496	ENSMUST00000164473	Slc19a3	-1	83038431	-186	TRUE	TRUE
chr1	83038450	83038595	TS_total_peak1485	ENSMUSG00000038496	ENSMUST00000045560	Slc19a3	-1	83038448	74.5	TRUE	TRUE
chr1	83096593	83096738	TS_total_peak1486	ENSMUSG00000026166	ENSMUST00000027351	Ccl20	1	83116766	-20100.5	FALSE	FALSE
chr1	83116498	83116739	TS_total_peak1487	ENSMUSG00000026166	ENSMUST00000027351	Ccl20	1	83116766	-147.5	FALSE	TRUE
chr1	83120089	83120149	TS_total_peak1488	ENSMUSG00000026166	ENSMUST00000186832	Ccl20	1	83116793	3326	FALSE	FALSE
chr1	83135897	83136180	TS_total_peak1489	ENSMUSG00000026166	ENSMUST00000186832	Ccl20	1	83116793	19245.5	FALSE	FALSE
chr1	83137972	83138108	TS_total_peak1490	ENSMUSG00000101173	ENSMUST00000186994	Gm29519	1	83157984	-19944	FALSE	FALSE
chr1	83159637	83159966	TS_total_peak1491	ENSMUSG00000053161	ENSMUST00000065403	Daw1	1	83159781	20.5	FALSE	TRUE
chr1	83187279	83187413	TS_total_peak1492	ENSMUSG00000101896	ENSMUST00000178732	Gm6244	-1	83212884	-25538	FALSE	TRUE
chr1	83408094	83408366	TS_total_peak1493	ENSMUSG00000026163	ENSMUST00000160953	Sphkap	-1	83408200	30	FALSE	TRUE
chr1	83517120	83517485	TS_total_peak1494	ENSMUSG00000104219	ENSMUST00000195202	Gm37989	-1	83427398	89904.5	FALSE	FALSE
chr1	83661042	83661488	TS_total_peak1495							TRUE
chr1	83727291	83727365	TS_total_peak1496	ENSMUSG00000094946	ENSMUST00000178653	Gm25754	1	83795912	-68584	FALSE	TRUE
chr1	83746202	83746284	TS_total_peak1497	ENSMUSG00000094946	ENSMUST00000178653	Gm25754	1	83795912	-49669	FALSE	FALSE
chr1	83786750	83786868	TS_total_peak1498	ENSMUSG00000094946	ENSMUST00000178653	Gm25754	1	83795912	-9103	FALSE	FALSE
chr1	83811256	83811382	TS_total_peak1499	ENSMUSG00000094946	ENSMUST00000178653	Gm25754	1	83795912	15407	FALSE	TRUE
chr1	83844670	83844924	TS_total_peak1500	ENSMUSG00000094946	ENSMUST00000178653	Gm25754	1	83795912	48885	FALSE	FALSE
chr1	84154109	84154244	TS_total_peak1501	ENSMUSG00000101934	ENSMUST00000189162	Gm18304	1	84168188	-14011.5	FALSE	TRUE
chr1	84284308	84284703	TS_total_peak1502	ENSMUSG00000045658	ENSMUST00000176720	Pid1	-1	84284423	82.5	FALSE	TRUE
chr1	84286982	84287058	TS_total_peak1503	ENSMUSG00000045658	ENSMUST00000168574	Pid1	-1	84284645	2375	FALSE	TRUE
chr1	84332447	84332669	TS_total_peak1504	ENSMUSG00000045658	ENSMUST00000176559	Pid1	-1	84336173	-3615	TRUE	TRUE
chr1	84332934	84333053	TS_total_peak1505	ENSMUSG00000045658	ENSMUST00000176559	Pid1	-1	84336173	-3179.5	TRUE	TRUE
chr1	84333190	84333446	TS_total_peak1506	ENSMUSG00000045658	ENSMUST00000176559	Pid1	-1	84336173	-2855	TRUE	TRUE
chr1	84366895	84366970	TS_total_peak1507	ENSMUSG00000045658	ENSMUST00000175996	Pid1	-1	84364180	2752.5	FALSE	FALSE
chr1	84386211	84386285	TS_total_peak1508	ENSMUSG00000104396	ENSMUST00000191700	Gm37959	-1	84395399	-9151	FALSE	FALSE
chr1	84404945	84405041	TS_total_peak1509	ENSMUSG00000104396	ENSMUST00000191700	Gm37959	-1	84395399	9594	FALSE	TRUE
chr1	84406843	84407189	TS_total_peak1510	ENSMUSG00000104396	ENSMUST00000191700	Gm37959	-1	84395399	11617	FALSE	FALSE
chr1	84581900	84582053	TS_total_peak1511	ENSMUSG00000036766	ENSMUST00000191546	Dner	-1	84623841	-41864.5	FALSE	TRUE
chr1	84640478	84640554	TS_total_peak1512	ENSMUSG00000036766	ENSMUST00000185606	Dner	-1	84640485	31	FALSE	TRUE
chr1	84640631	84640770	TS_total_peak1513	ENSMUSG00000036766	ENSMUST00000185606	Dner	-1	84640485	215.5	FALSE	TRUE
chr1	84657420	84657582	TS_total_peak1514	ENSMUSG00000102481	ENSMUST00000195352	Gm37925	-1	84669443	-11942	FALSE	FALSE
chr1	84695732	84695965	TS_total_peak1515	ENSMUSG00000093254	ENSMUST00000175513	Mir5126	1	84695839	9.5	FALSE	TRUE
chr1	84696260	84696394	TS_total_peak1516	ENSMUSG00000036766	ENSMUST00000049126	Dner	-1	84696221	106	FALSE	TRUE
chr1	84838920	84839041	TS_total_peak1517	ENSMUSG00000026219	ENSMUST00000187818	Trip12	-1	84838731	249.5	FALSE	FALSE
chr1	84839341	84839642	TS_total_peak1518	ENSMUSG00000026219	ENSMUST00000185909	Trip12	-1	84839311	180.5	TRUE	TRUE
chr1	84839787	84840185	TS_total_peak1519	ENSMUSG00000073633	ENSMUST00000143656	Fbxo36	1	84839853	133	TRUE	TRUE
chr1	84840285	84840348	TS_total_peak1520	ENSMUSG00000026219	ENSMUST00000190067	Trip12	-1	84840266	50.5	TRUE	TRUE
chr1	84847887	84848036	TS_total_peak1521	ENSMUSG00000026219	ENSMUST00000186465	Trip12	-1	84840516	7445.5	TRUE	FALSE
chr1	84850017	84850104	TS_total_peak1522	ENSMUSG00000026219	ENSMUST00000186465	Trip12	-1	84840516	9544.5	TRUE	TRUE
chr1	84851952	84852060	TS_total_peak1523	ENSMUSG00000026219	ENSMUST00000186465	Trip12	-1	84840516	11490	TRUE	TRUE
chr1	84860669	84860921	TS_total_peak1524	ENSMUSG00000073633	ENSMUST00000139562	Fbxo36	1	84866436	-5641	TRUE	TRUE
chr1	84868891	84869188	TS_total_peak1525	ENSMUSG00000073633	ENSMUST00000151737	Fbxo36	1	84869151	-111.5	TRUE	TRUE
chr1	84869441	84869555	TS_total_peak1526	ENSMUSG00000073633	ENSMUST00000151737	Fbxo36	1	84869151	347	TRUE	TRUE
chr1	84869643	84869839	TS_total_peak1527	ENSMUSG00000073633	ENSMUST00000151737	Fbxo36	1	84869151	590	TRUE	TRUE
chr1	84879825	84879970	TS_total_peak1528	ENSMUSG00000073633	ENSMUST00000151737	Fbxo36	1	84869151	10746.5	TRUE	TRUE
chr1	84881370	84881491	TS_total_peak1529	ENSMUSG00000073633	ENSMUST00000151737	Fbxo36	1	84869151	12279.5	TRUE	TRUE
chr1	84881629	84881838	TS_total_peak1530	ENSMUSG00000073633	ENSMUST00000151737	Fbxo36	1	84869151	12582.5	TRUE	TRUE
chr1	84881966	84882107	TS_total_peak1531	ENSMUSG00000073633	ENSMUST00000151737	Fbxo36	1	84869151	12885.5	FALSE	TRUE
chr1	84882228	84882453	TS_total_peak1532	ENSMUSG00000073633	ENSMUST00000151737	Fbxo36	1	84869151	13189.5	FALSE	TRUE
chr1	84890670	84890839	TS_total_peak1533	ENSMUSG00000073633	ENSMUST00000151737	Fbxo36	1	84869151	21603.5	TRUE	TRUE
chr1	84924204	84924375	TS_total_peak1534	ENSMUSG00000026220	ENSMUST00000186980	Slc16a14	-1	84934857	-10567.5	TRUE	FALSE
chr1	84934579	84934666	TS_total_peak1535	ENSMUSG00000026220	ENSMUST00000186980	Slc16a14	-1	84934857	-234.5	FALSE	TRUE
chr1	84995058	84995136	TS_total_peak1536	ENSMUSG00000099693	ENSMUST00000188363	Gm29284	-1	84993032	2065	FALSE	FALSE
chr1	85036500	85036560	TS_total_peak1537	ENSMUSG00000061852	ENSMUST00000160831	Gm7582	-1	85041958	-5428	FALSE	FALSE
chr1	85047418	85047519	TS_total_peak1538	ENSMUSG00000061852	ENSMUST00000160831	Gm7582	-1	85041958	5510.5	FALSE	FALSE
chr1	85047631	85048196	TS_total_peak1539	ENSMUSG00000061852	ENSMUST00000160831	Gm7582	-1	85041958	5955.5	FALSE	FALSE
chr1	85057412	85057771	TS_total_peak1540	ENSMUSG00000089976	ENSMUST00000160487	Gm2389	1	85061154	-3562.5	FALSE	FALSE
chr1	85179736	85179815	TS_total_peak1541	ENSMUSG00000089716	ENSMUST00000162896	Gm6264	1	85160863	18912.5	FALSE	FALSE
chr1	85287195	85287327	TS_total_peak1542	ENSMUSG00000079455	ENSMUST00000159695	Gm16026	1	85275107	12154	FALSE	FALSE
chr1	85581691	85581810	TS_total_peak1543	ENSMUSG00000070034	ENSMUST00000186740	Sp110	-1	85584278	-2527.5	FALSE	FALSE
chr1	85600550	85600664	TS_total_peak1544	ENSMUSG00000070031	ENSMUST00000080204	Sp140	1	85600703	-96	FALSE	FALSE
chr1	85600816	85600890	TS_total_peak1545	ENSMUSG00000070031	ENSMUST00000080204	Sp140	1	85600703	150	FALSE	FALSE
chr1	85600998	85601035	TS_total_peak1546	ENSMUSG00000070031	ENSMUST00000080204	Sp140	1	85600703	313.5	FALSE	FALSE
chr1	85649990	85650086	TS_total_peak1547	ENSMUSG00000026222	ENSMUST00000066427	Sp100	1	85650050	-12	FALSE	FALSE
chr1	85703636	85703883	TS_total_peak1548	ENSMUSG00000026222	ENSMUST00000141709	Sp100	1	85703442	317.5	FALSE	FALSE
chr1	85724691	85724851	TS_total_peak1549	ENSMUSG00000052760	ENSMUST00000161453	A630001G21Rik	-1	85736554	-11783	FALSE	FALSE
chr1	85736621	85736710	TS_total_peak1550	ENSMUSG00000052760	ENSMUST00000064788	A630001G21Rik	-1	85736629	36.5	TRUE	TRUE
chr1	85740977	85741278	TS_total_peak1551	ENSMUSG00000052760	ENSMUST00000064788	A630001G21Rik	-1	85736629	4498.5	TRUE	FALSE
chr1	85749046	85749139	TS_total_peak1552	ENSMUSG00000098634	ENSMUST00000184526	Mir8096	1	85751948	-2855.5	FALSE	FALSE
chr1	85751221	85751590	TS_total_peak1553	ENSMUSG00000098634	ENSMUST00000184526	Mir8096	1	85751948	-542.5	TRUE	FALSE
chr1	85779950	85780090	TS_total_peak1554	ENSMUSG00000052760	ENSMUST00000159122	A630001G21Rik	-1	85778643	1377	TRUE	TRUE
chr1	85783985	85784152	TS_total_peak1555	ENSMUSG00000092932	ENSMUST00000175191	Gm22906	1	85784713	-644.5	TRUE	FALSE
chr1	85784341	85784423	TS_total_peak1556	ENSMUSG00000092932	ENSMUST00000175191	Gm22906	1	85784713	-331	TRUE	FALSE
chr1	85793304	85793589	TS_total_peak1557	ENSMUSG00000036707	ENSMUST00000113360	Cab39	1	85793441	5.5	FALSE	FALSE
chr1	85793683	85793892	TS_total_peak1558	ENSMUSG00000036707	ENSMUST00000126962	Cab39	1	85793541	246.5	FALSE	FALSE
chr1	85794044	85794088	TS_total_peak1559	ENSMUSG00000036707	ENSMUST00000130754	Cab39	1	85794468	-402	TRUE	TRUE
chr1	85794337	85794478	TS_total_peak1560	ENSMUSG00000036707	ENSMUST00000130754	Cab39	1	85794468	-60.5	TRUE	TRUE
chr1	85838136	85838336	TS_total_peak1561	ENSMUSG00000036707	ENSMUST00000187623	Cab39	1	85843080	-4844	FALSE	FALSE
chr1	85853434	85853559	TS_total_peak1562	ENSMUSG00000036707	ENSMUST00000187623	Cab39	1	85843080	10416.5	TRUE	TRUE
chr1	85864538	85864622	TS_total_peak1563	ENSMUSG00000036707	ENSMUST00000187623	Cab39	1	85843080	21500	FALSE	FALSE
chr1	85870748	85870839	TS_total_peak1564	ENSMUSG00000026223	ENSMUST00000027425	Itm2c	1	85894281	-23487.5	FALSE	FALSE
chr1	85884743	85884889	TS_total_peak1565	ENSMUSG00000026223	ENSMUST00000027425	Itm2c	1	85894281	-9465	FALSE	FALSE
chr1	85894450	85894643	TS_total_peak1566	ENSMUSG00000026223	ENSMUST00000185569	Itm2c	1	85894619	-72.5	FALSE	TRUE
chr1	85895466	85895678	TS_total_peak1567	ENSMUSG00000026223	ENSMUST00000185569	Itm2c	1	85894619	953	FALSE	TRUE
chr1	85919731	85919892	TS_total_peak1568	ENSMUSG00000026224	ENSMUST00000027426	4933407L21Rik	1	85928483	-8671.5	TRUE	FALSE
chr1	85935612	85935723	TS_total_peak1569	ENSMUSG00000099767	ENSMUST00000190367	Gm28884	-1	85937332	-1664.5	FALSE	TRUE
chr1	86007640	86007730	TS_total_peak1570	ENSMUSG00000099342	ENSMUST00000187562	Gm18180	-1	86015886	-8201	FALSE	TRUE
chr1	86007931	86008052	TS_total_peak1571	ENSMUSG00000099342	ENSMUST00000187562	Gm18180	-1	86015886	-7894.5	FALSE	TRUE
chr1	86018268	86018340	TS_total_peak1572	ENSMUSG00000026226	ENSMUST00000149469	Spata3	1	86018693	-389	FALSE	TRUE
chr1	86021795	86021910	TS_total_peak1573	ENSMUSG00000026226	ENSMUST00000052854	Spata3	1	86021942	-89.5	FALSE	TRUE
chr1	86045896	86046046	TS_total_peak1574	ENSMUSG00000026227	ENSMUST00000165824	2810459M11Rik	1	86045863	108	FALSE	FALSE
chr1	86046390	86046582	TS_total_peak1575	ENSMUSG00000026227	ENSMUST00000027429	2810459M11Rik	1	86045863	623	FALSE	TRUE
chr1	86059448	86059716	TS_total_peak1576	ENSMUSG00000026229	ENSMUST00000147807	Psmd1	1	86064387	-4805	FALSE	TRUE
chr1	86064285	86064450	TS_total_peak1577	ENSMUSG00000026229	ENSMUST00000147807	Psmd1	1	86064387	-19.5	FALSE	TRUE
chr1	86064586	86064962	TS_total_peak1578	ENSMUSG00000026229	ENSMUST00000133480	Psmd1	1	86064692	82	FALSE	TRUE
chr1	86154617	86154864	TS_total_peak1579	ENSMUSG00000062590	ENSMUST00000123618	Armc9	1	86154780	-39.5	TRUE	TRUE
chr1	86167286	86167514	TS_total_peak1580	ENSMUSG00000062590	ENSMUST00000153653	Armc9	1	86154819	12581	FALSE	FALSE
chr1	86182192	86182502	TS_total_peak1581	ENSMUSG00000062590	ENSMUST00000150059	Armc9	1	86196390	-14043	TRUE	FALSE
chr1	86189148	86189557	TS_total_peak1582	ENSMUSG00000062590	ENSMUST00000150059	Armc9	1	86196390	-7037.5	FALSE	TRUE
chr1	86214263	86214362	TS_total_peak1583	ENSMUSG00000062590	ENSMUST00000156675	Armc9	1	86202496	11816.5	FALSE	TRUE
chr1	86218009	86218284	TS_total_peak1584	ENSMUSG00000062590	ENSMUST00000156675	Armc9	1	86202496	15650.5	TRUE	FALSE
chr1	86236530	86236793	TS_total_peak1585	ENSMUSG00000062590	ENSMUST00000126579	Armc9	1	86244566	-7904.5	FALSE	TRUE
chr1	86258112	86258418	TS_total_peak1586	ENSMUSG00000062590	ENSMUST00000126579	Armc9	1	86244566	13699	FALSE	FALSE
chr1	86294586	86294784	TS_total_peak1587	ENSMUSG00000087538	ENSMUST00000126385	Gm16341	-1	86301375	-6690	FALSE	FALSE
chr1	86300206	86300433	TS_total_peak1588	ENSMUSG00000087538	ENSMUST00000126385	Gm16341	-1	86301375	-1055.5	FALSE	TRUE
chr1	86303098	86303507	TS_total_peak1589	ENSMUSG00000079445	ENSMUST00000113306	B3gnt7	1	86303234	68.5	FALSE	TRUE
chr1	86308315	86308559	TS_total_peak1590	ENSMUSG00000099644	ENSMUST00000187004	Gm28626	-1	86304059	4378	FALSE	TRUE
chr1	86309419	86309568	TS_total_peak1591	ENSMUSG00000099644	ENSMUST00000187004	Gm28626	-1	86304059	5434.5	FALSE	TRUE
chr1	86322280	86322618	TS_total_peak1592	ENSMUSG00000091806	ENSMUST00000165437	Gm5258	1	86323267	-818	FALSE	FALSE
chr1	86339558	86339615	TS_total_peak1593	ENSMUSG00000101853	ENSMUST00000186141	Gm28627	1	86328039	11547.5	FALSE	TRUE
chr1	86359010	86359209	TS_total_peak1594	ENSMUSG00000026234	ENSMUST00000185785	Ncl	-1	86358969	140.5	TRUE	TRUE
chr1	86359289	86359836	TS_total_peak1595	ENSMUSG00000073627	ENSMUST00000127284	C130036L24Rik	1	86359574	-11.5	TRUE	TRUE
chr1	86372111	86372194	TS_total_peak1596	ENSMUSG00000110510	ENSMUST00000212977	RP23-403I3.7	-1	86378276	-6123.5	FALSE	TRUE
chr1	86380997	86381093	TS_total_peak1597	ENSMUSG00000110510	ENSMUST00000212977	RP23-403I3.7	-1	86378276	2769	FALSE	TRUE
chr1	86381231	86381333	TS_total_peak1598	ENSMUSG00000110510	ENSMUST00000212977	RP23-403I3.7	-1	86378276	3006	FALSE	TRUE
chr1	86389414	86389515	TS_total_peak1599	ENSMUSG00000026237	ENSMUST00000212058	Nmur1	-1	86389344	120.5	FALSE	TRUE
chr1	86430093	86430326	TS_total_peak1600	ENSMUSG00000036574	ENSMUST00000046004	1700019O17Rik	1	86426329	3880.5	TRUE	TRUE
chr1	86434435	86434795	TS_total_peak1601	ENSMUSG00000036574	ENSMUST00000046004	1700019O17Rik	1	86426329	8286	FALSE	TRUE
chr1	86440279	86440398	TS_total_peak1602	ENSMUSG00000036574	ENSMUST00000046004	1700019O17Rik	1	86426329	14009.5	TRUE	TRUE
chr1	86440567	86440808	TS_total_peak1603	ENSMUSG00000036574	ENSMUST00000046004	1700019O17Rik	1	86426329	14358.5	TRUE	TRUE
chr1	86442622	86442727	TS_total_peak1604	ENSMUSG00000036574	ENSMUST00000046004	1700019O17Rik	1	86426329	16345.5	FALSE	TRUE
chr1	86450121	86450249	TS_total_peak1605	ENSMUSG00000101328	ENSMUST00000163337	Rpl30-ps6	1	86473659	-23474	FALSE	TRUE
chr1	86467448	86467666	TS_total_peak1606	ENSMUSG00000101328	ENSMUST00000163337	Rpl30-ps6	1	86473659	-6102	TRUE	TRUE
chr1	86472285	86472391	TS_total_peak1607	ENSMUSG00000101328	ENSMUST00000163337	Rpl30-ps6	1	86473659	-1321	TRUE	TRUE
chr1	86487216	86487799	TS_total_peak1608	ENSMUSG00000101328	ENSMUST00000163337	Rpl30-ps6	1	86473659	13848.5	FALSE	TRUE
chr1	86501694	86501824	TS_total_peak1609	ENSMUSG00000026238	ENSMUST00000045897	Ptma	1	86526726	-24967	TRUE	TRUE
chr1	86503437	86503546	TS_total_peak1610	ENSMUSG00000026238	ENSMUST00000045897	Ptma	1	86526726	-23234.5	FALSE	TRUE
chr1	86503999	86504535	TS_total_peak1611	ENSMUSG00000026238	ENSMUST00000045897	Ptma	1	86526726	-22459	FALSE	TRUE
chr1	86509511	86509701	TS_total_peak1612	ENSMUSG00000026238	ENSMUST00000045897	Ptma	1	86526726	-17120	TRUE	TRUE
chr1	86520545	86520625	TS_total_peak1613	ENSMUSG00000026238	ENSMUST00000045897	Ptma	1	86526726	-6141	TRUE	TRUE
chr1	86525297	86525464	TS_total_peak1614	ENSMUSG00000026238	ENSMUST00000045897	Ptma	1	86526726	-1345.5	TRUE	TRUE
chr1	86526242	86526760	TS_total_peak1615	ENSMUSG00000026238	ENSMUST00000045897	Ptma	1	86526726	-225	TRUE	TRUE
chr1	86528015	86528154	TS_total_peak1616	ENSMUSG00000026238	ENSMUST00000188533	Ptma	1	86526807	1277.5	FALSE	TRUE
chr1	86532556	86532639	TS_total_peak1617	ENSMUSG00000026238	ENSMUST00000188533	Ptma	1	86526807	5790.5	TRUE	TRUE
chr1	86562847	86562968	TS_total_peak1618	ENSMUSG00000102927	ENSMUST00000193369	Gm37152	1	86580058	-17150.5	TRUE	FALSE
chr1	86582272	86582956	TS_total_peak1619	ENSMUSG00000026239	ENSMUST00000143674	Pde6d	-1	86582629	-15	TRUE	TRUE
chr1	86607569	86607769	TS_total_peak1620	ENSMUSG00000026240	ENSMUST00000127219	Cops7b	1	86596740	10929	FALSE	FALSE
chr1	86634859	86634937	TS_total_peak1621	ENSMUSG00000084468	ENSMUST00000122519	Gm22955	-1	86637608	-2710	FALSE	FALSE
chr1	86669594	86669698	TS_total_peak1622	ENSMUSG00000026241	ENSMUST00000027449	Nppc	-1	86670571	-925	FALSE	TRUE
chr1	86670470	86670651	TS_total_peak1623	ENSMUSG00000026241	ENSMUST00000027449	Nppc	-1	86670571	-10.5	FALSE	TRUE
chr1	86703772	86704137	TS_total_peak1624	ENSMUSG00000053333	ENSMUST00000065694	Dis3l2	1	86703843	111.5	FALSE	TRUE
chr1	87070838	87070949	TS_total_peak1625	ENSMUSG00000101940	ENSMUST00000188050	Akp-ps1	1	87068032	2861.5	FALSE	TRUE
chr1	87098668	87098866	TS_total_peak1626	ENSMUSG00000079440	ENSMUST00000113270	Alpi	-1	87101606	-2839	FALSE	FALSE
chr1	87127884	87127967	TS_total_peak1627	ENSMUSG00000036500	ENSMUST00000044878	Akp3	1	87125008	2917.5	FALSE	FALSE
chr1	87213805	87214063	TS_total_peak1628	ENSMUSG00000026254	ENSMUST00000113230	Eif4e2	1	87213939	-5	FALSE	TRUE
chr1	87214183	87214366	TS_total_peak1629	ENSMUSG00000026254	ENSMUST00000113231	Eif4e2	1	87214286	-11.5	FALSE	FALSE
chr1	87239279	87239361	TS_total_peak1630	ENSMUSG00000088318	ENSMUST00000157693	Gm26187	1	87251148	-11828	FALSE	FALSE
chr1	87246329	87246415	TS_total_peak1631	ENSMUSG00000088318	ENSMUST00000157693	Gm26187	1	87251148	-4776	TRUE	TRUE
chr1	87255355	87255546	TS_total_peak1632	ENSMUSG00000088318	ENSMUST00000157693	Gm26187	1	87251148	4302.5	FALSE	FALSE
chr1	87326714	87327052	TS_total_peak1633	ENSMUSG00000048000	ENSMUST00000174846	Gigyf2	1	87326998	-115	TRUE	TRUE
chr1	87327132	87327314	TS_total_peak1634	ENSMUSG00000048000	ENSMUST00000173173	Gigyf2	1	87327066	157	FALSE	TRUE
chr1	87461275	87461448	TS_total_peak1635	ENSMUSG00000026258	ENSMUST00000027476	3110079O15Rik	1	87470271	-8909.5	FALSE	FALSE
chr1	87541754	87541916	TS_total_peak1636	ENSMUSG00000090994	ENSMUST00000172004	Gm6153	-1	87544692	-2857	TRUE	TRUE
chr1	87551186	87551362	TS_total_peak1637	ENSMUSG00000090994	ENSMUST00000172004	Gm6153	-1	87544692	6582	FALSE	FALSE
chr1	87637548	87637815	TS_total_peak1638	ENSMUSG00000026288	ENSMUST00000163576	Inpp5d	1	87621674	16007.5	TRUE	FALSE
chr1	87746380	87746530	TS_total_peak1639	ENSMUSG00000026289	ENSMUST00000144047	Atg16l1	1	87755870	-9415	FALSE	FALSE
chr1	87746630	87746739	TS_total_peak1640	ENSMUSG00000026289	ENSMUST00000144047	Atg16l1	1	87755870	-9185.5	FALSE	FALSE
chr1	87755858	87756138	TS_total_peak1641	ENSMUSG00000026289	ENSMUST00000027512	Atg16l1	1	87756013	-15	FALSE	FALSE
chr1	87763458	87763523	TS_total_peak1642	ENSMUSG00000026289	ENSMUST00000129431	Atg16l1	1	87766901	-3410.5	FALSE	FALSE
chr1	87766380	87766485	TS_total_peak1643	ENSMUSG00000026289	ENSMUST00000129431	Atg16l1	1	87766901	-468.5	FALSE	FALSE
chr1	87772755	87772901	TS_total_peak1644	ENSMUSG00000026289	ENSMUST00000139628	Atg16l1	1	87775565	-2737	FALSE	FALSE
chr1	87840999	87841201	TS_total_peak1645	ENSMUSG00000070738	ENSMUST00000027517	Dgkd	1	87853287	-12187	TRUE	FALSE
chr1	87853126	87853363	TS_total_peak1646	ENSMUSG00000070738	ENSMUST00000027517	Dgkd	1	87853287	-42.5	FALSE	TRUE
chr1	87853485	87853596	TS_total_peak1647	ENSMUSG00000070738	ENSMUST00000027517	Dgkd	1	87853287	253.5	FALSE	FALSE
chr1	87853697	87853774	TS_total_peak1648	ENSMUSG00000070738	ENSMUST00000027517	Dgkd	1	87853287	448.5	FALSE	FALSE
chr1	87901068	87901248	TS_total_peak1649	ENSMUSG00000103591	ENSMUST00000195720	Gm38365	1	87897540	3618	FALSE	FALSE
chr1	88008229	88008349	TS_total_peak1650	ENSMUSG00000005501	ENSMUST00000187871	Usp40	-1	88008229	60	FALSE	FALSE
chr1	88008442	88008637	TS_total_peak1651	ENSMUSG00000005501	ENSMUST00000187758	Usp40	-1	88008534	5.5	FALSE	FALSE
chr1	88205658	88205881	TS_total_peak1652	ENSMUSG00000081984	ENSMUST00000119972	Dnajb3	-1	88205782	-12.5	FALSE	TRUE
chr1	88220394	88220670	TS_total_peak1653	ENSMUSG00000092220	ENSMUST00000173165	Gm20528	-1	88218584	1948	TRUE	TRUE
chr1	88262303	88262668	TS_total_peak1654	ENSMUSG00000079429	ENSMUST00000135948	Mroh2a	1	88257758	4727.5	TRUE	TRUE
chr1	88277225	88277807	TS_total_peak1655	ENSMUSG00000044783	ENSMUST00000147393	Hjurp	-1	88277506	10	TRUE	TRUE
chr1	88285005	88285194	TS_total_peak1656	ENSMUSG00000036251	ENSMUST00000148138	Trpm8	1	88277661	7438.5	TRUE	TRUE
chr1	88301756	88301849	TS_total_peak1657	ENSMUSG00000036251	ENSMUST00000113114	Trpm8	1	88303283	-1480.5	TRUE	TRUE
chr1	88328569	88328670	TS_total_peak1658	ENSMUSG00000036251	ENSMUST00000171176	Trpm8	1	88318913	9706.5	FALSE	FALSE
chr1	88357599	88357682	TS_total_peak1659	ENSMUSG00000085420	ENSMUST00000147594	4930453O03Rik	-1	88352930	4710.5	FALSE	TRUE
chr1	88456782	88456906	TS_total_peak1660	ENSMUSG00000100908	ENSMUST00000186556	Gm28888	1	88459683	-2839	FALSE	TRUE
chr1	88464603	88464841	TS_total_peak1661	ENSMUSG00000099553	ENSMUST00000190783	Gm29538	-1	88462608	2114	FALSE	TRUE
chr1	88474717	88474870	TS_total_peak1662	ENSMUSG00000099553	ENSMUST00000190783	Gm29538	-1	88462608	12185.5	FALSE	FALSE
chr1	88526207	88526378	TS_total_peak1663	ENSMUSG00000062310	ENSMUST00000067625	Glrp1	-1	88510066	16226.5	FALSE	FALSE
chr1	88562510	88562640	TS_total_peak1664	ENSMUSG00000100798	ENSMUST00000189394	Gm19589	1	88551517	11058	FALSE	TRUE
chr1	88583805	88584030	TS_total_peak1665	ENSMUSG00000100798	ENSMUST00000189394	Gm19589	1	88551517	32400.5	FALSE	FALSE
chr1	88584491	88584725	TS_total_peak1666	ENSMUSG00000100798	ENSMUST00000189394	Gm19589	1	88551517	33091	FALSE	FALSE
chr1	88605801	88605903	TS_total_peak1667	ENSMUSG00000104057	ENSMUST00000194311	Gm38130	1	88653085	-47233	FALSE	TRUE
chr1	88608346	88608502	TS_total_peak1668	ENSMUSG00000104057	ENSMUST00000194311	Gm38130	1	88653085	-44661	FALSE	TRUE
chr1	88638795	88638902	TS_total_peak1669	ENSMUSG00000104057	ENSMUST00000194311	Gm38130	1	88653085	-14236.5	FALSE	FALSE
chr1	88639803	88640137	TS_total_peak1670	ENSMUSG00000104057	ENSMUST00000194311	Gm38130	1	88653085	-13115	FALSE	FALSE
chr1	88701723	88701804	TS_total_peak1671	ENSMUSG00000049866	ENSMUST00000051236	Arl4c	-1	88701876	-112.5	FALSE	TRUE
chr1	88701920	88702269	TS_total_peak1672	ENSMUSG00000049866	ENSMUST00000159814	Arl4c	-1	88702221	-126.5	FALSE	TRUE
chr1	88705910	88706052	TS_total_peak1673	ENSMUSG00000049866	ENSMUST00000159814	Arl4c	-1	88702221	3760	FALSE	TRUE
chr1	88780393	88780635	TS_total_peak1674	ENSMUSG00000097398	ENSMUST00000180596	Platr5	1	88754954	25560	FALSE	FALSE
chr1	88795245	88795363	TS_total_peak1675	ENSMUSG00000097398	ENSMUST00000180596	Platr5	1	88754954	40350	FALSE	FALSE
chr1	88800544	88800745	TS_total_peak1676	ENSMUSG00000097398	ENSMUST00000180596	Platr5	1	88754954	45690.5	TRUE	TRUE
chr1	88801277	88801368	TS_total_peak1677	ENSMUSG00000097398	ENSMUST00000180596	Platr5	1	88754954	46368.5	TRUE	FALSE
chr1	89069945	89070457	TS_total_peak1678	ENSMUSG00000036206	ENSMUST00000066279	Sh3bp4	1	89070415	-214	FALSE	TRUE
chr1	89070592	89070666	TS_total_peak1679	ENSMUSG00000036206	ENSMUST00000123745	Sh3bp4	1	89070453	176	FALSE	TRUE
chr1	89096587	89096726	TS_total_peak1680	ENSMUSG00000102700	ENSMUST00000195426	Gm38312	1	89097073	-416.5	FALSE	FALSE
chr1	89107516	89107697	TS_total_peak1681	ENSMUSG00000102700	ENSMUST00000195426	Gm38312	1	89097073	10533.5	FALSE	FALSE
chr1	89109904	89110153	TS_total_peak1682	ENSMUSG00000102700	ENSMUST00000195426	Gm38312	1	89097073	12955.5	FALSE	TRUE
chr1	89116395	89116636	TS_total_peak1683	ENSMUSG00000102700	ENSMUST00000195426	Gm38312	1	89097073	19442.5	FALSE	FALSE
chr1	89133367	89133505	TS_total_peak1684	ENSMUSG00000102700	ENSMUST00000195426	Gm38312	1	89097073	36363	FALSE	TRUE
chr1	89175505	89175641	TS_total_peak1685	ENSMUSG00000102700	ENSMUST00000195426	Gm38312	1	89097073	78500	FALSE	FALSE
chr1	89183537	89183816	TS_total_peak1686	ENSMUSG00000102083	ENSMUST00000191231	Gm5259	-1	89256981	-73304.5	FALSE	FALSE
chr1	89189360	89189444	TS_total_peak1687	ENSMUSG00000102083	ENSMUST00000191231	Gm5259	-1	89256981	-67579	FALSE	FALSE
chr1	89191185	89191302	TS_total_peak1688	ENSMUSG00000102083	ENSMUST00000191231	Gm5259	-1	89256981	-65737.5	TRUE	TRUE
chr1	89191573	89191637	TS_total_peak1689	ENSMUSG00000102083	ENSMUST00000191231	Gm5259	-1	89256981	-65376	TRUE	TRUE
chr1	89235499	89235665	TS_total_peak1690	ENSMUSG00000102083	ENSMUST00000191231	Gm5259	-1	89256981	-21399	FALSE	FALSE
chr1	89454602	89455082	TS_total_peak1691	ENSMUSG00000055013	ENSMUST00000190096	Agap1	1	89454874	-32	FALSE	TRUE
chr1	89476938	89477083	TS_total_peak1692	ENSMUSG00000104114	ENSMUST00000192974	Gm37297	1	89483438	-6427.5	FALSE	FALSE
chr1	89513797	89514131	TS_total_peak1693	ENSMUSG00000104114	ENSMUST00000192974	Gm37297	1	89483438	30526	FALSE	FALSE
chr1	89520834	89520941	TS_total_peak1694	ENSMUSG00000104114	ENSMUST00000192974	Gm37297	1	89483438	37449.5	FALSE	FALSE
chr1	89538359	89538437	TS_total_peak1695	ENSMUSG00000088371	ENSMUST00000157746	Gm25180	1	89563360	-24962	FALSE	FALSE
chr1	89580081	89580481	TS_total_peak1696	ENSMUSG00000055013	ENSMUST00000074945	Agap1	1	89580236	45	FALSE	TRUE
chr1	89580597	89580718	TS_total_peak1697	ENSMUSG00000055013	ENSMUST00000074945	Agap1	1	89580236	421.5	FALSE	FALSE
chr1	89581317	89581472	TS_total_peak1698	ENSMUSG00000055013	ENSMUST00000074945	Agap1	1	89580236	1158.5	FALSE	FALSE
chr1	89646782	89646870	TS_total_peak1699	ENSMUSG00000102009	ENSMUST00000187011	4933400F21Rik	-1	89683888	-37062	FALSE	TRUE
chr1	89656786	89656860	TS_total_peak1700	ENSMUSG00000102009	ENSMUST00000187011	4933400F21Rik	-1	89683888	-27065	FALSE	FALSE
chr1	89689169	89689247	TS_total_peak1701	ENSMUSG00000088775	ENSMUST00000158150	Gm26037	1	89684802	4406	FALSE	FALSE
chr1	89805036	89805270	TS_total_peak1702	ENSMUSG00000055013	ENSMUST00000212924	Agap1	1	89789163	15990	FALSE	FALSE
chr1	89837241	89837410	TS_total_peak1703	ENSMUSG00000103252	ENSMUST00000193177	Gm37521	1	89825481	11844.5	FALSE	FALSE
chr1	89838003	89838144	TS_total_peak1704	ENSMUSG00000103252	ENSMUST00000193177	Gm37521	1	89825481	12592.5	FALSE	FALSE
chr1	89838240	89838658	TS_total_peak1705	ENSMUSG00000103252	ENSMUST00000193177	Gm37521	1	89825481	12968	FALSE	FALSE
chr1	89927379	89927493	TS_total_peak1706	ENSMUSG00000034486	ENSMUST00000187633	Gbx2	-1	89929185	-1749	TRUE	TRUE
chr1	89931183	89931397	TS_total_peak1707	ENSMUSG00000034486	ENSMUST00000036954	Gbx2	-1	89931179	111	FALSE	TRUE
chr1	89940127	89940202	TS_total_peak1708	ENSMUSG00000034486	ENSMUST00000036954	Gbx2	-1	89931179	8985.5	FALSE	TRUE
chr1	89940422	89940658	TS_total_peak1709	ENSMUSG00000034486	ENSMUST00000036954	Gbx2	-1	89931179	9361	FALSE	TRUE
chr1	89968591	89968694	TS_total_peak1710	ENSMUSG00000034486	ENSMUST00000036954	Gbx2	-1	89931179	37463.5	FALSE	TRUE
chr1	90153458	90153626	TS_total_peak1711	ENSMUSG00000100850	ENSMUST00000190254	4930434B07Rik	1	90153628	-86	FALSE	TRUE
chr1	90202251	90202727	TS_total_peak1712	ENSMUSG00000044337	ENSMUST00000065587	Ackr3	1	90203980	-1491	TRUE	TRUE
chr1	90203884	90204067	TS_total_peak1713	ENSMUSG00000044337	ENSMUST00000065587	Ackr3	1	90203980	-4.5	TRUE	TRUE
chr1	90225758	90225953	TS_total_peak1714	ENSMUSG00000104087	ENSMUST00000195172	Gm38277	-1	90228526	-2670.5	FALSE	FALSE
chr1	90329363	90329463	TS_total_peak1715	ENSMUSG00000098368	ENSMUST00000184315	Gm27648	1	90327312	2101	FALSE	FALSE
chr1	90519418	90519477	TS_total_peak1716	ENSMUSG00000103292	ENSMUST00000192105	Gm35048	1	90520496	-1048.5	TRUE	TRUE
chr1	90519622	90519715	TS_total_peak1717	ENSMUSG00000103292	ENSMUST00000192105	Gm35048	1	90520496	-827.5	TRUE	TRUE
chr1	90603253	90603558	TS_total_peak1718	ENSMUSG00000034432	ENSMUST00000191510	Cops8	1	90603476	-70.5	FALSE	FALSE
chr1	90973413	90973548	TS_total_peak1719	ENSMUSG00000100791	ENSMUST00000187127	Gm28199	-1	90975260	-1779.5	TRUE	TRUE
chr1	90975065	90975413	TS_total_peak1720	ENSMUSG00000100791	ENSMUST00000187127	Gm28199	-1	90975260	-21	FALSE	FALSE
chr1	90998704	90998824	TS_total_peak1721	ENSMUSG00000026305	ENSMUST00000185531	Lrrfip1	1	90998777	-13	FALSE	TRUE
chr1	90998994	90999076	TS_total_peak1722	ENSMUSG00000026305	ENSMUST00000068116	Lrrfip1	1	90998779	256	FALSE	TRUE
chr1	91017403	91017477	TS_total_peak1723	ENSMUSG00000026305	ENSMUST00000068116	Lrrfip1	1	90998779	18661	FALSE	FALSE
chr1	91024439	91024721	TS_total_peak1724	ENSMUSG00000026305	ENSMUST00000068116	Lrrfip1	1	90998779	25801	FALSE	FALSE
chr1	91052800	91053311	TS_total_peak1725	ENSMUSG00000026305	ENSMUST00000068167	Lrrfip1	1	91053444	-388.5	FALSE	TRUE
chr1	91059763	91059892	TS_total_peak1726	ENSMUSG00000026305	ENSMUST00000189617	Lrrfip1	1	91053586	6241.5	FALSE	FALSE
chr1	91099040	91099173	TS_total_peak1727	ENSMUSG00000026305	ENSMUST00000188094	Lrrfip1	1	91111214	-12107.5	FALSE	FALSE
chr1	91179209	91179269	TS_total_peak1728	ENSMUSG00000034353	ENSMUST00000165855	Ramp1	1	91179822	-583	FALSE	TRUE
chr1	91248351	91248433	TS_total_peak1729	ENSMUSG00000034343	ENSMUST00000188576	Ube2f	1	91250304	-1912	TRUE	FALSE
chr1	91249959	91250389	TS_total_peak1730	ENSMUSG00000034343	ENSMUST00000188576	Ube2f	1	91250304	-130	FALSE	TRUE
chr1	91291875	91292021	TS_total_peak1731	ENSMUSG00000083064	ENSMUST00000117121	Gm7785	1	91296045	-4097	FALSE	FALSE
chr1	91298152	91298384	TS_total_peak1732	ENSMUSG00000026307	ENSMUST00000027532	Scly	1	91298338	-70	FALSE	TRUE
chr1	91304696	91304842	TS_total_peak1733	ENSMUSG00000097285	ENSMUST00000181737	Gm26683	-1	91304405	364	TRUE	FALSE
chr1	91313380	91313562	TS_total_peak1734	ENSMUSG00000090322	ENSMUST00000171768	Gm17090	-1	91321101	-7630	FALSE	FALSE
chr1	91366291	91366577	TS_total_peak1735	ENSMUSG00000047443	ENSMUST00000086861	Fam132b	1	91366430	4	FALSE	TRUE
chr1	91366896	91367058	TS_total_peak1736	ENSMUSG00000047443	ENSMUST00000086861	Fam132b	1	91366430	547	FALSE	TRUE
chr1	91380634	91380718	TS_total_peak1737	ENSMUSG00000026309	ENSMUST00000185886	Ilkap	-1	91378917	1759	FALSE	TRUE
chr1	91382650	91382759	TS_total_peak1738	ENSMUSG00000026309	ENSMUST00000187231	Ilkap	-1	91384573	-1868.5	FALSE	FALSE
chr1	91398525	91398600	TS_total_peak1739	ENSMUSG00000026309	ENSMUST00000187049	Ilkap	-1	91398700	-137.5	FALSE	FALSE
chr1	91398714	91399028	TS_total_peak1740	ENSMUSG00000026309	ENSMUST00000191230	Ilkap	-1	91398815	56	FALSE	FALSE
chr1	91413164	91413419	TS_total_peak1741	ENSMUSG00000067071	ENSMUST00000126136	Hes6	-1	91413222	69.5	FALSE	TRUE
chr1	91428777	91428859	TS_total_peak1742	ENSMUSG00000067071	ENSMUST00000150520	Hes6	-1	91414038	14780	FALSE	TRUE
chr1	91459121	91459777	TS_total_peak1743	ENSMUSG00000055866	ENSMUST00000069620	Per2	-1	91459324	125	FALSE	TRUE
chr1	91483459	91483542	TS_total_peak1744	ENSMUSG00000100151	ENSMUST00000187902	Gm28382	1	91483024	476.5	FALSE	TRUE
chr1	91494516	91494715	TS_total_peak1745	ENSMUSG00000034292	ENSMUST00000189341	Traf3ip1	1	91494647	-31.5	FALSE	TRUE
chr1	91540353	91540807	TS_total_peak1746	ENSMUSG00000026311	ENSMUST00000185718	Asb1	1	91540567	13	FALSE	TRUE
chr1	91816653	91816959	TS_total_peak1747	ENSMUSG00000101414	ENSMUST00000188329	Gm29101	1	91822515	-5709	FALSE	FALSE
chr1	91823526	91823859	TS_total_peak1748	ENSMUSG00000101414	ENSMUST00000188329	Gm29101	1	91822515	1177.5	FALSE	FALSE
chr1	91874782	91874889	TS_total_peak1749	ENSMUSG00000102745	ENSMUST00000193764	Gm37600	1	91916260	-41424.5	FALSE	TRUE
chr1	92025978	92026115	TS_total_peak1750	ENSMUSG00000102565	ENSMUST00000192836	Gm37036	-1	92022097	3949.5	FALSE	FALSE
chr1	92037672	92037856	TS_total_peak1751	ENSMUSG00000102565	ENSMUST00000192836	Gm37036	-1	92022097	15667	FALSE	FALSE
chr1	92064367	92064691	TS_total_peak1752	ENSMUSG00000102565	ENSMUST00000192836	Gm37036	-1	92022097	42432	FALSE	FALSE
chr1	92179980	92180919	TS_total_peak1753	ENSMUSG00000026313	ENSMUST00000097644	Hdac4	-1	92180341	108.5	FALSE	TRUE
chr1	92372674	92372763	TS_total_peak1754	ENSMUSG00000101265	ENSMUST00000187370	Gm29099	1	92324510	48208.5	FALSE	FALSE
chr1	92379179	92379324	TS_total_peak1755	ENSMUSG00000101522	ENSMUST00000190873	Gm7837	-1	92430532	-51280.5	FALSE	FALSE
chr1	92437766	92437889	TS_total_peak1756	ENSMUSG00000101522	ENSMUST00000190873	Gm7837	-1	92430532	7295.5	FALSE	TRUE
chr1	92473723	92474001	TS_total_peak1757	ENSMUSG00000026260	ENSMUST00000027478	Ndufa10	-1	92473860	2	FALSE	TRUE
chr1	92592568	92592879	TS_total_peak1758	ENSMUSG00000108131	ENSMUST00000203299	Gm44099	1	92595365	-2641.5	FALSE	FALSE
chr1	92641905	92642087	TS_total_peak1759	ENSMUSG00000073616	ENSMUST00000097642	Myeov2	-1	92641985	11	FALSE	TRUE
chr1	92647939	92648043	TS_total_peak1760	ENSMUSG00000044055	ENSMUST00000159803	Otos	-1	92648254	-263	FALSE	FALSE
chr1	92648866	92648988	TS_total_peak1761	ENSMUSG00000044055	ENSMUST00000053144	Otos	-1	92648841	86	FALSE	TRUE
chr1	92696994	92697089	TS_total_peak1762	ENSMUSG00000100546	ENSMUST00000188188	Gm29483	-1	92717202	-20160.5	FALSE	TRUE
chr1	92718209	92718308	TS_total_peak1763	ENSMUSG00000100546	ENSMUST00000188188	Gm29483	-1	92717202	1056.5	FALSE	FALSE
chr1	92743028	92743120	TS_total_peak1764	ENSMUSG00000099665	ENSMUST00000187845	Gm29482	-1	92760480	-17406	FALSE	FALSE
chr1	92751820	92751926	TS_total_peak1765	ENSMUSG00000099665	ENSMUST00000187845	Gm29482	-1	92760480	-8607	FALSE	FALSE
chr1	92799875	92799949	TS_total_peak1766	ENSMUSG00000034220	ENSMUST00000045970	Gpc1	1	92831645	-31733	FALSE	FALSE
chr1	92804243	92804339	TS_total_peak1767	ENSMUSG00000034220	ENSMUST00000045970	Gpc1	1	92831645	-27354	FALSE	FALSE
chr1	92831222	92831407	TS_total_peak1768	ENSMUSG00000034220	ENSMUST00000045970	Gpc1	1	92831645	-330.5	FALSE	TRUE
chr1	92831514	92831893	TS_total_peak1769	ENSMUSG00000034220	ENSMUST00000045970	Gpc1	1	92831645	58.5	FALSE	TRUE
chr1	92895223	92895320	TS_total_peak1770	ENSMUSG00000034212	ENSMUST00000160548	Ankmy1	-1	92902906	-7634.5	FALSE	TRUE
chr1	92902901	92902980	TS_total_peak1771	ENSMUSG00000034212	ENSMUST00000112998	Ankmy1	-1	92902906	34.5	FALSE	TRUE
chr1	92906853	92907096	TS_total_peak1772	ENSMUSG00000047067	ENSMUST00000060913	Dusp28	1	92906981	-6.5	FALSE	TRUE
chr1	92907345	92907536	TS_total_peak1773	ENSMUSG00000047067	ENSMUST00000060913	Dusp28	1	92906981	459.5	FALSE	TRUE
chr1	92910665	92910867	TS_total_peak1774	ENSMUSG00000097251	ENSMUST00000181575	5033417F24Rik	-1	92910764	2	FALSE	TRUE
chr1	92934260	92934824	TS_total_peak1775	ENSMUSG00000026270	ENSMUST00000027488	Capn10	1	92934376	166	TRUE	TRUE
chr1	92956786	92956946	TS_total_peak1776	ENSMUSG00000026271	ENSMUST00000189697	Gpr35	1	92956164	702	FALSE	TRUE
chr1	92978821	92979268	TS_total_peak1777	ENSMUSG00000026271	ENSMUST00000169198	Gpr35	1	92978922	122.5	FALSE	TRUE
chr1	93081120	93081208	TS_total_peak1778	ENSMUSG00000014602	ENSMUST00000086819	Kif1a	-1	93082421	-1257	FALSE	TRUE
chr1	93115161	93115349	TS_total_peak1779	ENSMUSG00000101378	ENSMUST00000191586	Gm28086	-1	93124103	-8848	FALSE	TRUE
chr1	93160699	93160730	TS_total_peak1780	ENSMUSG00000034159	ENSMUST00000143419	2310007B03Rik	-1	93160870	-155.5	FALSE	FALSE
chr1	93191047	93191132	TS_total_peak1781	ENSMUSG00000084989	ENSMUST00000138595	Crocc2	1	93168725	22364.5	FALSE	TRUE
chr1	93205478	93205668	TS_total_peak1782	ENSMUSG00000047793	ENSMUST00000062202	Sned1	1	93235841	-30268	FALSE	FALSE
chr1	93224105	93224218	TS_total_peak1783	ENSMUSG00000047793	ENSMUST00000062202	Sned1	1	93235841	-11679.5	FALSE	TRUE
chr1	93235583	93236043	TS_total_peak1784	ENSMUSG00000047793	ENSMUST00000062202	Sned1	1	93235841	-28	FALSE	TRUE
chr1	93299830	93300065	TS_total_peak1785	ENSMUSG00000026273	ENSMUST00000136754	Mterf4	-1	93302902	-2954.5	TRUE	FALSE
chr1	93305769	93306011	TS_total_peak1786	ENSMUSG00000026273	ENSMUST00000152307	Mterf4	-1	93305879	11	FALSE	TRUE
chr1	93342730	93342953	TS_total_peak1787	ENSMUSG00000026275	ENSMUST00000027494	Ppp1r7	1	93342854	-12.5	FALSE	TRUE
chr1	93343422	93343864	TS_total_peak1788	ENSMUSG00000026275	ENSMUST00000185498	Ppp1r7	1	93343655	-12	TRUE	TRUE
chr1	93377155	93377321	TS_total_peak1789	ENSMUSG00000034107	ENSMUST00000058682	Ano7	1	93373930	3308	FALSE	FALSE
chr1	93377533	93377857	TS_total_peak1790	ENSMUSG00000034107	ENSMUST00000186641	Ano7	1	93373930	3765	FALSE	FALSE
chr1	93444912	93445470	TS_total_peak1791	ENSMUSG00000034088	ENSMUST00000186787	Hdlbp	-1	93445432	-241	FALSE	TRUE
chr1	93445599	93445819	TS_total_peak1792	ENSMUSG00000034088	ENSMUST00000042498	Hdlbp	-1	93445686	23	TRUE	TRUE
chr1	93478025	93478634	TS_total_peak1793	ENSMUSG00000034088	ENSMUST00000188165	Hdlbp	-1	93478377	-47.5	TRUE	TRUE
chr1	93478751	93479246	TS_total_peak1794	ENSMUSG00000026276	ENSMUST00000131175	2002-09-01	1	93478993	5.5	TRUE	TRUE
chr1	93511563	93512185	TS_total_peak1795	ENSMUSG00000034066	ENSMUST00000120301	Farp2	1	93512079	-205	TRUE	TRUE
chr1	93529974	93530111	TS_total_peak1796	ENSMUSG00000103854	ENSMUST00000194919	Gm37250	1	93531815	-1772.5	TRUE	FALSE
chr1	93583491	93583568	TS_total_peak1797	ENSMUSG00000026277	ENSMUST00000154008	Stk25	-1	93625361	-41831.5	FALSE	FALSE
chr1	93635530	93635975	TS_total_peak1798	ENSMUSG00000026277	ENSMUST00000027498	Stk25	-1	93635722	30.5	TRUE	TRUE
chr1	93667860	93668373	TS_total_peak1799	ENSMUSG00000026277	ENSMUST00000186287	Stk25	-1	93658659	9457.5	TRUE	TRUE
chr1	93668766	93668978	TS_total_peak1800	ENSMUSG00000026277	ENSMUST00000186287	Stk25	-1	93658659	10213	TRUE	TRUE
chr1	93672405	93672537	TS_total_peak1801	ENSMUSG00000026278	ENSMUST00000027499	Bok	1	93685660	-13189	TRUE	TRUE
chr1	93672752	93672941	TS_total_peak1802	ENSMUSG00000026278	ENSMUST00000027499	Bok	1	93685660	-12813.5	TRUE	TRUE
chr1	93680204	93680542	TS_total_peak1803	ENSMUSG00000026278	ENSMUST00000027499	Bok	1	93685660	-5287	TRUE	FALSE
chr1	93685451	93685949	TS_total_peak1804	ENSMUSG00000026278	ENSMUST00000201863	Bok	1	93685702	-2	FALSE	TRUE
chr1	93686509	93686701	TS_total_peak1805	ENSMUSG00000026278	ENSMUST00000188394	Bok	1	93686263	342	FALSE	TRUE
chr1	93727139	93727229	TS_total_peak1806	ENSMUSG00000101952	ENSMUST00000188846	Gm10550	1	93731104	-3920	FALSE	TRUE
chr1	93751440	93751516	TS_total_peak1807	ENSMUSG00000026280	ENSMUST00000149436	Atg4b	1	93751500	-22	TRUE	TRUE
chr1	93754394	93754499	TS_total_peak1808	ENSMUSG00000026279	ENSMUST00000189173	Thap4	-1	93754650	-203.5	FALSE	TRUE
chr1	93754779	93755345	TS_total_peak1809	ENSMUSG00000026280	ENSMUST00000135762	Atg4b	1	93755045	17	TRUE	TRUE
chr1	93801883	93802104	TS_total_peak1810	ENSMUSG00000026281	ENSMUST00000027503	Dtymk	-1	93801934	59.5	TRUE	TRUE
chr1	93803724	93804425	TS_total_peak1811	ENSMUSG00000026283	ENSMUST00000188402	Ing5	1	93803983	91.5	FALSE	TRUE
chr1	93810022	93810388	TS_total_peak1812	ENSMUSG00000088961	ENSMUST00000158336	Gm22089	-1	93808671	1534	TRUE	TRUE
chr1	93824734	93824813	TS_total_peak1813	ENSMUSG00000073609	ENSMUST00000187321	D2hgdh	1	93824909	-135.5	TRUE	TRUE
chr1	93825117	93825654	TS_total_peak1814	ENSMUSG00000073609	ENSMUST00000112881	D2hgdh	1	93825274	111.5	TRUE	TRUE
chr1	93832893	93832998	TS_total_peak1815	ENSMUSG00000073609	ENSMUST00000188532	D2hgdh	1	93829797	3148.5	FALSE	FALSE
chr1	93845241	93845446	TS_total_peak1816	ENSMUSG00000073609	ENSMUST00000188532	D2hgdh	1	93829797	15546.5	FALSE	FALSE
chr1	93846112	93846196	TS_total_peak1817	ENSMUSG00000094651	ENSMUST00000190710	Gal3st2	1	93861306	-15152	FALSE	FALSE
chr1	93901893	93902057	TS_total_peak1818	ENSMUSG00000101660	ENSMUST00000190039	Gm18666	1	93906244	-4269	FALSE	FALSE
chr1	93971083	93971179	TS_total_peak1819	ENSMUSG00000099624	ENSMUST00000185591	Gm7889	1	93975353	-4222	FALSE	FALSE
chr1	93978430	93978559	TS_total_peak1820	ENSMUSG00000099624	ENSMUST00000185591	Gm7889	1	93975353	3141.5	FALSE	FALSE
chr1	93981005	93981167	TS_total_peak1821	ENSMUSG00000099624	ENSMUST00000185591	Gm7889	1	93975353	5733	FALSE	FALSE
chr1	94034990	94035564	TS_total_peak1822	ENSMUSG00000034000	ENSMUST00000050890	Neu4	1	94020493	14784	FALSE	TRUE
chr1	94079199	94079373	TS_total_peak1823	ENSMUSG00000026285	ENSMUST00000027507	Pdcd1	-1	94052553	26733	TRUE	TRUE
chr1	94087872	94087936	TS_total_peak1824	ENSMUSG00000026285	ENSMUST00000027507	Pdcd1	-1	94052553	35351	TRUE	FALSE
chr1	94150986	94151207	TS_total_peak1825	ENSMUSG00000100990	ENSMUST00000190284	Gm7891	1	94204417	-53320.5	FALSE	FALSE
chr1	94151292	94151293	TS_total_peak1826	ENSMUSG00000100990	ENSMUST00000190284	Gm7891	1	94204417	-53124.5	FALSE	FALSE
chr1	94151399	94151569	TS_total_peak1827	ENSMUSG00000100990	ENSMUST00000190284	Gm7891	1	94204417	-52933	FALSE	FALSE
chr1	94260830	94260966	TS_total_peak1828	ENSMUSG00000100990	ENSMUST00000190284	Gm7891	1	94204417	56481	FALSE	FALSE
chr1	94269660	94269952	TS_total_peak1829	ENSMUSG00000100990	ENSMUST00000190284	Gm7891	1	94204417	65389	FALSE	FALSE
chr1	94331216	94331480	TS_total_peak1830
chr1	94341416	94341556	TS_total_peak1831
chr1	94342718	94342837	TS_total_peak1832								TRUE
chr1	94357135	94357297	TS_total_peak1833								TRUE
chr1	94469910	94470024	TS_total_peak1834	ENSMUSG00000100347	ENSMUST00000187459	Gm7895	-1	94469887	80	FALSE	FALSE
chr1	94499815	94499921	TS_total_peak1835	ENSMUSG00000100347	ENSMUST00000187459	Gm7895	-1	94469887	29981	FALSE	FALSE
chr1	94635040	94635620	TS_total_peak1836	ENSMUSG00000077413	ENSMUST00000104225	Gm23389	-1	94615704	19626	FALSE	FALSE
chr1	94729062	94729411	TS_total_peak1837	ENSMUSG00000100518	ENSMUST00000190754	4930440C22Rik	1	94797083	-67846.5	FALSE	FALSE
chr1	94729545	94729756	TS_total_peak1838	ENSMUSG00000100518	ENSMUST00000190754	4930440C22Rik	1	94797083	-67432.5	FALSE	FALSE
chr1	94806765	94806860	TS_total_peak1839	ENSMUSG00000100518	ENSMUST00000185490	4930440C22Rik	1	94797442	9370.5	FALSE	FALSE
chr1	94854175	94854246	TS_total_peak1840	ENSMUSG00000100518	ENSMUST00000185490	4930440C22Rik	1	94797442	56768.5	FALSE	FALSE
chr1	95033795	95034008	TS_total_peak1841	ENSMUSG00000089310	ENSMUST00000158685	Gm23181	-1	95040043	-6141.5	FALSE	FALSE
chr1	95064867	95064968	TS_total_peak1842	ENSMUSG00000089310	ENSMUST00000158685	Gm23181	-1	95040043	24874.5	FALSE	FALSE
chr1	95250487	95250561	TS_total_peak1843	ENSMUSG00000099592	ENSMUST00000190584	Gm5264	-1	95256810	-6286	TRUE	FALSE
chr1	95313447	95314439	TS_total_peak1844	ENSMUSG00000051185	ENSMUST00000186780	Fam174a	1	95313628	315	FALSE	TRUE
chr1	95397314	95397459	TS_total_peak1845	ENSMUSG00000103973	ENSMUST00000193380	BC055308	1	95328681	68705.5	FALSE	TRUE
chr1	95451918	95452258	TS_total_peak1846	ENSMUSG00000081051	ENSMUST00000117288	Gm15427	1	95498621	-46533	TRUE	FALSE
chr1	95468193	95468582	TS_total_peak1847	ENSMUSG00000081051	ENSMUST00000117288	Gm15427	1	95498621	-30233.5	FALSE	FALSE
chr1	95517709	95517870	TS_total_peak1848	ENSMUSG00000081051	ENSMUST00000117288	Gm15427	1	95498621	19168.5	FALSE	FALSE
chr1	95636683	95636886	TS_total_peak1849	ENSMUSG00000103197	ENSMUST00000193166	Gm37642	-1	95648508	-11723.5	FALSE	FALSE
chr1	95667438	95667774	TS_total_peak1850	ENSMUSG00000040710	ENSMUST00000043336	St8sia4	-1	95667571	35	FALSE	TRUE
chr1	95700023	95700105	TS_total_peak1851	ENSMUSG00000100777	ENSMUST00000187352	4930598F16Rik	-1	95716518	-16454	FALSE	FALSE
chr1	95709740	95709879	TS_total_peak1852	ENSMUSG00000100777	ENSMUST00000187352	4930598F16Rik	-1	95716518	-6708.5	TRUE	TRUE
chr1	95720393	95720589	TS_total_peak1853	ENSMUSG00000100777	ENSMUST00000187352	4930598F16Rik	-1	95716518	3973	TRUE	FALSE
chr1	95720714	95720972	TS_total_peak1854	ENSMUSG00000100777	ENSMUST00000187352	4930598F16Rik	-1	95716518	4325	TRUE	FALSE
chr1	95727393	95727771	TS_total_peak1855	ENSMUSG00000102718	ENSMUST00000194989	Gm37761	1	95738196	-10614	FALSE	FALSE
chr1	95749064	95749260	TS_total_peak1856	ENSMUSG00000102718	ENSMUST00000194989	Gm37761	1	95738196	10966	TRUE	FALSE
chr1	96020772	96021047	TS_total_peak1857	ENSMUSG00000100062	ENSMUST00000190901	1700063A18Rik	-1	96021758	-848.5	TRUE	FALSE
chr1	96333969	96334430	TS_total_peak1858	ENSMUSG00000102658	ENSMUST00000192033	Gm37076	1	96313242	20957.5	FALSE	FALSE
chr1	96625468	96625769	TS_total_peak1859	ENSMUSG00000095610	ENSMUST00000178491	Gm26245	1	96617099	8519.5	TRUE	FALSE
chr1	96740360	96740508	TS_total_peak1860	ENSMUSG00000077255	ENSMUST00000104067	Gm26078	1	96762031	-21597	FALSE	FALSE
chr1	96805304	96805428	TS_total_peak1861	ENSMUSG00000077255	ENSMUST00000104067	Gm26078	1	96762031	43335	FALSE	FALSE
chr1	96805510	96805822	TS_total_peak1862	ENSMUSG00000077255	ENSMUST00000104067	Gm26078	1	96762031	43635	FALSE	FALSE
chr1	96872061	96872395	TS_total_peak1863	ENSMUSG00000097814	ENSMUST00000202118	Panct2	1	96872233	-5	TRUE	TRUE
chr1	96874737	96874934	TS_total_peak1864	ENSMUSG00000097814	ENSMUST00000202118	Panct2	1	96872233	2602.5	TRUE	TRUE
chr1	97019134	97019209	TS_total_peak1865	ENSMUSG00000044757	ENSMUST00000054664	Gm6430	1	97024681	-5509.5	FALSE	TRUE
chr1	97038673	97038780	TS_total_peak1866	ENSMUSG00000100454	ENSMUST00000188810	Gm28901	-1	97025565	13161.5	FALSE	FALSE
chr1	97178112	97178218	TS_total_peak1867	ENSMUSG00000100484	ENSMUST00000187797	Gm7133	1	97162860	15305	FALSE	FALSE
chr1	97260397	97260603	TS_total_peak1868	ENSMUSG00000101348	ENSMUST00000191257	Gm7135	1	97346475	-85975	FALSE	FALSE
chr1	97422954	97422977	TS_total_peak1869	ENSMUSG00000101348	ENSMUST00000187538	Gm7135	1	97459682	-36716.5	FALSE	FALSE
chr1	97423062	97423582	TS_total_peak1870	ENSMUSG00000101348	ENSMUST00000187538	Gm7135	1	97459682	-36360	FALSE	FALSE
chr1	97569181	97569357	TS_total_peak1871	ENSMUSG00000103179	ENSMUST00000192636	Gm37171	-1	97545448	23821	TRUE	FALSE
chr1	97587726	97587843	TS_total_peak1872	ENSMUSG00000103179	ENSMUST00000192636	Gm37171	-1	97545448	42336.5	FALSE	FALSE
chr1	97604848	97605062	TS_total_peak1873	ENSMUSG00000044768	ENSMUST00000142234	D1Ertd622e	-1	97661676	-56721	FALSE	FALSE
chr1	97647193	97647275	TS_total_peak1874	ENSMUSG00000044768	ENSMUST00000153115	D1Ertd622e	-1	97661676	-14442	FALSE	FALSE
chr1	97660838	97661288	TS_total_peak1875	ENSMUSG00000044768	ENSMUST00000142234	D1Ertd622e	-1	97661676	-613	FALSE	TRUE
chr1	97661439	97662218	TS_total_peak1876	ENSMUSG00000044768	ENSMUST00000142234	D1Ertd622e	-1	97661676	152.5	FALSE	TRUE
chr1	97688907	97689009	TS_total_peak1877	ENSMUSG00000040648	ENSMUST00000137758	Ppip5k2	-1	97715149	-26191	FALSE	TRUE
chr1	97726875	97727060	TS_total_peak1878	ENSMUSG00000040648	ENSMUST00000189992	Ppip5k2	-1	97721307	5660.5	TRUE	FALSE
chr1	97727252	97727478	TS_total_peak1879	ENSMUSG00000040648	ENSMUST00000189992	Ppip5k2	-1	97721307	6058	TRUE	FALSE
chr1	97769396	97769486	TS_total_peak1880	ENSMUSG00000026333	ENSMUST00000112844	Gin1	1	97770172	-731	FALSE	TRUE
chr1	97769790	97770260	TS_total_peak1881	ENSMUSG00000026333	ENSMUST00000112844	Gin1	1	97770172	-147	TRUE	TRUE
chr1	97770386	97770639	TS_total_peak1882	ENSMUSG00000040648	ENSMUST00000042509	Ppip5k2	-1	97770411	101.5	TRUE	TRUE
chr1	97794265	97794347	TS_total_peak1883	ENSMUSG00000026333	ENSMUST00000189031	Gin1	1	97777399	16907	TRUE	TRUE
chr1	97799626	97799700	TS_total_peak1884	ENSMUSG00000026333	ENSMUST00000189031	Gin1	1	97777399	22264	TRUE	TRUE
chr1	97799976	97800179	TS_total_peak1885	ENSMUSG00000026333	ENSMUST00000189031	Gin1	1	97777399	22678.5	TRUE	TRUE
chr1	97865684	97865758	TS_total_peak1886	ENSMUSG00000026335	ENSMUST00000161071	Pam	-1	97864464	1257	FALSE	FALSE
chr1	97865881	97866213	TS_total_peak1887	ENSMUSG00000026335	ENSMUST00000161071	Pam	-1	97864464	1583	FALSE	FALSE
chr1	97911000	97911145	TS_total_peak1888	ENSMUSG00000026335	ENSMUST00000159841	Pam	-1	97894396	16676.5	FALSE	FALSE
chr1	97976897	97977438	TS_total_peak1889	ENSMUSG00000026335	ENSMUST00000162426	Pam	-1	97977244	-76.5	FALSE	TRUE
chr1	97997020	97997465	TS_total_peak1890	ENSMUSG00000026335	ENSMUST00000161567	Pam	-1	97977255	19987.5	FALSE	FALSE
chr1	98038373	98038472	TS_total_peak1891	ENSMUSG00000089706	ENSMUST00000160588	B230216N24Rik	-1	98035675	2747.5	FALSE	FALSE
chr1	98072222	98072307	TS_total_peak1892	ENSMUSG00000026335	ENSMUST00000186731	Pam	-1	98057883	14381.5	FALSE	TRUE
chr1	98084719	98084878	TS_total_peak1893	ENSMUSG00000026335	ENSMUST00000058762	Pam	-1	98095621	-10822.5	FALSE	FALSE
chr1	98095238	98095906	TS_total_peak1894	ENSMUSG00000026335	ENSMUST00000058762	Pam	-1	98095621	-49	FALSE	TRUE
chr1	98178824	98178911	TS_total_peak1895	ENSMUSG00000100711	ENSMUST00000189232	Gm29461	1	98173648	5219.5	FALSE	TRUE
chr1	98179244	98179304	TS_total_peak1896	ENSMUSG00000100711	ENSMUST00000189232	Gm29461	1	98173648	5626	FALSE	TRUE
chr1	98201195	98201348	TS_total_peak1897	ENSMUSG00000100711	ENSMUST00000189232	Gm29461	1	98173648	27623.5	FALSE	FALSE
chr1	98201439	98201471	TS_total_peak1898	ENSMUSG00000100711	ENSMUST00000189232	Gm29461	1	98173648	27807	FALSE	FALSE
chr1	98339835	98340023	TS_total_peak1899	ENSMUSG00000099634	ENSMUST00000191458	Gm29462	1	98267151	72778	FALSE	FALSE
chr1	98366539	98366999	TS_total_peak1900	ENSMUSG00000026336	ENSMUST00000027575	Slco6d1	1	98421124	-54355	FALSE	FALSE
chr1	98385143	98385823	TS_total_peak1901	ENSMUSG00000026336	ENSMUST00000027575	Slco6d1	1	98421124	-35641	FALSE	TRUE
chr1	98440290	98440434	TS_total_peak1902	ENSMUSG00000089791	ENSMUST00000160287	Gm3555	1	98457768	-17406	FALSE	TRUE
chr1	98523138	98523265	TS_total_peak1903	ENSMUSG00000026336	ENSMUST00000162782	Slco6d1	1	98499889	23312.5	FALSE	FALSE
chr1	98589297	98589570	TS_total_peak1904	ENSMUSG00000100009	ENSMUST00000191409	Gm7967	1	98589517	-83.5	FALSE	FALSE
chr1	98589705	98589845	TS_total_peak1905	ENSMUSG00000100009	ENSMUST00000190991	Gm7967	1	98589518	257	FALSE	FALSE
chr1	98877708	98878019	TS_total_peak1906
chr1	98889450	98889528	TS_total_peak1907
chr1	98953358	98953432	TS_total_peak1908	ENSMUSG00000087804	ENSMUST00000157179	Gm23434	1	99017364	-63969	FALSE	FALSE
chr1	99057603	99057770	TS_total_peak1909	ENSMUSG00000087804	ENSMUST00000157179	Gm23434	1	99017364	40322.5	FALSE	FALSE
chr1	99516866	99517170	TS_total_peak1910
chr1	99563899	99564256	TS_total_peak1911	ENSMUSG00000099453	ENSMUST00000191164	Gm18248	-1	99640241	-76163.5	FALSE	FALSE
chr1	99633590	99633788	TS_total_peak1912	ENSMUSG00000099453	ENSMUST00000191164	Gm18248	-1	99640241	-6552	FALSE	FALSE
chr1	99663700	99663899	TS_total_peak1913	ENSMUSG00000099453	ENSMUST00000191164	Gm18248	-1	99640241	23558.5	TRUE	FALSE
chr1	99772270	99772462	TS_total_peak1914	ENSMUSG00000067028	ENSMUST00000086738	Cntnap5b	1	99772765	-399	FALSE	TRUE
chr1	99774271	99774370	TS_total_peak1915	ENSMUSG00000067028	ENSMUST00000086738	Cntnap5b	1	99772765	1555.5	FALSE	TRUE
chr1	100171592	100171781	TS_total_peak1916	ENSMUSG00000067028	ENSMUST00000188735	Cntnap5b	1	100097761	73925.5	FALSE	FALSE
chr1	100180159	100180251	TS_total_peak1917	ENSMUSG00000067028	ENSMUST00000185484	Cntnap5b	1	100252629	-72424	TRUE	FALSE
chr1	100185569	100185742	TS_total_peak1918	ENSMUSG00000067028	ENSMUST00000185484	Cntnap5b	1	100252629	-66973.5	FALSE	FALSE
chr1	100231758	100231827	TS_total_peak1919	ENSMUSG00000067028	ENSMUST00000185484	Cntnap5b	1	100252629	-20836.5	FALSE	FALSE
chr1	100231953	100232051	TS_total_peak1920	ENSMUSG00000067028	ENSMUST00000185484	Cntnap5b	1	100252629	-20627	FALSE	FALSE
chr1	100557059	100557207	TS_total_peak1921	ENSMUSG00000099427	ENSMUST00000185791	Gm18700	1	100597075	-39942	FALSE	TRUE
chr1	100656199	100656265	TS_total_peak1922	ENSMUSG00000100977	ENSMUST00000190334	Gm29334	1	100653800	2432	FALSE	FALSE
chr1	100787961	100788073	TS_total_peak1923	ENSMUSG00000077039	ENSMUST00000103851	Gm25537	1	100861793	-73776	FALSE	TRUE
chr1	100887512	100887601	TS_total_peak1924	ENSMUSG00000077039	ENSMUST00000103851	Gm25537	1	100861793	25763.5	TRUE	TRUE
chr1	101265964	101266239	TS_total_peak1925
chr1	101266383	101266499	TS_total_peak1926
chr1	101302599	101302616	TS_total_peak1927	ENSMUSG00000100088	ENSMUST00000188761	Gm28801	1	101371628	-69020.5	FALSE	FALSE
chr1	101629150	101629255	TS_total_peak1928								TRUE
chr1	101757355	101757438	TS_total_peak1929	ENSMUSG00000100065	ENSMUST00000189423	Gm18969	-1	101754543	2853.5	FALSE	TRUE
chr1	101800351	101800608	TS_total_peak1930	ENSMUSG00000100065	ENSMUST00000189423	Gm18969	-1	101754543	45936.5	FALSE	FALSE
chr1	101836921	101837118	TS_total_peak1931	ENSMUSG00000100349	ENSMUST00000190483	Gm28188	-1	101880741	-43721.5	FALSE	FALSE
chr1	101902246	101902369	TS_total_peak1932	ENSMUSG00000099375	ENSMUST00000186885	Gm28187	-1	101895091	7216.5	FALSE	FALSE
chr1	101919056	101919153	TS_total_peak1933	ENSMUSG00000099375	ENSMUST00000186885	Gm28187	-1	101895091	24013.5	FALSE	TRUE
chr1	102005172	102005383	TS_total_peak1934
chr1	102005488	102005714	TS_total_peak1935
chr1	102092192	102092940	TS_total_peak1936	ENSMUSG00000077295	ENSMUST00000104107	Gm24122	-1	102106580	-14014	FALSE	FALSE
chr1	102219685	102219924	TS_total_peak1937	ENSMUSG00000099770	ENSMUST00000187219	Gm28623	1	102161367	58437.5	FALSE	FALSE
chr1	102263686	102263741	TS_total_peak1938
chr1	102302128	102302694	TS_total_peak1939
chr1	102314955	102315016	TS_total_peak1940	ENSMUSG00000088510	ENSMUST00000157885	Gm23036	-1	102414021	-99035.5	FALSE	FALSE
chr1	102378742	102378845	TS_total_peak1941	ENSMUSG00000088510	ENSMUST00000157885	Gm23036	-1	102414021	-35227.5	FALSE	TRUE
chr1	102628201	102628333	TS_total_peak1942
chr1	102648093	102648178	TS_total_peak1943
chr1	102811436	102811778	TS_total_peak1944
chr1	102825159	102825293	TS_total_peak1945								TRUE
chr1	102871788	102871950	TS_total_peak1946	ENSMUSG00000087908	ENSMUST00000157283	Gm22034	-1	102953548	-81679	FALSE	FALSE
chr1	103000608	103001059	TS_total_peak1947	ENSMUSG00000087908	ENSMUST00000157283	Gm22034	-1	102953548	47285.5	FALSE	FALSE
chr1	103095209	103095320	TS_total_peak1948	ENSMUSG00000100955	ENSMUST00000186155	Gm18728	1	103171926	-76661.5	FALSE	FALSE
chr1	103258261	103258347	TS_total_peak1949	ENSMUSG00000088594	ENSMUST00000157969	Gm23965	-1	103236767	21537	FALSE	FALSE
chr1	103258523	103258731	TS_total_peak1950	ENSMUSG00000088594	ENSMUST00000157969	Gm23965	-1	103236767	21860	FALSE	FALSE
chr1	103267920	103268010	TS_total_peak1951	ENSMUSG00000088594	ENSMUST00000157969	Gm23965	-1	103236767	31198	FALSE	FALSE
chr1	103419234	103419771	TS_total_peak1952	ENSMUSG00000099469	ENSMUST00000190357	Gm29141	1	103363986	55516.5	FALSE	TRUE
chr1	103471544	103471808	TS_total_peak1953								TRUE
chr1	103526191	103526343	TS_total_peak1954
chr1	103698384	103698466	TS_total_peak1955	ENSMUSG00000102325	ENSMUST00000192862	Gm37789	1	103724345	-25920	FALSE	FALSE
chr1	103762864	103763020	TS_total_peak1956	ENSMUSG00000102325	ENSMUST00000192862	Gm37789	1	103724345	38597	FALSE	TRUE
chr1	103868680	103868791	TS_total_peak1957							TRUE
chr1	103986976	103987111	TS_total_peak1958								TRUE
chr1	104293497	104293736	TS_total_peak1959	ENSMUSG00000101297	ENSMUST00000187501	Gm18447	1	104311721	-18104.5	FALSE	FALSE
chr1	104318165	104318270	TS_total_peak1960	ENSMUSG00000101297	ENSMUST00000187501	Gm18447	1	104311721	6496.5	FALSE	FALSE
chr1	104325195	104325445	TS_total_peak1961	ENSMUSG00000101297	ENSMUST00000187501	Gm18447	1	104311721	13599	FALSE	FALSE
chr1	104333092	104333198	TS_total_peak1962	ENSMUSG00000101297	ENSMUST00000187501	Gm18447	1	104311721	21424	FALSE	FALSE
chr1	104333284	104333431	TS_total_peak1963	ENSMUSG00000101297	ENSMUST00000187501	Gm18447	1	104311721	21636.5	FALSE	FALSE
chr1	104333735	104333862	TS_total_peak1964	ENSMUSG00000101297	ENSMUST00000187501	Gm18447	1	104311721	22077.5	FALSE	FALSE
chr1	104768809	104769194	TS_total_peak1965	ENSMUSG00000050840	ENSMUST00000062528	Cdh20	1	104768529	472.5	FALSE	TRUE
chr1	104769353	104769486	TS_total_peak1966	ENSMUSG00000050840	ENSMUST00000062528	Cdh20	1	104768529	890.5	FALSE	TRUE
chr1	104838299	104838488	TS_total_peak1967	ENSMUSG00000084704	ENSMUST00000122755	n-R5s216	-1	104881035	-42641.5	FALSE	TRUE
chr1	104986373	104986449	TS_total_peak1968	ENSMUSG00000089866	ENSMUST00000159213	Gm15699	-1	104912333	74078	FALSE	TRUE
chr1	104994149	104994285	TS_total_peak1969	ENSMUSG00000089866	ENSMUST00000159213	Gm15699	-1	104912333	81884	FALSE	TRUE
chr1	105012791	105012930	TS_total_peak1970								TRUE
chr1	105020101	105020203	TS_total_peak1971	ENSMUSG00000099669	ENSMUST00000187882	Gm29012	1	105116454	-96302	FALSE	FALSE
chr1	105020286	105020475	TS_total_peak1972	ENSMUSG00000099669	ENSMUST00000187882	Gm29012	1	105116454	-96073.5	FALSE	FALSE
chr1	105020619	105020758	TS_total_peak1973	ENSMUSG00000099669	ENSMUST00000187882	Gm29012	1	105116454	-95765.5	FALSE	FALSE
chr1	105027017	105027157	TS_total_peak1974	ENSMUSG00000099669	ENSMUST00000187882	Gm29012	1	105116454	-89367	FALSE	FALSE
chr1	105092607	105092750	TS_total_peak1975	ENSMUSG00000099669	ENSMUST00000187882	Gm29012	1	105116454	-23775.5	FALSE	TRUE
chr1	105346426	105346500	TS_total_peak1976	ENSMUSG00000097482	ENSMUST00000181383	Gm17634	1	105356007	-9544	FALSE	FALSE
chr1	105356348	105357019	TS_total_peak1977	ENSMUSG00000047496	ENSMUST00000058688	Rnf152	-1	105356670	13.5	FALSE	TRUE
chr1	105362898	105362972	TS_total_peak1978	ENSMUSG00000097482	ENSMUST00000186958	Gm17634	1	105357149	5786	FALSE	TRUE
chr1	105435088	105435240	TS_total_peak1979	ENSMUSG00000067017	ENSMUST00000086725	Gm3608	1	105455971	-20807	TRUE	FALSE
chr1	105540165	105540321	TS_total_peak1980	ENSMUSG00000100672	ENSMUST00000190242	Gm28404	-1	105564578	-24335	FALSE	FALSE
chr1	105568110	105568229	TS_total_peak1981	ENSMUSG00000056536	ENSMUST00000190945	Pign	-1	105568948	-778.5	FALSE	FALSE
chr1	105663228	105663519	TS_total_peak1982	ENSMUSG00000056536	ENSMUST00000187537	Pign	-1	105663643	-269.5	TRUE	TRUE
chr1	105663597	105663983	TS_total_peak1983	ENSMUSG00000026319	ENSMUST00000186807	2310035C23Rik	1	105663861	-71	TRUE	TRUE
chr1	105664075	105664137	TS_total_peak1984	ENSMUSG00000026319	ENSMUST00000191150	2310035C23Rik	1	105663937	169	TRUE	TRUE
chr1	105680765	105680848	TS_total_peak1985	ENSMUSG00000026319	ENSMUST00000185692	2310035C23Rik	1	105696590	-15783.5	FALSE	TRUE
chr1	105735430	105735515	TS_total_peak1986	ENSMUSG00000026319	ENSMUST00000185750	2310035C23Rik	1	105730814	4658.5	FALSE	TRUE
chr1	105780609	105780815	TS_total_peak1987	ENSMUSG00000026321	ENSMUST00000027559	Tnfrsf11a	1	105780718	-6	FALSE	TRUE
chr1	105813481	105813593	TS_total_peak1988	ENSMUSG00000026321	ENSMUST00000187658	Tnfrsf11a	1	105819870	-6333	FALSE	TRUE
chr1	105866983	105867199	TS_total_peak1989	ENSMUSG00000102690	ENSMUST00000194221	Gm37779	-1	105891012	-23921	FALSE	FALSE
chr1	105881083	105881258	TS_total_peak1990	ENSMUSG00000102690	ENSMUST00000194221	Gm37779	-1	105891012	-9841.5	FALSE	TRUE
chr1	105908345	105908665	TS_total_peak1991	ENSMUSG00000102690	ENSMUST00000194221	Gm37779	-1	105891012	17493	FALSE	TRUE
chr1	105923120	105923272	TS_total_peak1992	ENSMUSG00000089206	ENSMUST00000158581	Gm26214	1	105945554	-22358	FALSE	FALSE
chr1	105942254	105942376	TS_total_peak1993	ENSMUSG00000089206	ENSMUST00000158581	Gm26214	1	105945554	-3239	TRUE	FALSE
chr1	105947288	105947523	TS_total_peak1994	ENSMUSG00000089206	ENSMUST00000158581	Gm26214	1	105945554	1851.5	FALSE	FALSE
chr1	105953686	105953869	TS_total_peak1995	ENSMUSG00000099448	ENSMUST00000186616	Gm18801	-1	105956310	-2532.5	TRUE	FALSE
chr1	105980875	105981015	TS_total_peak1996	ENSMUSG00000099843	ENSMUST00000188519	Gm7160	-1	105990252	-9307	FALSE	TRUE
chr1	105981096	105981257	TS_total_peak1997	ENSMUSG00000099843	ENSMUST00000188519	Gm7160	-1	105990252	-9075.5	FALSE	TRUE
[truncated: 55,022 more rows]
