# Supplementary material for: Mapping the chromatin landscape and Blimp1 transcriptional targets that regulate trophoblast differentiation
Source: Sci Rep. 2017 Jul 28;7:6793. doi: 10.1038/s41598-017-06859-9 (PMC5533796; doi:10.1038/s41598-017-06859-9)
Supplement: Supplementary file 3 — Table S2 [file 41598_2017_6859_MOESM3_ESM.xlsx]

## Sheet: Sheet1
Table S2: Microarray comparison of ESCs vs. TSCs using ArrayAnalysis
Gene annotations relative to Ensembl release 86.
Probe ID	Ensembl Gene ID	Ensembl Gene Symbol	log fold change	Fold Change	Average Expression	t	P value	adj. P Value	B
ILMN_2736380	ENSMUSG00000027186	Elf5	-7.032516307	-130.9176959	8.925607817	-35.76684951	7.70E-19	1.73E-15	33.02532653
ILMN_2675000	ENSMUSG00000022715	Tmem114	-6.699719964	-103.9481278	9.61572628	-35.53626969	8.68E-19	1.79E-15	32.91600573
ILMN_2776909	ENSMUSG00000031734	Irx3	-6.468797468	-88.57314667	9.640593089	-32.56878768	4.41E-18	5.96E-15	31.42618461
ILMN_2711267	ENSMUSG00000023043	Krt18	-6.387952266	-83.74622566	10.11094171	-36.42647089	5.47E-19	1.38E-15	33.33326547
ILMN_2846026	ENSMUSG00000079633	Rhox4d	-6.254480117	-76.3459709	8.258077816	-23.84096219	1.41E-15	5.10E-13	25.91715082
ILMN_1250192	ENSMUSG00000006200	Rhox6	-6.154988207	-71.25840107	9.566134658	-28.76816498	4.41E-17	3.27E-14	29.26241572
ILMN_1234077	ENSMUSG00000068048	Rhox9	-6.142134062	-70.62632201	10.63289748	-24.45097926	8.86E-16	3.49E-13	26.37053231
ILMN_2597769	ENSMUSG00000048583	Igf2	-6.037532719	-65.68685185	11.63454413	-42.08962202	3.67E-20	2.37E-16	35.71367357
ILMN_2961216	ENSMUSG00000032548	Slco2a1	-5.671445901	-50.965388	8.346957573	-23.11735313	2.48E-15	7.69E-13	25.36301065
ILMN_2676127	ENSMUSG00000012017	Scarf2	-5.640511984	-49.88423288	9.388071256	-34.50331776	1.50E-18	2.73E-15	32.41525457
ILMN_1220508	ENSMUSG00000043639	Rbm20	-5.507219871	-45.48187642	9.194954745	-44.92418228	1.08E-20	9.58E-17	36.75126027
ILMN_2669510	ENSMUSG00000027186	Elf5	-5.449340119	-43.69329856	7.707422898	-14.88881745	6.69E-12	4.86E-10	17.43824165
ILMN_2725853	ENSMUSG00000029646	Cdx2	-5.43948763	-43.39592378	8.714613492	-24.95216967	6.10E-16	2.61E-13	26.73400832
ILMN_1225071	ENSMUSG00000030849	Fgfr2	-5.380712215	-41.66350232	10.57953986	-26.63448436	1.83E-16	9.83E-14	27.89826019
ILMN_2539109	ENSMUSG00000091785	Rpl29-ps5	-5.327328845	-40.15002121	10.78682611	-29.79422145	2.30E-17	2.01E-14	29.87804363
ILMN_1248843	ENSMUSG00000015619	Gata3	-5.321484735	-39.98770935	8.132052992	-30.73426167	1.30E-17	1.36E-14	30.42090192
ILMN_1229350	ENSMUSG00000002384	Bmp8b	-5.307641295	-39.60584067	9.146161833	-26.88391656	1.54E-16	9.02E-14	28.06395221
ILMN_2794645	ENSMUSG00000028195	Cyr61	-5.303752995	-39.49924015	8.135992762	-31.11808467	1.03E-17	1.11E-14	30.63700006
ILMN_1221157	ENSMUSG00000049382	Krt8	-5.235032491	-37.66186378	11.11250284	-22.8526335	3.06E-15	9.18E-13	25.15568504
ILMN_1260378	ENSMUSG00000026421	Csrp1	-5.224865151	-37.39737625	8.71271522	-14.20405236	1.52E-11	9.54E-10	16.60140932
ILMN_2710253	ENSMUSG00000028195	Cyr61	-5.175823991	-36.14750059	8.380193034	-25.79396185	3.31E-16	1.60E-13	27.32699644
ILMN_1255416	ENSMUSG00000075602	Ly6a	-5.162038324	-35.80373831	10.32086727	-10.7598592	1.67E-09	4.80E-08	11.78857324
ILMN_2972829	ENSMUSG00000074359	Psg23	-5.145816448	-35.40341069	11.18067002	-37.31746954	3.48E-19	9.86E-16	33.73826779
ILMN_1255053	ENSMUSG00000030867	Plk1	-5.119104466	-34.75393585	9.556054697	-22.68757427	3.49E-15	1.02E-12	25.02512841
ILMN_2989955	ENSMUSG00000022098	Bmp1	-5.118984327	-34.75104187	9.802155357	-21.07458085	1.34E-14	3.13E-12	23.6946183
ILMN_2821263	ENSMUSG00000025504	Eps8l2	-5.095401363	-34.18760285	9.063402727	-30.10734932	1.90E-17	1.75E-14	30.06105807
ILMN_2760619	ENSMUSG00000028776	Tinagl1	-5.083110182	-33.89757546	7.712086717	-15.907472	2.09E-12	1.93E-10	18.62121496
ILMN_1254295	ENSMUSG00000061517	Sox21	-5.073047558	-33.66196656	9.888164637	-22.09236044	5.68E-15	1.56E-12	24.54592917
ILMN_2773699	ENSMUSG00000037260	Hgsnat	-5.066102403	-33.50030681	10.49250078	-31.53278411	8.04E-18	9.58E-15	30.86698268
ILMN_1251446	ENSMUSG00000032446	Eomes	-5.035918463	-32.80669741	8.018546136	-18.77401487	1.09E-13	1.71E-11	21.6055704
ILMN_2835771	ENSMUSG00000061082	Plac1	-5.010905521	-32.24280875	8.052311864	-20.44686834	2.32E-14	5.03E-12	23.14829183
ILMN_3011353	ENSMUSG00000041607	Mbp	-5.010177562	-32.2265437	8.17317725	-37.08187579	3.92E-19	1.04E-15	33.63237656
ILMN_2592834	ENSMUSG00000038580	Sct	-4.980268373	-31.56531785	10.24419887	-13.86473425	2.31E-11	1.35E-09	16.17349048
ILMN_2634167	ENSMUSG00000070473	Cldn3	-4.921078097	-30.29647618	8.637484566	-31.25039574	9.50E-18	1.05E-14	30.71076763
ILMN_1249046	ENSMUSG00000041012	Cmtm8	-4.913056335	-30.12848731	8.476194975	-34.50965349	1.50E-18	2.73E-15	32.41838209
ILMN_2747923	ENSMUSG00000025993	Slc40a1	-4.889794386	-29.64659243	9.471741979	-23.77714791	1.48E-15	5.28E-13	25.86900605
ILMN_1236029	ENSMUSG00000017607	Tns4	-4.883820529	-29.52408674	8.479930546	-24.49771191	8.56E-16	3.45E-13	26.40476276
ILMN_2594039	ENSMUSG00000048142	Nat8l	-4.859591665	-29.0323946	8.359636026	-19.78491671	4.22E-14	8.02E-12	22.55345866
ILMN_2493397	ENSMUSG00000071452	Gm11397	-4.809698547	-28.04552232	7.437933682	-13.74420076	2.69E-11	1.53E-09	16.0192896
ILMN_2750515	ENSMUSG00000021250	Fos	-4.789993362	-27.66506412	8.689687365	-8.535868998	6.52E-08	1.07E-06	8.02018953
ILMN_3160750	ENSMUSG00000033213	AA467197	-4.755788178	-27.01686139	9.194286786	-12.10993412	2.34E-10	9.23E-09	13.80666295
ILMN_2721357	ENSMUSG00000045312	Lhfpl2	-4.747968263	-26.87081665	8.75052504	-23.48844409	1.85E-15	6.16E-13	25.64945823
ILMN_2433848	ENSMUSG00000032548	Slco2a1	-4.736918165	-26.66579	7.132160545	-18.53119375	1.37E-13	2.04E-11	21.37038397
ILMN_1231513	ENSMUSG00000051397	Tacstd2	-4.697277791	-25.9430787	9.553659448	-14.99165039	5.93E-12	4.42E-10	17.56093588
ILMN_2774882	ENSMUSG00000028923	Necap2	-4.691192778	-25.83388616	8.94228928	-24.47876427	8.68E-16	3.45E-13	26.3908926
ILMN_1227926	ENSMUSG00000029648	Flt1	-4.687547459	-25.76869298	7.584630615	-18.85821813	1.00E-13	1.63E-11	21.68642964
ILMN_2789692	ENSMUSG00000022382	Wnt7b	-4.66214979	-25.31902229	10.37985315	-28.8307601	4.24E-17	3.23E-14	29.30068961
ILMN_2483948	ENSMUSG00000042331	Specc1	-4.659375219	-25.27037589	9.905977174	-35.74244807	7.79E-19	1.73E-15	33.01379907
ILMN_1218116	ENSMUSG00000022098	Bmp1	-4.631033625	-24.7787864	8.123005255	-14.61784169	9.22E-12	6.29E-10	17.11125904
ILMN_2961152	ENSMUSG00000023039	Krt7	-4.610598795	-24.43028511	9.013295397	-21.63430272	8.32E-15	2.13E-12	24.16791108
ILMN_2445324	ENSMUSG00000049577	Zfpm1	-4.570451253	-23.75980768	10.98459432	-28.85327992	4.18E-17	3.23E-14	29.31443616
ILMN_2747196	ENSMUSG00000027215	Cd82	-4.554285438	-23.49505822	8.285660659	-23.85668039	1.39E-15	5.10E-13	25.92898832
ILMN_2612283	ENSMUSG00000015053	Gata2	-4.541197076	-23.28287122	9.025953493	-18.47578309	1.45E-13	2.13E-11	21.31629286
ILMN_2522571	ENSMUSG00000037111	Setd7	-4.521119573	-22.96109553	8.733610156	-30.34524656	1.64E-17	1.60E-14	30.19863004
ILMN_1251696	ENSMUSG00000031627	Irf2	-4.519073353	-22.92855216	8.816470931	-30.48237887	1.51E-17	1.52E-14	30.27736151
ILMN_2687586	ENSMUSG00000018920	Cxcl16	-4.498559288	-22.60483196	8.679121373	-19.30278991	6.58E-14	1.15E-11	22.10752944
ILMN_3156010	ENSMUSG00000035357	Pdzrn3	-4.498261599	-22.6001681	8.358470087	-25.95363627	2.96E-16	1.49E-13	27.43708516
ILMN_2728088	ENSMUSG00000028755	Cda	-4.48653373	-22.41719292	7.619646014	-29.99193419	2.04E-17	1.81E-14	29.99385925
ILMN_2961221	ENSMUSG00000032548	Slco2a1	-4.469544174	-22.15475049	7.22700061	-20.85510456	1.62E-14	3.69E-12	23.50550525
ILMN_3031781	ENSMUSG00000019947	Arid5b	-4.468901528	-22.1448839	7.914524003	-20.08431095	3.21E-14	6.67E-12	22.824939
ILMN_2976129	ENSMUSG00000028776	Tinagl1	-4.457347869	-21.96824734	8.428896348	-20.03862813	3.35E-14	6.89E-12	22.7837792
ILMN_1253504	ENSMUSG00000055737	Ghr	-4.428894199	-21.53922146	7.397884597	-17.04402461	6.14E-13	6.97E-11	19.861307
ILMN_2759371	ENSMUSG00000048373	Fgfbp1	-4.382921719	-20.86367967	9.131911386	-15.74549917	2.50E-12	2.22E-10	18.43782164
ILMN_1218266	ENSMUSG00000020160	Meis1	-4.375642585	-20.75867686	9.109045215	-21.43414398	9.85E-15	2.43E-12	24.0001215
ILMN_1228308	ENSMUSG00000029120	Ppp2r2c	-4.35966621	-20.53006386	7.928771566	-19.44168886	5.78E-14	1.04E-11	22.23712749
ILMN_1223880	ENSMUSG00000000385	Tmprss2	-4.344637071	-20.31730399	7.238584013	-13.31629179	4.64E-11	2.37E-09	15.46228649
ILMN_2544063	ENSMUSG00000082629	Gm5639	-4.333887808	-20.16648595	7.257803166	-29.4081713	2.94E-17	2.46E-14	29.64931982
ILMN_2675268	ENSMUSG00000029314	Agpat9	-4.326665737	-20.06578563	7.646426604	-23.34219596	2.08E-15	6.76E-13	25.53714485
ILMN_2774537	ENSMUSG00000036181	Hist1h1c	-4.272044819	-19.32028966	10.33846447	-29.15943047	3.44E-17	2.73E-14	29.5001067
ILMN_2419364	ENSMUSG00000087022	9130024F11Rik	-4.263487124	-19.20602591	6.711377124	-15.97087865	1.95E-12	1.82E-10	18.69253876
ILMN_1221060	ENSMUSG00000000440	Pparg	-4.23451652	-18.82419832	6.851232032	-14.2851489	1.38E-11	8.75E-10	16.70235557
ILMN_2589859	ENSMUSG00000027225	Duoxa2	-4.234424411	-18.82299653	8.494884881	-11.53546896	5.28E-10	1.82E-08	12.97056621
ILMN_1213474	ENSMUSG00000051159	Cited1	-4.231336789	-18.78275508	7.886879787	-19.73715342	4.40E-14	8.28E-12	22.50976801
ILMN_2938440	ENSMUSG00000027186	Elf5	-4.216035034	-18.584591	7.393748808	-21.43935748	9.81E-15	2.43E-12	24.00451233
ILMN_2713538	ENSMUSG00000022098	Bmp1	-4.190475175	-18.25823211	7.971416147	-14.77546141	7.65E-12	5.39E-10	17.3021085
ILMN_1256343	ENSMUSG00000000031	H19	-4.18948495	-18.24570447	9.925398167	-3.331129003	0.003525173	0.013816614	-3.036226482
ILMN_2466809	ENSMUSG00000024899	Papss2	-4.143696697	-17.67571534	7.586243788	-21.69607724	7.90E-15	2.03E-12	24.21937224
ILMN_2906728	ENSMUSG00000000031	H19	-4.120926488	-17.39892767	9.094045893	-2.687077257	0.014624442	0.04554084	-4.408567653
ILMN_2759762	ENSMUSG00000030688	Stard10	-4.10609218	-17.22094228	9.559448579	-25.1029363	5.46E-16	2.40E-13	26.84180224
ILMN_2818678	ENSMUSG00000035517	Tdrd7	-4.101308607	-17.16393701	8.083984748	-23.31766375	2.12E-15	6.80E-13	25.51823189
ILMN_2822579	ENSMUSG00000031503	Col4a2	-4.100158575	-17.15026038	9.249636067	-15.32506803	4.03E-12	3.25E-10	17.95359974
ILMN_2629335	ENSMUSG00000031410	Nxf7	-4.097529004	-17.11902942	7.458132659	-15.60696094	2.93E-12	2.49E-10	18.27958217
ILMN_1224637	ENSMUSG00000038415	Foxq1	-4.074430973	-16.84713043	8.066994259	-8.546736231	6.39E-08	1.05E-06	8.040088148
ILMN_2954868	ENSMUSG00000029561	Oasl2	-4.059261629	-16.67091781	7.095795729	-12.95699418	7.42E-11	3.53E-09	14.98270222
ILMN_2887630	ENSMUSG00000056366	Fabp3-ps1	-4.054074231	-16.611083	12.68253897	-26.02333382	2.81E-16	1.43E-13	27.48490531
ILMN_1238433	ENSMUSG00000046402	Rbp1	-4.034078343	-16.38244	9.894262975	-17.23012104	5.06E-13	5.96E-11	20.05690924
ILMN_3115796	ENSMUSG00000017652	Cd40	-4.022873968	-16.25570215	8.370621634	-14.04735506	1.84E-11	1.12E-09	16.40491768
ILMN_2790357	ENSMUSG00000038264	Sema7a	-4.010119449	-16.1126228	8.753767687	-13.44467828	3.93E-11	2.09E-09	15.63099577
ILMN_2609887	ENSMUSG00000030849	Fgfr2	-4.008653265	-16.09625617	7.513961123	-20.36177667	2.50E-14	5.36E-12	23.07292446
ILMN_1225602	ENSMUSG00000044080	S100a1	-3.985406852	-15.83897259	8.199307089	-18.7947013	1.06E-13	1.70E-11	21.62546829
ILMN_2734340	ENSMUSG00000039232	Stx11	-3.96596229	-15.62692799	8.356534195	-19.20880347	7.19E-14	1.25E-11	22.01931039
ILMN_2502136	ENSMUSG00000017652	Cd40	-3.964778521	-15.61411095	7.472795447	-17.02006839	6.29E-13	7.12E-11	19.83598002
ILMN_2999627	ENSMUSG00000046352	Gjb2	-3.960342338	-15.56617243	7.537731306	-14.28327849	1.38E-11	8.76E-10	16.70003302
ILMN_1228474	ENSMUSG00000055298	Ctsj	-3.891506301	-14.84089611	6.583878613	-6.102900768	7.35E-06	6.36E-05	3.172286936
ILMN_2570496	ENSMUSG00000032446	Eomes	-3.865272755	-14.57347233	7.209379941	-18.68055202	1.19E-13	1.82E-11	21.5154011
ILMN_2456957	ENSMUSG00000022382	Wnt7b	-3.85927515	-14.51301291	7.852586487	-15.20490058	4.63E-12	3.63E-10	17.81297742
ILMN_2772764	ENSMUSG00000036139	Hoxc9	-3.855670406	-14.4767957	7.013801619	-7.859315549	2.24E-07	3.07E-06	6.750828107
ILMN_1239464	ENSMUSG00000020121	Srgap1	-3.849693914	-14.41694834	7.899255855	-17.712527	3.09E-13	4.00E-11	20.5547265
ILMN_1256927	ENSMUSG00000042377	Fam83g	-3.843177996	-14.35198116	9.421613213	-22.20014183	5.20E-15	1.44E-12	24.63369445
ILMN_2680142	ENSMUSG00000027712	Anxa5	-3.84027905	-14.3231713	10.94390197	-19.38323984	6.11E-14	1.09E-11	22.18270477
ILMN_1216265	ENSMUSG00000046982	Tshz1	-3.818915555	-14.11263577	7.362287942	-15.30612541	4.12E-12	3.30E-10	17.93149923
ILMN_1221274	ENSMUSG00000019832	Rab32	-3.778010221	-13.71811377	8.362965201	-19.85327001	3.96E-14	7.69E-12	22.61580035
ILMN_2737296	ENSMUSG00000035202	Lars2	-3.768500655	-13.62798779	7.631400821	-20.59041828	2.05E-14	4.52E-12	23.27471966
ILMN_1252481	ENSMUSG00000029135	Fosl2	-3.753598479	-13.48794337	7.551055905	-25.28496655	4.78E-16	2.17E-13	26.97101431
ILMN_1219820	ENSMUSG00000020057	Dram1	-3.750348155	-13.45758987	7.750500831	-13.90075256	2.21E-11	1.30E-09	16.21934392
ILMN_1248696	ENSMUSG00000054720	Lrrc8c	-3.735188169	-13.31691655	7.500578202	-10.28943001	3.46E-09	8.80E-08	11.04009936
ILMN_2888834	ENSMUSG00000042759	Apobr	-3.728301373	-13.25349889	8.385935204	-26.87462772	1.55E-16	9.02E-14	28.05781257
ILMN_2683586	ENSMUSG00000026509	Capn2	-3.717356285	-13.15333091	7.664176844	-14.50698437	1.05E-11	7.04E-10	16.97593081
ILMN_2846148	ENSMUSG00000030800	Prss8	-3.712946714	-13.11318937	9.322583259	-13.29551056	4.77E-11	2.43E-09	15.43484829
ILMN_1215124	ENSMUSG00000036782	Klhl13	-3.708457915	-13.07245243	7.995761742	-24.21214498	1.06E-15	4.07E-13	26.19448548
ILMN_2689456	ENSMUSG00000037335	Hand1	-3.700090576	-12.99685429	7.024967126	-14.12989713	1.67E-11	1.03E-09	16.50865965
ILMN_1225764	ENSMUSG00000028655	Mfsd2a	-3.69554429	-12.95596248	8.565630358	-11.07964605	1.03E-09	3.18E-08	12.28356406
ILMN_1228557	ENSMUSG00000020644	Id2	-3.689036447	-12.89765114	10.12120349	-22.7671611	3.28E-15	9.76E-13	25.08820328
ILMN_2740965	ENSMUSG00000030800	Prss8	-3.68511341	-12.86262694	8.972505222	-23.83985021	1.41E-15	5.10E-13	25.91631307
ILMN_2654997	ENSMUSG00000054889	Dsp	-3.673345649	-12.75813592	8.084044082	-28.74750037	4.47E-17	3.27E-14	29.24975941
ILMN_1221546	ENSMUSG00000021071	Trim9	-3.650680581	-12.55926892	6.758102967	-11.63190719	4.60E-10	1.63E-08	13.11319831
ILMN_1228942	ENSMUSG00000032679	Cd59a	-3.636656155	-12.43777187	8.429243508	-21.05425597	1.36E-14	3.17E-12	23.67719001
ILMN_2693922	ENSMUSG00000020122	Egfr	-3.63531202	-12.4261892	7.80291851	-17.08815632	5.86E-13	6.72E-11	19.90787568
ILMN_3001481	ENSMUSG00000041189	Chrnb1	-3.635205833	-12.42527462	9.404262915	-18.09110496	2.11E-13	2.89E-11	20.93635857
ILMN_2711075	ENSMUSG00000017737	Mmp9	-3.625525663	-12.3421828	8.595033257	-9.369252285	1.54E-08	3.17E-07	9.502380245
ILMN_1249753	ENSMUSG00000085945	2310014F06Rik	-3.614694365	-12.24986857	7.465420128	-14.42667311	1.16E-11	7.59E-10	16.87731765
ILMN_2610470	ENSMUSG00000057726	Serpinb9g	-3.611942294	-12.22652311	6.757046703	-13.2942435	4.77E-11	2.43E-09	15.43317416
ILMN_2996561	ENSMUSG00000028173	Wls	-3.605371976	-12.17096771	8.308822981	-17.92463614	2.50E-13	3.33E-11	20.76950591
ILMN_2888552	ENSMUSG00000020142	Slc1a4	-3.6033737	-12.15412138	8.366305835	-24.48234065	8.65E-16	3.45E-13	26.39351149
ILMN_3146018	ENSMUSG00000073888	Ccl27a	-3.577847913	-11.9409682	7.728073675	-17.82893724	2.75E-13	3.62E-11	20.67290721
ILMN_1219583	ENSMUSG00000026509	Capn2	-3.562922556	-11.8180701	7.239181887	-13.36315275	4.37E-11	2.25E-09	15.52402526
ILMN_2865999	ENSMUSG00000079628	Rhox4g	-3.555641138	-11.75857345	7.340486165	-12.9840102	7.16E-11	3.43E-09	15.01914988
ILMN_2660862	ENSMUSG00000050989	Sepn1	-3.552126396	-11.72996168	8.830547639	-15.39568632	3.72E-12	3.06E-10	18.03577259
ILMN_1241390	ENSMUSG00000029314	Agpat9	-3.547392821	-11.691538	7.402819234	-17.22852386	5.07E-13	5.96E-11	20.05523903
ILMN_3009910	ENSMUSG00000031578	Mak16	-3.541217723	-11.64160222	8.493444255	-4.321008001	0.000371391	0.001961161	-0.804274967
ILMN_2855315	ENSMUSG00000036181	Hist1h1c	-3.540632277	-11.63687901	10.29739643	-29.26185269	3.22E-17	2.60E-14	29.56172374
ILMN_2868280	ENSMUSG00000039450	Dcxr	-3.531222705	-11.56122772	9.756415154	-17.11278153	5.71E-13	6.58E-11	19.93381115
ILMN_2903945	ENSMUSG00000021453	Gadd45g	-3.531205113	-11.56108674	10.06701949	-26.18013382	2.52E-16	1.30E-13	27.59197332
ILMN_2638923	ENSMUSG00000098178	Gm42418	-3.521042876	-11.47993745	9.996163788	-7.660449435	3.26E-07	4.25E-06	6.366149266
ILMN_2887239	ENSMUSG00000020644	Id2	-3.519629357	-11.46869518	7.206190806	-14.61643467	9.24E-12	6.29E-10	17.10954715
ILMN_2693019	ENSMUSG00000032561	Acpp	-3.519217732	-11.46542344	7.452103123	-15.6112899	2.91E-12	2.49E-10	18.28454619
ILMN_2470646	ENSMUSG00000016458	Wt1	-3.518096933	-11.45651965	8.749091605	-19.05911816	8.28E-14	1.39E-11	21.87792416
ILMN_3158698	ENSMUSG00000046417	Lrrc75a	-3.514212388	-11.42571376	8.952807985	-10.12707797	4.47E-09	1.10E-07	10.77600857
ILMN_2539489	ENSMUSG00000025885	Myo5b	-3.506288461	-11.36313066	7.738844669	-21.57645445	8.74E-15	2.21E-12	24.11958291
ILMN_2695143	ENSMUSG00000067276	Capn6	-3.479737307	-11.15591782	7.370982952	-6.713276825	2.09E-06	2.13E-05	4.461472034
ILMN_2674281	ENSMUSG00000046417	Lrrc75a	-3.475991796	-11.1269925	9.484915156	-10.20686456	3.94E-09	9.86E-08	10.90617086
ILMN_2701515	ENSMUSG00000015133	Lrrk1	-3.472349057	-11.0989328	7.395981747	-13.13169306	5.90E-11	2.92E-09	15.21727118
ILMN_1258183	ENSMUSG00000042386	Tex13	-3.455814944	-10.97245877	6.631584482	-4.247471217	0.000438996	0.002276995	-0.97186745
ILMN_1220243	ENSMUSG00000033149	Phldb2	-3.44463137	-10.8877306	7.248609714	-14.87063724	6.84E-12	4.94E-10	17.41647103
ILMN_2506727	ENSMUSG00000065503	Mir351	-3.435902427	-10.8220539	7.633384653	-20.16711548	2.98E-14	6.28E-12	22.89930552
ILMN_2759108	ENSMUSG00000039450	Dcxr	-3.422325174	-10.72068492	9.498835566	-18.9236289	9.42E-14	1.56E-11	21.74899793
ILMN_2648455	ENSMUSG00000033016	Nfatc1	-3.421847012	-10.71713228	7.080517348	-19.53322469	5.31E-14	9.62E-12	22.32203156
ILMN_2420465	ENSMUSG00000085795	Zfp703	-3.421616601	-10.71542079	6.476098765	-11.52055834	5.40E-10	1.85E-08	12.94842995
ILMN_1241171	ENSMUSG00000029484	Anxa3	-3.393022289	-10.5051313	11.24761334	-23.18577541	2.35E-15	7.33E-13	25.41619074
ILMN_2639642	ENSMUSG00000031133	Arhgef6	-3.389284353	-10.47794837	7.557906032	-11.62521452	4.64E-10	1.64E-08	13.10332995
ILMN_1222934	ENSMUSG00000071317	Bves	-3.38501139	-10.44696077	7.936398987	-7.432279661	5.04E-07	6.24E-06	5.918261537
ILMN_1237773	ENSMUSG00000039960	Rhou	-3.377781215	-10.39473602	9.152196295	-17.45576216	4.01E-13	4.92E-11	20.29139649
ILMN_1226950	ENSMUSG00000044303	Cdkn2a	-3.371586337	-10.35019711	8.453865964	-18.55829155	1.34E-13	2.01E-11	21.39677893
ILMN_2605645	ENSMUSG00000026879	Gsn	-3.359948039	-10.26703739	7.458052972	-12.36833285	1.64E-10	6.83E-09	14.17239367
ILMN_1212939	ENSMUSG00000076438	Oxct2b	-3.35160131	-10.20780882	7.508605335	-11.02534083	1.12E-09	3.41E-08	12.20027549
ILMN_2663585	ENSMUSG00000034271	Jdp2	-3.348299544	-10.18447385	7.574886607	-18.5477199	1.35E-13	2.03E-11	21.38648596
ILMN_1233172	ENSMUSG00000090125	Pou3f1	-3.347973447	-10.18217208	9.992536956	-18.03856836	2.23E-13	3.03E-11	20.88386186
ILMN_1235800	ENSMUSG00000043549	Fam90a1b	-3.34602171	-10.16840653	6.505378725	-13.3711863	4.32E-11	2.25E-09	15.53459086
ILMN_2677921	ENSMUSG00000039646	Vasn	-3.337804862	-10.11065713	8.93226596	-25.07040296	5.59E-16	2.44E-13	26.81860144
ILMN_2609073	ENSMUSG00000036620	Mgat4b	-3.335572243	-10.09502266	9.855739093	-14.45431874	1.12E-11	7.41E-10	16.91131808
ILMN_1251178	ENSMUSG00000070407	Hs3st3b1	-3.323379721	-10.01006697	9.831227878	-16.07099377	1.74E-12	1.68E-10	18.80462368
ILMN_1244976	ENSMUSG00000021469	Msx2	-3.306864344	-9.896129257	7.244766482	-13.46572495	3.83E-11	2.04E-09	15.65852135
ILMN_3139875	ENSMUSG00000072949	Acot1	-3.291215665	-9.789367605	11.61280678	-17.45689258	4.01E-13	4.92E-11	20.29256392
ILMN_2621643	ENSMUSG00000031502	Col4a1	-3.286076663	-9.754559081	10.46715229	-14.15579876	1.61E-11	1.01E-09	16.5411045
ILMN_2733542	ENSMUSG00000022124	Fbxl3	-3.279025474	-9.706999878	7.725685516	-15.56382194	3.07E-12	2.58E-10	18.23004583
ILMN_1249905	ENSMUSG00000017734	Dbndd2	-3.279006471	-9.706872018	10.52690846	-26.6257193	1.85E-16	9.83E-14	27.89240643
ILMN_1231168	ENSMUSG00000016559	H3f3b	-3.276998103	-9.693368535	8.021872522	-10.69316359	1.85E-09	5.24E-08	11.6839465
ILMN_2546272	ENSMUSG00000036402	Gng12	-3.274556468	-9.676977234	9.417907683	-21.86218936	6.87E-15	1.81E-12	24.35700355
ILMN_1254671	ENSMUSG00000033722	BC034090	-3.268935522	-9.639347704	8.178605546	-15.38031945	3.78E-12	3.10E-10	18.0179206
ILMN_2770386	ENSMUSG00000008136	Fhl2	-3.25809851	-9.567211617	6.810522024	-13.63021148	3.11E-11	1.70E-09	15.87238209
ILMN_2773900	ENSMUSG00000028480	Glipr2	-3.257091638	-9.560536893	9.256444059	-16.16711597	1.57E-12	1.54E-10	18.91163162
ILMN_2509327	ENSMUSG00000086040	Wipf3	-3.252615037	-9.530917067	7.723905292	-15.62237895	2.87E-12	2.47E-10	18.29725624
ILMN_2739999	ENSMUSG00000060802	B2m	-3.252080434	-9.527385957	10.74893913	-23.5530433	1.76E-15	5.99E-13	25.69883186
ILMN_2898944	ENSMUSG00000027286	Lrrc57	-3.245802112	-9.486014754	6.594682252	-3.966259131	0.000833156	0.00397159	-1.611768164
ILMN_1256257	ENSMUSG00000035692	Isg15	-3.243911183	-9.473589651	7.550440628	-8.546361938	6.40E-08	1.05E-06	8.039403048
ILMN_3135781	ENSMUSG00000029484	Anxa3	-3.235906394	-9.421171023	10.92645085	-21.4053694	1.01E-14	2.47E-12	23.97586764
ILMN_2758545	ENSMUSG00000055976	Cldn23	-3.218424544	-9.30769892	6.453253279	-11.96330146	2.87E-10	1.09E-08	13.59630715
ILMN_3163306	ENSMUSG00000061517	Sox21	-3.214631897	-9.283262395	7.244520463	-12.80613876	9.06E-11	4.20E-09	14.77800402
ILMN_2620122	ENSMUSG00000029470	P2rx4	-3.206091518	-9.228470235	7.087198156	-15.31876599	4.06E-12	3.27E-10	17.94624985
ILMN_2625601	ENSMUSG00000030688	Stard10	-3.196210965	-9.16548335	8.133588387	-23.48052624	1.86E-15	6.16E-13	25.64339663
ILMN_1216746	ENSMUSG00000060802	B2m	-3.194577533	-9.155111983	10.64138206	-21.59179496	8.62E-15	2.19E-12	24.13241184
ILMN_2588139	ENSMUSG00000061232	H2-K1	-3.187556243	-9.110664249	8.743617312	-15.61412706	2.90E-12	2.49E-10	18.28779886
ILMN_1235571	ENSMUSG00000028195	Cyr61	-3.180447492	-9.065882685	7.039139406	-16.77958393	8.11E-13	8.74E-11	19.57985077
ILMN_2708580	ENSMUSG00000061859	Inadl	-3.175650674	-9.035789577	6.630285215	-16.74640881	8.40E-13	8.95E-11	19.54424593
ILMN_2650289	ENSMUSG00000024883	Rin1	-3.170161978	-9.001478456	7.751504015	-22.41350131	4.36E-15	1.24E-12	24.80612837
ILMN_2738156	ENSMUSG00000028799	Zfp362	-3.164820882	-8.968215106	8.715504544	-23.6727753	1.60E-15	5.59E-13	25.78996409
ILMN_2455089	ENSMUSG00000067768	Xlr4b	-3.160524733	-8.941548709	8.336113235	-8.105612267	1.42E-07	2.07E-06	7.219939041
ILMN_2754940	ENSMUSG00000043068	Fam89a	-3.150896907	-8.882075942	7.219062685	-9.91875468	6.24E-09	1.46E-07	10.43268057
ILMN_2633386	ENSMUSG00000056116	H2-T22	-3.150601205	-8.880255619	8.296073883	-21.93961481	6.44E-15	1.73E-12	24.42078429
ILMN_1216871	ENSMUSG00000021998	Lcp1	-3.141996367	-8.82744769	6.988515357	-9.54216493	1.16E-08	2.46E-07	9.799043714
ILMN_2752064	ENSMUSG00000070687	Htr1d	-3.135538372	-8.788021333	6.8291327	-10.33408252	3.22E-09	8.31E-08	11.1122066
ILMN_2626401	ENSMUSG00000013076	Amotl1	-3.131814236	-8.765365417	9.338238276	-18.12260122	2.05E-13	2.82E-11	20.96776013
ILMN_2447100	ENSMUSG00000033039	Micall1	-3.130386596	-8.756695812	8.579151062	-19.71540625	4.49E-14	8.37E-12	22.48984011
ILMN_2756435	ENSMUSG00000056501	Cebpb	-3.128908823	-8.747730796	10.40156035	-17.12540232	5.64E-13	6.51E-11	19.94708974
ILMN_2714031	ENSMUSG00000028967	Errfi1	-3.127804032	-8.741034494	11.9778374	-15.31874344	4.06E-12	3.27E-10	17.94622355
ILMN_2805672	ENSMUSG00000028926	Cdk14	-3.124454354	-8.720762932	6.529537644	-14.9376455	6.32E-12	4.64E-10	17.49659496
ILMN_1216136	ENSMUSG00000006362	Cbfa2t3	-3.122792743	-8.710724652	6.54284365	-13.65239784	3.02E-11	1.67E-09	15.90105828
ILMN_2593554	ENSMUSG00000078853	Igtp	-3.120346358	-8.695966349	7.307170652	-12.55959733	1.26E-10	5.49E-09	14.43910758
ILMN_2758215	ENSMUSG00000054509	Parp4	-3.119666117	-8.691867106	7.842686986	-19.17337856	7.43E-14	1.28E-11	21.98594826
ILMN_3142391	ENSMUSG00000038267	Slc22a23	-3.117551585	-8.679136928	6.905086085	-14.79364126	7.49E-12	5.30E-10	17.32400407
ILMN_2773609	ENSMUSG00000038298	Pdzk1	-3.117180648	-8.676905687	7.957216576	-5.915106985	1.09E-05	9.00E-05	2.766556983
ILMN_2653617	ENSMUSG00000025351	Cd63	-3.115500807	-8.666808376	12.84336417	-20.51373786	2.19E-14	4.79E-12	23.20729698
ILMN_2606295	ENSMUSG00000037580	Gch1	-3.113373255	-8.654036799	9.315930919	-14.14238077	1.64E-11	1.02E-09	16.52430339
ILMN_2445658	ENSMUSG00000056476	Med12l	-3.100296286	-8.575948763	7.039939052	-10.06206811	4.96E-09	1.20E-07	10.66941029
ILMN_2610576	ENSMUSG00000025885	Myo5b	-3.097272121	-8.557990757	6.274836959	-11.37418931	6.68E-10	2.22E-08	12.72993414
ILMN_2826264	ENSMUSG00000023232	Serinc2	-3.097105095	-8.557000025	7.287405624	-10.62063286	2.07E-09	5.72E-08	11.56961349
ILMN_1223406	ENSMUSG00000025504	Eps8l2	-3.095436546	-8.547109148	6.607367913	-10.14602452	4.34E-09	1.07E-07	10.80698386
ILMN_1222060	ENSMUSG00000033542	Arhgef5	-3.094187642	-8.539713338	8.437161805	-22.08639645	5.71E-15	1.56E-12	24.54105975
ILMN_2778151	ENSMUSG00000000567	Sox9	-3.087685598	-8.501312526	7.563636431	-7.212497118	7.72E-07	8.97E-06	5.480244192
ILMN_3003476	ENSMUSG00000037446	Tulp1	-3.086550457	-8.494626157	7.977010313	-17.31154889	4.65E-13	5.56E-11	20.14186537
ILMN_2649818	ENSMUSG00000042331	Specc1	-3.073007938	-8.415260534	6.230703877	-14.8996866	6.61E-12	4.81E-10	17.45124596
ILMN_1237963	ENSMUSG00000035704	Alg8	-3.06652357	-8.377522001	8.767317352	-13.67866122	2.92E-11	1.63E-09	15.93495225
ILMN_2606746	ENSMUSG00000027562	Car2	-3.056068094	-8.317028031	10.21752111	-19.1187706	7.83E-14	1.33E-11	21.93440043
ILMN_2894396	ENSMUSG00000036687	Tmem184a	-3.055045862	-8.311137023	7.315820127	-15.51613473	3.24E-12	2.71E-10	18.17514059
ILMN_2666864	ENSMUSG00000030730	Atp2a1	-3.053834492	-8.304161442	7.56406744	-14.99003006	5.94E-12	4.43E-10	17.55900846
ILMN_2759058	ENSMUSG00000052656	Rnf103	-3.051703907	-8.291906833	8.953499305	-23.44216804	1.92E-15	6.30E-13	25.61400033
ILMN_1231632	ENSMUSG00000028640	Tfap2c	-3.037907904	-8.212992065	9.105070835	-17.91625304	2.52E-13	3.35E-11	20.76106391
ILMN_1232404	ENSMUSG00000049090	Zadh2	-3.037353196	-8.209834824	7.594003563	-24.84972204	6.58E-16	2.76E-13	26.66035692
ILMN_1241496	ENSMUSG00000020122	Egfr	-3.032662929	-8.183187616	6.981404758	-15.03741768	5.62E-12	4.23E-10	17.61529965
ILMN_2634222	ENSMUSG00000022203	Efs	-3.027095771	-8.15167069	9.843710394	-18.05909991	2.18E-13	2.98E-11	20.90439542
ILMN_1237644	ENSMUSG00000029470	P2rx4	-3.02698615	-8.151051324	7.578727678	-13.95570844	2.07E-11	1.23E-09	16.28910747
ILMN_1239332	ENSMUSG00000029032	Arhgef16	-3.025028006	-8.13999555	8.183985195	-17.36588396	4.40E-13	5.30E-11	20.19834318
ILMN_2777359	ENSMUSG00000070436	Serpinh1	-3.024555748	-8.137331408	11.11329033	-9.789618016	7.70E-09	1.74E-07	10.21730337
ILMN_1215212	ENSMUSG00000054364	Rhob	-3.023503272	-8.131397219	8.635260248	-10.74973438	1.70E-09	4.86E-08	11.77272145
ILMN_1237578	ENSMUSG00000015134	Aldh1a3	-3.02260837	-8.126354886	7.068427553	-5.790669896	1.43E-05	0.000113713	2.495510647
ILMN_2625290	ENSMUSG00000010358	Ifi35	-3.018902083	-8.105505056	7.258536309	-19.12329119	7.79E-14	1.33E-11	21.93867322
ILMN_2756704	ENSMUSG00000034981	Parm1	-3.014603384	-8.081389587	8.379716542	-11.96387932	2.87E-10	1.09E-08	13.5971402
ILMN_1254987	ENSMUSG00000022139	Mbnl2	-3.010570695	-8.058831649	8.986522376	-17.81807353	2.78E-13	3.64E-11	20.66190976
ILMN_1253602	ENSMUSG00000090394	4930523C07Rik	-3.009766961	-8.054343273	6.498210216	-17.28910391	4.76E-13	5.66E-11	20.11848592
ILMN_1214731	ENSMUSG00000056116	H2-T22	-3.005344702	-8.029692289	8.060385601	-20.34117249	2.55E-14	5.42E-12	23.05462702
ILMN_2722902	ENSMUSG00000031751	Amfr	-3.001975992	-8.010964732	11.00335896	-19.57482045	5.11E-14	9.30E-12	22.36048284
ILMN_2974737	ENSMUSG00000035095	Fam167a	-3.000898202	-8.004982238	7.156324294	-9.875511845	6.70E-09	1.55E-07	10.36077833
ILMN_2680398	ENSMUSG00000039981	Zc3h12d	-2.999282521	-7.99602244	6.416869585	-13.43094692	4.00E-11	2.11E-09	15.61301754
ILMN_2487170	ENSMUSG00000028464	Tpm2	-2.995663611	-7.975990058	8.830101981	-20.69133513	1.87E-14	4.20E-12	23.36306523
ILMN_3089725	ENSMUSG00000022865	Cxadr	-2.990486968	-7.947422088	7.961902797	-10.27960676	3.51E-09	8.92E-08	11.02420588
ILMN_2691538	ENSMUSG00000009681	Bcr	-2.988774516	-7.937994241	8.79256637	-15.20255403	4.64E-12	3.63E-10	17.81022143
ILMN_2686721	ENSMUSG00000024339	Tap2	-2.98325015	-7.90765621	7.301280959	-15.57827274	3.02E-12	2.55E-10	18.24665359
ILMN_3062267	ENSMUSG00000072949	Acot1	-2.97641881	-7.870300983	9.076704572	-15.28099177	4.24E-12	3.37E-10	17.90213729
ILMN_2807449	ENSMUSG00000050373	Snx21	-2.975841809	-7.867153913	8.385149619	-17.42644336	4.13E-13	5.03E-11	20.26109236
ILMN_2730005	ENSMUSG00000048758	Rpl29	-2.973425804	-7.853990231	10.21323777	-13.80605861	2.49E-11	1.44E-09	16.09857117
ILMN_2760244	ENSMUSG00000028007	Snx7	-2.971199539	-7.841879857	7.757860755	-15.89983696	2.11E-12	1.94E-10	18.61260889
ILMN_2617005	ENSMUSG00000005268	Prlr	-2.968856738	-7.829155718	6.367837223	-11.48874195	5.65E-10	1.93E-08	12.90112035
ILMN_2650356	ENSMUSG00000032492	Pth1r	-2.966936929	-7.818744308	6.764122764	-10.41675791	2.83E-09	7.42E-08	11.24512033
ILMN_1231714	ENSMUSG00000033149	Phldb2	-2.964530737	-7.805714724	6.692690812	-14.44266765	1.14E-11	7.47E-10	16.89699581
ILMN_1231274	ENSMUSG00000040759	Cmtm5	-2.963915611	-7.802387286	6.677226525	-14.03923171	1.86E-11	1.13E-09	16.39467917
ILMN_2523316	ENSMUSG00000020099	Unc5b	-2.959144955	-7.776629221	10.04690776	-13.48390313	3.74E-11	2.00E-09	15.68226583
ILMN_2872058	ENSMUSG00000032359	Ctsh	-2.958510265	-7.773208776	7.167076217	-7.183788476	8.17E-07	9.40E-06	5.422552354
ILMN_2498851	ENSMUSG00000020674	Pxdn	-2.957035322	-7.765265877	7.085998024	-11.06167616	1.06E-09	3.25E-08	12.25603793
ILMN_2850792	ENSMUSG00000023186	Vwa5a	-2.95650122	-7.76239162	8.141541333	-21.55281666	8.91E-15	2.24E-12	24.0997967
ILMN_2491265	ENSMUSG00000034813	Grip1	-2.954333001	-7.750734323	6.829737011	-13.38295972	4.26E-11	2.22E-09	15.55006528
ILMN_1250195	ENSMUSG00000005125	Ndrg1	-2.95397994	-7.74883777	9.008037885	-16.57262082	1.01E-12	1.06E-10	19.35663935
ILMN_3159149	ENSMUSG00000035969	Rusc2	-2.952382654	-7.740263356	8.769150221	-19.91976021	3.73E-14	7.37E-12	22.67623675
ILMN_1243329	ENSMUSG00000022150	Dab2	-2.950893742	-7.732279256	8.754942325	-9.780594499	7.81E-09	1.77E-07	10.20217996
ILMN_1227240	ENSMUSG00000073802	Cdkn2b	-2.940105712	-7.674675287	6.639223259	-5.668704377	1.85E-05	0.000143368	2.22822168
ILMN_2416764	ENSMUSG00000015970	Chdh	-2.938590483	-7.666618988	6.573847325	-16.95155109	6.76E-13	7.49E-11	19.76335545
ILMN_2744890	ENSMUSG00000021453	Gadd45g	-2.933456294	-7.639383909	7.552927214	-14.24100245	1.45E-11	9.17E-10	16.64746619
ILMN_2466121	ENSMUSG00000020561	Twistnb	-2.931757561	-7.630394039	7.380810733	-13.52561914	3.55E-11	1.92E-09	15.73665215
ILMN_1245924	ENSMUSG00000024235	Map3k8	-2.931021502	-7.62650203	7.332066709	-12.72290661	1.01E-10	4.59E-09	14.66420261
ILMN_2895568	ENSMUSG00000019848	Popdc3	-2.928954718	-7.615584235	7.549567094	-6.298632215	4.88E-06	4.46E-05	3.59073208
ILMN_2716212	ENSMUSG00000001300	Efnb2	-2.928208817	-7.61164785	6.416061967	-13.25510033	5.02E-11	2.54E-09	15.38138873
ILMN_2438338	ENSMUSG00000038855	Itpkb	-2.923930315	-7.589107943	6.772828026	-10.01231826	5.37E-09	1.29E-07	10.58750334
ILMN_2731949	ENSMUSG00000000078	Klf6	-2.923065479	-7.584559949	11.30449713	-17.3773064	4.35E-13	5.25E-11	20.21019461
ILMN_2738127	ENSMUSG00000085114	1600025M17Rik	-2.921049092	-7.573966772	6.734970231	-6.433181149	3.70E-06	3.50E-05	3.875659375
ILMN_2783225	ENSMUSG00000028640	Tfap2c	-2.919855174	-7.567701449	12.12193132	-18.87172818	9.89E-14	1.62E-11	21.69937009
ILMN_3122961	ENSMUSG00000028270	Gbp2	-2.918300607	-7.559551307	6.772354424	-11.10267522	9.96E-10	3.09E-08	12.3187902
ILMN_2783226	ENSMUSG00000028640	Tfap2c	-2.912662385	-7.530065347	10.74898534	-15.99890312	1.89E-12	1.78E-10	18.72397918
ILMN_2673917	ENSMUSG00000038305	Spats2l	-2.911016553	-7.521479919	7.348235854	-11.75216649	3.87E-10	1.40E-08	13.28976184
ILMN_2941790	ENSMUSG00000023906	Cldn6	-2.910613709	-7.519379986	11.66042817	-15.74696201	2.50E-12	2.22E-10	18.43948569
ILMN_1234199	ENSMUSG00000034903	Cobll1	-2.909480753	-7.513477297	7.507583525	-13.07613974	6.34E-11	3.13E-09	15.14296583
ILMN_1251706	ENSMUSG00000035491	Fthl17a	-2.908348562	-7.507583219	7.678321162	-8.283887237	1.03E-07	1.58E-06	7.554471779
ILMN_1257855	ENSMUSG00000031216	Stard8	-2.907980431	-7.505667766	10.36331566	-13.71864906	2.78E-11	1.57E-09	15.98645063
ILMN_2636004	ENSMUSG00000038244	Mical2	-2.902888575	-7.479223908	6.942418311	-14.35871272	1.26E-11	8.14E-10	16.79349012
ILMN_3091641	ENSMUSG00000022150	Dab2	-2.90262942	-7.477880518	8.306446043	-9.717183215	8.67E-09	1.92E-07	10.09562935
ILMN_1225374	ENSMUSG00000042082	Arsb	-2.902355238	-7.476459496	6.469071444	-13.66311828	2.98E-11	1.65E-09	15.91490023
ILMN_3148489	ENSMUSG00000030530	Furin	-2.899216271	-7.460210151	10.28513496	-15.13465072	5.02E-12	3.87E-10	17.73030299
ILMN_1233376	ENSMUSG00000024247	Pkdcc	-2.896818941	-7.447823795	6.981243951	-14.53360949	1.02E-11	6.84E-10	17.00851675
ILMN_2685921	ENSMUSG00000041189	Chrnb1	-2.883614574	-7.379968066	7.506751717	-12.64542973	1.12E-10	5.02E-09	14.55771336
ILMN_1257184	ENSMUSG00000020300	Cpeb4	-2.881673662	-7.370046194	7.58066125	-19.73653667	4.41E-14	8.28E-12	22.50920316
ILMN_3116560	ENSMUSG00000056091	St3gal5	-2.881444506	-7.368875637	8.302092017	-19.83696008	4.02E-14	7.71E-12	22.60094442
ILMN_1217606	ENSMUSG00000020846	Fam101b	-2.880131233	-7.362170867	6.551071336	-9.552301871	1.14E-08	2.43E-07	9.816322546
ILMN_1245915	ENSMUSG00000009596	Taf7l	-2.879356874	-7.35822032	8.939915907	-8.123604113	1.37E-07	2.01E-06	7.253891385
ILMN_2625085	ENSMUSG00000049719	Prss46	-2.874706264	-7.334538865	6.759383619	-6.417868051	3.81E-06	3.59E-05	3.843345332
ILMN_1227993	ENSMUSG00000033721	Vav3	-2.868339521	-7.302242202	7.912512683	-13.2854327	4.83E-11	2.45E-09	15.421529
ILMN_1220688	ENSMUSG00000041842	Fhdc1	-2.862861398	-7.274567101	8.071792091	-22.11025149	5.59E-15	1.54E-12	24.56052848
ILMN_1239716	ENSMUSG00000025555	Farp1	-2.857818451	-7.249183209	6.892688123	-12.74355954	9.85E-11	4.48E-09	14.6924985
ILMN_2607900	ENSMUSG00000050071	Bex1	-2.845996067	-7.190021412	7.395472596	-14.36979226	1.24E-11	8.05E-10	16.80718033
ILMN_2957054	ENSMUSG00000024987	Cyp26a1	-2.845236862	-7.186238723	7.615033978	-6.421454368	3.79E-06	3.57E-05	3.850915893
ILMN_1257880	ENSMUSG00000025348	Itga7	-2.840792016	-7.164132479	6.76659679	-10.15080174	4.31E-09	1.06E-07	10.81478751
ILMN_2496510	ENSMUSG00000031434	Morc4	-2.839771991	-7.159069031	6.416266038	-14.52201597	1.03E-11	6.93E-10	16.99433419
ILMN_1230878	ENSMUSG00000056116	H2-T22	-2.835707306	-7.138927278	6.516959025	-13.90994329	2.19E-11	1.29E-09	16.23102773
ILMN_2654186	ENSMUSG00000021365	Nedd9	-2.832645881	-7.123794407	7.195471305	-12.89998241	8.00E-11	3.77E-09	14.90557741
ILMN_2965669	ENSMUSG00000073125	Xlr3b	-2.831979587	-7.120505114	11.36386877	-4.926333123	9.48E-05	0.000597929	0.571452042
ILMN_1223697	ENSMUSG00000005087	Cd44	-2.830323477	-7.112335976	6.750754518	-9.532769787	1.17E-08	2.50E-07	9.783018184
ILMN_1224029	ENSMUSG00000027375	Mal	-2.822179073	-7.072298037	6.306265569	-7.530881933	4.17E-07	5.29E-06	6.112669824
ILMN_2514377	ENSMUSG00000022865	Cxadr	-2.817270989	-7.048278782	6.598284142	-5.494372173	2.71E-05	0.000199672	1.843520172
ILMN_2761205	ENSMUSG00000041548	Hspb8	-2.816931194	-7.046618912	10.46247116	-16.3314533	1.31E-12	1.33E-10	19.09321883
ILMN_2841753	ENSMUSG00000026305	Lrrfip1	-2.816133562	-7.042724079	8.13799314	-13.01453665	6.87E-11	3.34E-09	15.06025698
ILMN_2782634	ENSMUSG00000034903	Cobll1	-2.815519287	-7.039726045	6.79890064	-10.50390278	2.47E-09	6.61E-08	11.38438861
ILMN_1221787	ENSMUSG00000020432	Tcn2	-2.813907122	-7.031863777	7.970583123	-17.18668016	5.29E-13	6.18E-11	20.0114296
ILMN_2513570	ENSMUSG00000030259	Rassf8	-2.811113024	-7.018258193	7.675191629	-14.91590237	6.48E-12	4.73E-10	17.4706314
ILMN_2677270	ENSMUSG00000002265	Peg3	-2.803306227	-6.98038315	7.223046844	-14.12118614	1.68E-11	1.04E-09	16.4977364
ILMN_2757641	ENSMUSG00000048915	Efna5	-2.802453235	-6.976257223	7.433828412	-11.57903792	4.96E-10	1.73E-08	13.03512025
ILMN_2602257	ENSMUSG00000028232	Tmem68	-2.800819195	-6.968360176	9.37719499	-18.69328738	1.17E-13	1.81E-11	21.52771369
ILMN_2746086	ENSMUSG00000075312	Gm13597	-2.79754534	-6.95256506	11.22057968	-20.64567141	1.95E-14	4.35E-12	23.32314422
ILMN_2514292	ENSMUSG00000029860	Zyx	-2.796975937	-6.949821563	11.90571108	-17.76323917	2.93E-13	3.81E-11	20.60630158
ILMN_2752580	ENSMUSG00000030792	Dkkl1	-2.791111937	-6.921630546	6.682253979	-14.72907346	8.08E-12	5.62E-10	17.2461302
ILMN_2655795	ENSMUSG00000000805	Car4	-2.787346675	-6.903589469	7.305783433	-10.09973025	4.67E-09	1.14E-07	10.73122538
ILMN_2491392	ENSMUSG00000040234	Tm7sf3	-2.782789914	-6.881818838	6.139476318	-10.03568611	5.17E-09	1.25E-07	10.62601143
ILMN_2704186	ENSMUSG00000028173	Wls	-2.782316839	-6.879562586	6.721445	-10.54249788	2.33E-09	6.32E-08	11.44579768
ILMN_2789294	ENSMUSG00000002032	Tmem25	-2.782262475	-6.879303352	5.769029927	-3.820879256	0.001160533	0.005275582	-1.941220311
ILMN_2785350	ENSMUSG00000030284	Creld1	-2.774254123	-6.84122236	7.973574468	-15.79051408	2.38E-12	2.15E-10	18.48896314
ILMN_2628603	ENSMUSG00000037736	Limch1	-2.772368083	-6.832284655	7.112282984	-9.617441021	1.02E-08	2.22E-07	9.927058401
ILMN_1248099	ENSMUSG00000040690	Col16a1	-2.772203522	-6.831505375	6.96241932	-9.946258074	5.97E-09	1.41E-07	10.47829766
ILMN_1247823	ENSMUSG00000028613	Lrp8	-2.772038182	-6.830722494	8.602109817	-17.08152895	5.90E-13	6.75E-11	19.90088963
ILMN_2588411	ENSMUSG00000022564	Grina	-2.769988983	-6.821027045	11.55830217	-16.94626392	6.80E-13	7.51E-11	19.7577398
ILMN_2998807	ENSMUSG00000031216	Stard8	-2.768616948	-6.81454318	10.10823308	-13.00001089	7.01E-11	3.39E-09	15.04070663
ILMN_1226683	ENSMUSG00000024338	Psmb8	-2.766809963	-6.806013264	7.436523904	-18.82265717	1.04E-13	1.68E-11	21.65232433
ILMN_1246017	ENSMUSG00000033032	Afap1l1	-2.766456457	-6.804345778	7.027816793	-18.86496096	9.96E-14	1.63E-11	21.69288932
ILMN_2704184	ENSMUSG00000028173	Wls	-2.759461588	-6.771434934	6.806958374	-11.71662298	4.07E-10	1.47E-08	13.23772651
ILMN_1213134	ENSMUSG00000039543	Cfap70	-2.757194324	-6.760801662	6.465789945	-12.63395719	1.14E-10	5.07E-09	14.54189885
ILMN_1225204	ENSMUSG00000020641	Rsad2	-2.753882515	-6.745299562	6.882912578	-6.037929143	8.43E-06	7.17E-05	3.032377148
ILMN_1256644	ENSMUSG00000030109	Slc6a12	-2.752347893	-6.738128271	7.692191174	-15.07333688	5.39E-12	4.10E-10	17.65786132
ILMN_2727829	ENSMUSG00000073158	9030624G23Rik	-2.749497817	-6.724830092	8.191485358	-12.92072808	7.78E-11	3.68E-09	14.93367486
ILMN_2475156	ENSMUSG00000086503	Xist	-2.749015457	-6.722582044	6.091080214	-3.308219875	0.003711746	0.014456524	-3.086638359
ILMN_2796472	ENSMUSG00000024924	Vldlr	-2.748907129	-6.722077283	7.370839601	-13.07446709	6.35E-11	3.13E-09	15.14072444
ILMN_1214953	ENSMUSG00000035969	Rusc2	-2.742649733	-6.692984776	8.8609836	-15.71444394	2.59E-12	2.27E-10	18.40246143
ILMN_2614462	ENSMUSG00000020911	Krt19	-2.742369575	-6.691685189	8.75204217	-11.27836115	7.68E-10	2.50E-08	12.58569772
ILMN_1244991	ENSMUSG00000032898	Fbxo21	-2.740111146	-6.681218062	11.21250007	-12.37896476	1.61E-10	6.74E-09	14.18730807
ILMN_2759499	ENSMUSG00000022408	Fam83f	-2.734021292	-6.653074975	6.590192321	-14.95035879	6.22E-12	4.59E-10	17.51176024
ILMN_2862567	ENSMUSG00000039286	Fndc3b	-2.733519053	-6.650759272	9.668583226	-17.01889911	6.30E-13	7.12E-11	19.83474297
ILMN_1247199	ENSMUSG00000015937	H2afy	-2.730733192	-6.637928972	6.363832388	-8.80165146	4.08E-08	7.23E-07	8.502474532
ILMN_2837999	ENSMUSG00000032493	Prss44	-2.725662212	-6.614638035	7.15394166	-12.56277202	1.26E-10	5.47E-09	14.44350635
ILMN_1254523	ENSMUSG00000025068	Gsto1	-2.725362689	-6.613264892	12.63601002	-16.46893629	1.13E-12	1.17E-10	19.24382969
ILMN_1230423	ENSMUSG00000040711	Sh3pxd2b	-2.724405222	-6.608877351	7.915359117	-10.91901639	1.31E-09	3.91E-08	12.03629781
ILMN_2850309	ENSMUSG00000032492	Pth1r	-2.723051742	-6.602680067	6.319206796	-9.009729117	2.84E-08	5.34E-07	8.873734378
ILMN_1237948	ENSMUSG00000029552	Tes	-2.718905993	-6.583733746	8.689730878	-12.77602909	9.43E-11	4.34E-09	14.73690698
ILMN_1221177	ENSMUSG00000044303	Cdkn2a	-2.715773303	-6.56945324	8.50723522	-21.07800203	1.34E-14	3.13E-12	23.69755022
ILMN_1217328	ENSMUSG00000001661	Hoxc6	-2.715537094	-6.568377725	6.494732184	-11.70942167	4.11E-10	1.48E-08	13.22716864
ILMN_1218592	ENSMUSG00000029552	Tes	-2.714650633	-6.564343037	11.095453	-16.5449733	1.04E-12	1.08E-10	19.32662336
ILMN_2854920	ENSMUSG00000052396	Mogat2	-2.712102262	-6.552758045	6.855024792	-8.231679838	1.13E-07	1.70E-06	7.456939201
ILMN_2593787	ENSMUSG00000045404	Kcnk13	-2.711070819	-6.548074878	6.432313154	-5.465737309	2.88E-05	0.000210827	1.780046969
ILMN_3094013	ENSMUSG00000022139	Mbnl2	-2.709475379	-6.54083753	10.92284779	-14.79621338	7.46E-12	5.30E-10	17.32709996
ILMN_1251191	ENSMUSG00000020905	Usp43	-2.708865636	-6.538073681	6.780706874	-9.268738801	1.83E-08	3.66E-07	9.328245329
ILMN_2619107	ENSMUSG00000068220	Lgals1	-2.706818953	-6.528805005	11.38528039	-13.08226745	6.29E-11	3.11E-09	15.15117498
ILMN_1248190	ENSMUSG00000034258	Mfsd7c	-2.705202266	-6.521492907	7.93326946	-18.96381104	9.06E-14	1.50E-11	21.78732839
ILMN_2892507	ENSMUSG00000049307	Fut4	-2.704678629	-6.519126315	7.297101007	-17.23653992	5.02E-13	5.94E-11	20.06362011
ILMN_1253634	ENSMUSG00000013076	Amotl1	-2.700456453	-6.5000754	8.89619603	-16.50338054	1.09E-12	1.13E-10	19.28137889
ILMN_2678521	ENSMUSG00000044197	Gpr146	-2.699344509	-6.495067454	6.306201783	-8.015518275	1.68E-07	2.39E-06	7.049277026
ILMN_2870487	ENSMUSG00000034361	Cpne2	-2.698940286	-6.493247881	7.225608987	-10.1402767	4.38E-09	1.08E-07	10.79759124
ILMN_2995794	ENSMUSG00000044948	Cfap43	-2.69857557	-6.491606587	7.146575367	-17.66414082	3.24E-13	4.16E-11	20.50538443
ILMN_2625610	ENSMUSG00000035615	Frmpd1	-2.693185059	-6.467396489	6.024972489	-9.763543083	8.03E-09	1.81E-07	10.17357538
ILMN_3007072	ENSMUSG00000032366	Tpm1	-2.690831184	-6.456853006	11.65865244	-11.40569764	6.38E-10	2.13E-08	12.7771532
ILMN_2619408	ENSMUSG00000026628	Atf3	-2.685520696	-6.433129344	6.333853708	-16.10374752	1.68E-12	1.64E-10	18.84115324
ILMN_2421751	ENSMUSG00000020821	Kif1c	-2.6823136	-6.418844449	6.858226048	-19.84480444	3.99E-14	7.69E-12	22.608091
ILMN_2715546	ENSMUSG00000018339	Gpx3	-2.682155635	-6.418141668	9.626412138	-12.91402382	7.85E-11	3.71E-09	14.9245989
ILMN_1217009	ENSMUSG00000021062	Rab15	-2.681958083	-6.417262875	11.35937313	-22.06179991	5.82E-15	1.58E-12	24.52096295
ILMN_2689917	ENSMUSG00000001333	Sync	-2.680731549	-6.41180944	6.686184499	-11.69564202	4.19E-10	1.50E-08	13.20695192
ILMN_2810539	ENSMUSG00000067203	H2-K2	-2.680057212	-6.408813167	7.982410804	-15.68961135	2.66E-12	2.33E-10	18.37414029
ILMN_1212959	ENSMUSG00000044367	Slc16a13	-2.6755826	-6.388966612	8.25126475	-13.59661965	3.24E-11	1.77E-09	15.82888765
ILMN_2966104	ENSMUSG00000006205	Htra1	-2.67423608	-6.383006336	11.45991974	-19.32587197	6.44E-14	1.14E-11	22.12912992
ILMN_2773835	ENSMUSG00000036867	Smad6	-2.668610104	-6.358163447	8.395239039	-17.20398518	5.20E-13	6.08E-11	20.02955986
ILMN_2946760	ENSMUSG00000045314	Sowahb	-2.663304152	-6.334822305	8.999681904	-11.87771911	3.24E-10	1.21E-08	13.47257488
ILMN_1226228	ENSMUSG00000049680	Urgcp	-2.660787783	-6.323782652	8.23425127	-13.58470863	3.29E-11	1.80E-09	15.81344316
ILMN_1252004	ENSMUSG00000095115	Itpripl2	-2.655110856	-6.298947802	6.743107733	-12.02782092	2.62E-10	1.01E-08	13.68911934
ILMN_2623046	ENSMUSG00000005873	Reep5	-2.653432624	-6.291624735	8.451136553	-12.95643691	7.42E-11	3.53E-09	14.98194973
ILMN_1250130	ENSMUSG00000059334	Zfp36l3	-2.644225319	-6.251599337	6.317909152	-10.92159583	1.31E-09	3.89E-08	12.04029021
ILMN_1254561	ENSMUSG00000014599	Csf1	-2.643497918	-6.248448097	6.286647388	-15.75587536	2.47E-12	2.21E-10	18.44962195
ILMN_1255254	ENSMUSG00000023232	Serinc2	-2.641100396	-6.238072827	6.992718812	-8.199383914	1.20E-07	1.78E-06	7.3964248
ILMN_1212693	ENSMUSG00000032733	Snx33	-2.636007465	-6.216090315	6.677135296	-11.52624115	5.35E-10	1.84E-08	12.95686928
ILMN_2417174	ENSMUSG00000039159	Ube2h	-2.625959745	-6.172948456	7.409410961	-12.11766435	2.31E-10	9.15E-09	13.81769551
ILMN_2515830	ENSMUSG00000042460	C1galt1	-2.62521184	-6.169749179	9.805356168	-11.86638603	3.29E-10	1.22E-08	13.4561365
ILMN_2797825	ENSMUSG00000044367	Slc16a13	-2.624876069	-6.168313406	7.638159996	-11.65384557	4.45E-10	1.59E-08	13.14551522
ILMN_2665490	ENSMUSG00000022500	Litaf	-2.62482028	-6.168074883	12.59028463	-22.23093302	5.07E-15	1.42E-12	24.65868591
ILMN_2518412	ENSMUSG00000020176	Grb10	-2.624187652	-6.165370745	11.74234842	-4.47029296	0.000264659	0.001466473	-0.464082162
ILMN_2642815	ENSMUSG00000039865	Slc44a3	-2.623912038	-6.164193019	5.89792374	-11.80170368	3.61E-10	1.33E-08	13.36207597
ILMN_3084954	ENSMUSG00000029552	Tes	-2.623366565	-6.161862823	11.20910928	-15.11215855	5.15E-12	3.95E-10	17.70375952
ILMN_1225029	ENSMUSG00000038732	Mboat1	-2.621982513	-6.155954263	8.29521706	-18.81693087	1.04E-13	1.69E-11	21.6468265
ILMN_2662926	ENSMUSG00000038418	Egr1	-2.621090771	-6.152150393	10.71033574	-10.87225391	1.41E-09	4.14E-08	11.96379634
ILMN_2744587	ENSMUSG00000037493	Cib2	-2.620939817	-6.151506704	7.766089851	-9.572226026	1.10E-08	2.36E-07	9.850247827
ILMN_2901765	ENSMUSG00000033227	Wnt6	-2.620475208	-6.14952598	9.827421519	-7.775758481	2.62E-07	3.53E-06	6.589843
ILMN_1242456	ENSMUSG00000032702	Kank1	-2.617157324	-6.135399659	9.582058064	-24.35996389	9.49E-16	3.70E-13	26.30366315
ILMN_2745614	ENSMUSG00000022270	Fam134b	-2.608025388	-6.096686609	8.49027263	-18.48205079	1.44E-13	2.12E-11	21.32241925
ILMN_1214195	ENSMUSG00000073173	Gm10477	-2.603789972	-6.078814404	6.584883015	-5.818023272	1.35E-05	0.000108215	2.555237345
ILMN_2910295	ENSMUSG00000024074	Crim1	-2.603177019	-6.076232269	6.20869369	-11.1686978	9.03E-10	2.85E-08	12.41947159
ILMN_1232514	ENSMUSG00000056091	St3gal5	-2.603104576	-6.075927165	7.29895934	-15.4663665	3.43E-12	2.86E-10	18.11767488
ILMN_2987826	ENSMUSG00000035498	Cdcp1	-2.597048047	-6.050473489	7.178771385	-15.61202356	2.91E-12	2.49E-10	18.28538735
ILMN_1217331	ENSMUSG00000026355	Mcm6	-2.595461071	-6.043821578	7.085953456	-3.019581114	0.007072166	0.024913237	-3.712955578
ILMN_2590485	ENSMUSG00000062342	Serpinb9e	-2.591983961	-6.02927261	6.090608722	-7.725007019	2.88E-07	3.83E-06	6.491607019
ILMN_1222246	ENSMUSG00000028494	Plin2	-2.591306134	-6.026440516	8.076443009	-13.35060692	4.44E-11	2.28E-09	15.50751436
ILMN_2762935	ENSMUSG00000095180	Rhox5	-2.586861815	-6.007904228	13.1475311	-19.1702536	7.46E-14	1.28E-11	21.98300234
ILMN_2662192	ENSMUSG00000001700	Gramd3	-2.582900937	-5.991432318	7.575850255	-20.1353239	3.07E-14	6.43E-12	22.87079001
ILMN_1223591	ENSMUSG00000025602	Zfp202	-2.58066599	-5.982157894	6.710394378	-19.93813877	3.67E-14	7.31E-12	22.69290629
ILMN_3052430	ENSMUSG00000025351	Cd63	-2.579153169	-5.975888245	10.45663911	-19.98787086	3.50E-14	7.08E-12	22.73793656
ILMN_1245246	ENSMUSG00000002265	Peg3	-2.57392219	-5.954259877	9.772772786	-10.67290278	1.91E-09	5.38E-08	11.65206672
ILMN_2738054	ENSMUSG00000037552	Plekhg2	-2.570823888	-5.94148635	10.05438457	-23.00132479	2.72E-15	8.26E-13	25.27244832
ILMN_2627081	ENSMUSG00000030792	Dkkl1	-2.570209858	-5.938958114	7.352511857	-12.77769828	9.41E-11	4.34E-09	14.73918739
ILMN_1259764	ENSMUSG00000020846	Fam101b	-2.569770053	-5.937147901	7.916112444	-10.03859699	5.15E-09	1.24E-07	10.63080385
ILMN_1243939	ENSMUSG00000084128	Esrp2	-2.569439011	-5.935785716	9.072164318	-18.09333056	2.11E-13	2.89E-11	20.93857921
ILMN_2775154	ENSMUSG00000032359	Ctsh	-2.568980766	-5.933900626	6.398958712	-7.713339044	2.95E-07	3.90E-06	6.468973417
ILMN_2746738	ENSMUSG00000006205	Htra1	-2.568319674	-5.93118213	11.73975197	-16.94110626	6.84E-13	7.53E-11	19.75226011
ILMN_2485794	ENSMUSG00000069114	Zbtb10	-2.563685752	-5.912161798	6.116181753	-13.90105165	2.21E-11	1.30E-09	16.21972424
ILMN_2701815	ENSMUSG00000026640	Plxna2	-2.563303593	-5.910595917	8.073969695	-12.12797838	2.28E-10	9.05E-09	13.83240682
ILMN_1217309	ENSMUSG00000075312	Gm13597	-2.561178589	-5.901896369	11.6816225	-21.49503552	9.36E-15	2.34E-12	24.05133617
ILMN_2893999	ENSMUSG00000015714	Cers2	-2.55819542	-5.889705182	9.907837881	-19.7321652	4.42E-14	8.28E-12	22.50519902
ILMN_1259564	ENSMUSG00000069874	Irgm2	-2.55537836	-5.878215946	7.195447837	-8.362404887	8.90E-08	1.39E-06	7.700481327
ILMN_2620114	ENSMUSG00000070645	Ren1	-2.553904519	-5.872213895	6.394060142	-4.58019238	0.000206385	0.001182055	-0.213853226
ILMN_2632585	ENSMUSG00000001672	Marveld3	-2.551716295	-5.863313898	7.403865769	-14.34248173	1.28E-11	8.28E-10	16.77341779
ILMN_2878781	ENSMUSG00000020520	Galnt10	-2.551399364	-5.86202599	7.512509888	-18.54438575	1.36E-13	2.03E-11	21.38323852
ILMN_1219840	ENSMUSG00000042613	Pbxip1	-2.551253012	-5.861431355	9.836580644	-17.49153111	3.87E-13	4.80E-11	20.32830168
ILMN_1221920	ENSMUSG00000052609	Plekhg3	-2.549392809	-5.853878526	10.90809724	-18.80921792	1.05E-13	1.69E-11	21.63941869
ILMN_2670271	ENSMUSG00000073471	Rsph3a	-2.546623771	-5.842653654	8.706870494	-11.77342023	3.75E-10	1.37E-08	13.32081752
ILMN_1255342	ENSMUSG00000031995	St14	-2.54662369	-5.84265333	8.38745971	-17.89865929	2.56E-13	3.39E-11	20.74333412
ILMN_2522750	ENSMUSG00000022263	Trio	-2.543975214	-5.83193732	10.26588658	-15.28149141	4.24E-12	3.37E-10	17.90272141
ILMN_3125606	ENSMUSG00000064215	Ifi27	-2.541374302	-5.821432887	7.318976911	-5.044825053	7.28E-05	0.000474611	0.838819687
ILMN_2893564	ENSMUSG00000078350	Smim1	-2.541263164	-5.82098445	8.466478786	-14.77020522	7.70E-12	5.41E-10	17.29577351
ILMN_2723369	ENSMUSG00000038879	Nipal2	-2.539705247	-5.81470196	6.530121118	-7.388613218	5.48E-07	6.70E-06	5.831750759
ILMN_2783500	ENSMUSG00000052609	Plekhg3	-2.5366731	-5.802493896	7.69309077	-17.26159031	4.90E-13	5.80E-11	20.08978732
ILMN_2739275	ENSMUSG00000044062	Plekhd1os	-2.536164121	-5.800447154	6.744589518	-8.650326976	5.32E-08	9.02E-07	8.229000828
ILMN_1223795	ENSMUSG00000028778	Hcrtr1	-2.534187539	-5.79250562	6.070963721	-13.37654162	4.29E-11	2.23E-09	15.54163107
ILMN_1248811	ENSMUSG00000074874	Ctla2b	-2.532717063	-5.786604579	5.325852545	-7.955818177	1.87E-07	2.63E-06	6.935594794
ILMN_1242794	ENSMUSG00000005534	Insr	-2.516620751	-5.722401604	8.494185979	-9.967325293	5.77E-09	1.37E-07	10.51317977
ILMN_2622605	ENSMUSG00000001323	Srr	-2.51649515	-5.721903435	7.368774032	-15.74217647	2.51E-12	2.22E-10	18.4340414
ILMN_2618714	ENSMUSG00000000489	Pdgfb	-2.514295097	-5.713184408	8.125437061	-7.853066411	2.27E-07	3.11E-06	6.738820489
ILMN_1250696	ENSMUSG00000035274	Tpbg	-2.513994012	-5.711992211	9.442158735	-8.413452591	8.12E-08	1.29E-06	7.794974552
ILMN_1238346	ENSMUSG00000034947	Tmem106a	-2.513795437	-5.711206058	6.762913566	-12.22797875	1.98E-10	8.04E-09	13.97451876
ILMN_2699052	ENSMUSG00000039114	Nrn1	-2.510526279	-5.69827907	5.868859299	-11.02254618	1.12E-09	3.42E-08	12.19598086
ILMN_2740207	ENSMUSG00000021280	Exoc3l4	-2.509377771	-5.693744564	7.065201553	-16.19018895	1.53E-12	1.51E-10	18.93722975
ILMN_3055507	ENSMUSG00000032599	Ip6k2	-2.505995317	-5.680410994	6.381138437	-6.205185369	5.93E-06	5.28E-05	3.39153303
ILMN_1248382	ENSMUSG00000073411	H2-D1	-2.505237073	-5.677426298	11.31324851	-18.02944978	2.25E-13	3.05E-11	20.87473512
ILMN_2750850	ENSMUSG00000020859	Spag9	-2.504679429	-5.675232232	7.153860367	-16.29070209	1.37E-12	1.39E-10	19.04834916
ILMN_2491552	ENSMUSG00000027177	Hipk3	-2.503505326	-5.670615459	6.757310084	-16.03536723	1.81E-12	1.72E-10	18.76481183
ILMN_2634933	ENSMUSG00000043088	Il17re	-2.502981603	-5.668557303	6.496492718	-9.071230996	2.56E-08	4.88E-07	8.982418705
ILMN_2646166	ENSMUSG00000005125	Ndrg1	-2.502673544	-5.667347022	9.214226399	-12.27684487	1.86E-10	7.60E-09	14.0436204
ILMN_2627041	ENSMUSG00000031778	Cx3cl1	-2.500536897	-5.65895983	7.825306764	-9.46371253	1.32E-08	2.76E-07	9.66489636
ILMN_3131679	ENSMUSG00000030107	Usp18	-2.500448053	-5.658611351	6.463963958	-5.381392766	3.46E-05	0.000247653	1.592641687
ILMN_1258376	ENSMUSG00000046410	Kcnk6	-2.493069816	-5.629745934	10.18790323	-16.70098471	8.82E-13	9.33E-11	19.4953872
ILMN_2841289	ENSMUSG00000021281	Tnfaip2	-2.492590188	-5.62787462	6.268849504	-12.79688358	9.17E-11	4.25E-09	14.76538009
ILMN_2685318	ENSMUSG00000034813	Grip1	-2.492442723	-5.627299396	6.966183456	-10.19797385	4.00E-09	9.99E-08	10.89170291
ILMN_1226372	ENSMUSG00000020696	Rffl	-2.491959682	-5.625415589	8.463063544	-17.95247545	2.43E-13	3.26E-11	20.7975135
ILMN_1218264	ENSMUSG00000024924	Vldlr	-2.490938796	-5.621436316	7.052459938	-11.6100379	4.74E-10	1.66E-08	13.08093538
ILMN_2699621	ENSMUSG00000047428	Dlk2	-2.490385464	-5.61928068	7.613575176	-11.55554299	5.13E-10	1.78E-08	13.00033266
ILMN_2727911	ENSMUSG00000036246	Gmip	-2.490307646	-5.618977589	7.102111863	-13.78896488	2.54E-11	1.47E-09	16.07669337
ILMN_1215073	ENSMUSG00000029094	Afap1	-2.484335651	-5.595766064	7.218481931	-12.17655375	2.13E-10	8.55E-09	13.90155603
ILMN_2515601	ENSMUSG00000024924	Vldlr	-2.481260785	-5.583852314	7.01160299	-10.9433091	1.26E-09	3.78E-08	12.07386923
ILMN_2647028	ENSMUSG00000018672	Copz2	-2.481245308	-5.583792414	7.902818045	-12.32901872	1.73E-10	7.13E-09	14.11715287
ILMN_1231910	ENSMUSG00000031438	Rnf128	-2.47768214	-5.57001858	7.822106251	-13.33245472	4.54E-11	2.34E-09	15.48360183
ILMN_3143506	ENSMUSG00000006390	Elovl1	-2.473218961	-5.552813574	10.60919	-16.62001732	9.61E-13	1.01E-10	19.40798706
ILMN_1230893	ENSMUSG00000025555	Farp1	-2.472262265	-5.549132552	7.978687986	-13.86060171	2.33E-11	1.36E-09	16.1682229
ILMN_2974064	ENSMUSG00000029822	Osbpl3	-2.47095441	-5.544104343	9.134436489	-14.95333557	6.20E-12	4.59E-10	17.51530947
ILMN_1247070	ENSMUSG00000026383	Epb41l5	-2.465540065	-5.523336659	7.341360427	-11.19964877	8.63E-10	2.74E-08	12.46651337
ILMN_1243212	ENSMUSG00000018593	Sparc	-2.4649608	-5.521119397	6.668159635	-4.225333166	0.000461679	0.002382099	-1.022312041
ILMN_2772920	ENSMUSG00000022184	Fbxo4	-2.4636525	-5.516114868	7.208651481	-13.36976248	4.33E-11	2.25E-09	15.53271866
ILMN_2518346	ENSMUSG00000032366	Tpm1	-2.463474604	-5.515434728	10.08900018	-12.11187403	2.33E-10	9.21E-09	13.80943213
ILMN_1224252	ENSMUSG00000073158	9030624G23Rik	-2.462120942	-5.510262093	7.121370499	-10.07219606	4.88E-09	1.18E-07	10.68604951
ILMN_2617468	ENSMUSG00000027313	Chac1	-2.457860839	-5.494014959	10.21429566	-9.48836345	1.26E-08	2.67E-07	9.70712814
ILMN_3144164	ENSMUSG00000038894	Irs2	-2.456227149	-5.487797129	8.743865682	-15.57619917	3.03E-12	2.55E-10	18.24427138
ILMN_2735615	ENSMUSG00000039236	Isg20	-2.455987523	-5.486885703	5.937845113	-10.16468531	4.21E-09	1.04E-07	10.83745158
ILMN_2838564	ENSMUSG00000049580	Tsku	-2.455145234	-5.483683227	6.809063292	-10.60234338	2.13E-09	5.86E-08	11.54069174
ILMN_2875585	ENSMUSG00000056457	Prl2c3	-2.447262894	-5.453804153	6.675220957	-3.592134536	0.001953042	0.008277397	-2.456197751
ILMN_2451036	ENSMUSG00000039159	Ube2h	-2.447203324	-5.453578965	10.61662086	-14.8745705	6.80E-12	4.93E-10	17.42118309
ILMN_2775016	ENSMUSG00000022297	Fzd6	-2.445429854	-5.446879133	6.690527045	-13.70874426	2.81E-11	1.58E-09	15.97370679
ILMN_2830520	ENSMUSG00000034382	AI661453	-2.444457842	-5.44321055	8.394806562	-14.13502178	1.66E-11	1.03E-09	16.51508301
ILMN_2859558	ENSMUSG00000068154	Insm1	-2.442955077	-5.437543651	6.867700941	-9.536622001	1.17E-08	2.48E-07	9.789590296
ILMN_2663613	ENSMUSG00000022817	Itgb5	-2.441793878	-5.433168832	9.910748991	-19.09463627	8.01E-14	1.35E-11	21.91157213
ILMN_1223734	ENSMUSG00000022412	Mief1	-2.439714794	-5.425344669	8.309679093	-4.866303052	0.00010842	0.000672793	0.43567184
ILMN_1214412	ENSMUSG00000029338	Antxr2	-2.438225408	-5.419746632	6.817170665	-9.820767138	7.32E-09	1.67E-07	10.26943502
ILMN_2681232	ENSMUSG00000064215	Ifi27	-2.437767337	-5.418026077	6.85767646	-5.406472923	3.28E-05	0.00023601	1.648435417
ILMN_2646891	ENSMUSG00000037999	Arap2	-2.437601461	-5.417403166	9.577298079	-13.76953445	2.61E-11	1.50E-09	16.05179636
ILMN_2469018	ENSMUSG00000061723	Tnnt3	-2.436142122	-5.411926036	6.149559874	-9.412796425	1.43E-08	2.97E-07	9.577432422
ILMN_2893993	ENSMUSG00000015714	Cers2	-2.436055305	-5.411600373	12.13191102	-20.01412882	3.42E-14	6.98E-12	22.76166665
ILMN_2977129	ENSMUSG00000039529	Atp8b1	-2.435854955	-5.410848905	6.477426048	-7.153190046	8.67E-07	9.92E-06	5.360941887
ILMN_2665545	ENSMUSG00000044456	Rin3	-2.43453019	-5.405882632	9.041453135	-11.31445821	7.29E-10	2.40E-08	12.64014046
ILMN_2475376	ENSMUSG00000044788	Fads6	-2.430994809	-5.392651523	8.275038568	-12.62271281	1.16E-10	5.13E-09	14.52638732
ILMN_3000080	ENSMUSG00000033416	Gucd1	-2.428471242	-5.383226925	10.33680433	-12.65617982	1.11E-10	4.96E-09	14.57252122
ILMN_2900854	ENSMUSG00000073910	Mob3b	-2.427352961	-5.379055824	7.078463399	-11.78459653	3.69E-10	1.35E-08	13.33713035
ILMN_2946466	ENSMUSG00000024381	Bin1	-2.427226178	-5.378583137	8.773154799	-12.99111062	7.09E-11	3.41E-09	15.02871859
ILMN_2764309	ENSMUSG00000018648	Dusp14	-2.423644819	-5.365247853	8.154671602	-10.66458754	1.93E-09	5.44E-08	11.63896991
ILMN_2758198	ENSMUSG00000027227	Sord	-2.422384651	-5.360563453	8.97282541	-6.74636439	1.95E-06	2.01E-05	4.530007748
ILMN_1248714	ENSMUSG00000026399	Cd55	-2.422121904	-5.35958726	7.770138834	-5.686015495	1.79E-05	0.000138778	2.266254609
ILMN_2759730	ENSMUSG00000027956	Tmem144	-2.417898912	-5.343921858	7.275293872	-17.49097951	3.87E-13	4.80E-11	20.32773311
ILMN_2595477	ENSMUSG00000018569	Cldn7	-2.411082121	-5.318731178	8.055058032	-10.90690323	1.34E-09	3.96E-08	12.01753985
ILMN_2531737	ENSMUSG00000034765	Dusp5	-2.410539368	-5.316730605	8.859225749	-9.792081172	7.67E-09	1.74E-07	10.22142994
ILMN_2980044	ENSMUSG00000024887	Asah2	-2.409578991	-5.313192529	6.366851219	-9.247473791	1.89E-08	3.77E-07	9.29124466
ILMN_2636169	ENSMUSG00000020451	Limk2	-2.408439215	-5.30899659	11.21328784	-18.313456	1.70E-13	2.42E-11	21.15691527
ILMN_2694275	ENSMUSG00000047557	Lxn	-2.406184622	-5.300706357	10.20172174	-10.0205686	5.30E-09	1.27E-07	10.60110642
ILMN_2451035	ENSMUSG00000039159	Ube2h	-2.397648739	-5.269436673	10.79833508	-15.06392297	5.45E-12	4.13E-10	17.64671535
ILMN_1233113	ENSMUSG00000026383	Epb41l5	-2.396021498	-5.263496533	7.90518777	-10.51003104	2.45E-09	6.56E-08	11.39415042
ILMN_2757582	ENSMUSG00000030339	Ltbr	-2.395354499	-5.261063629	6.35835232	-10.43781843	2.74E-09	7.23E-08	11.27885553
ILMN_3006459	ENSMUSG00000062342	Serpinb9e	-2.393935433	-5.25589128	6.36415233	-6.434299609	3.69E-06	3.49E-05	3.878018421
ILMN_2764846	ENSMUSG00000021359	Tfap2a	-2.390437489	-5.243163332	7.228116534	-7.767646749	2.66E-07	3.58E-06	6.574164839
ILMN_1236958	ENSMUSG00000030161	Gabarapl1	-2.388565453	-5.236364234	9.811746829	-14.80148931	7.42E-12	5.27E-10	17.33344874
ILMN_2921698	ENSMUSG00000041650	Pcca	-2.388515658	-5.236183503	7.935405439	-10.21198923	3.91E-09	9.80E-08	10.9145062
ILMN_1223082	ENSMUSG00000095115	Itpripl2	-2.387652413	-5.23305134	5.952082934	-11.22058814	8.37E-10	2.68E-08	12.49828207
ILMN_2944366	ENSMUSG00000041548	Hspb8	-2.384426579	-5.221363424	7.806019799	-9.748009402	8.24E-09	1.84E-07	10.14748675
ILMN_2930552	ENSMUSG00000026630	Batf3	-2.383749912	-5.218915024	6.907109217	-11.62440554	4.65E-10	1.64E-08	13.10213681
ILMN_1224254	ENSMUSG00000084128	Esrp2	-2.383625552	-5.218465175	7.452368823	-16.98689113	6.52E-13	7.29E-11	19.80084857
ILMN_1230546	ENSMUSG00000037242	Clic4	-2.38151474	-5.210835603	11.87878596	-12.26913175	1.87E-10	7.67E-09	14.03272816
ILMN_2595189	ENSMUSG00000004085	Zak	-2.379836589	-5.204777856	6.021582496	-12.05778858	2.51E-10	9.83E-09	13.73209222
ILMN_2416791	ENSMUSG00000048655	Ccdc169	-2.37543359	-5.188917471	8.385375479	-10.31054116	3.35E-09	8.58E-08	11.07421894
ILMN_2642148	ENSMUSG00000038718	Pbx3	-2.375303474	-5.188449504	7.243769212	-12.44657944	1.47E-10	6.26E-09	14.28191306
ILMN_2893992	ENSMUSG00000015714	Cers2	-2.375194146	-5.188056336	11.49996528	-11.33707752	7.05E-10	2.33E-08	12.67418716
ILMN_2731424	ENSMUSG00000047412	Zbtb44	-2.374604286	-5.185935583	7.982948627	-11.1673769	9.05E-10	2.85E-08	12.41746175
ILMN_2907370	ENSMUSG00000026672	Optn	-2.371274235	-5.173979133	6.985319371	-17.46078128	3.99E-13	4.92E-11	20.29657941
ILMN_2645780	ENSMUSG00000074063	Osgin1	-2.370856735	-5.172482054	6.197673524	-8.634028582	5.48E-08	9.21E-07	8.199370431
ILMN_3048689	ENSMUSG00000020696	Rffl	-2.370052057	-5.169597854	8.276970293	-19.16993862	7.46E-14	1.28E-11	21.98270539
ILMN_1216522	ENSMUSG00000033016	Nfatc1	-2.369254903	-5.166742207	7.09016805	-15.43595255	3.55E-12	2.94E-10	18.08247387
ILMN_1216559	ENSMUSG00000031176	Dynlt3	-2.367595751	-5.160803683	9.207604984	-13.41829012	4.07E-11	2.14E-09	15.59643232
ILMN_2606804	ENSMUSG00000022636	Alcam	-2.365594229	-5.153648809	5.962922259	-4.5601132	0.000215968	0.001228858	-0.259549998
ILMN_2692078	ENSMUSG00000042216	Sgsm1	-2.364040501	-5.14810151	7.507313472	-15.46086732	3.45E-12	2.87E-10	18.11131482
ILMN_2760979	ENSMUSG00000032440	Tgfbr2	-2.363076607	-5.144663109	7.657889591	-15.33907107	3.97E-12	3.23E-10	17.96992127
ILMN_2649346	ENSMUSG00000037437	Adam32	-2.361086753	-5.137572162	6.516696773	-6.155902465	6.58E-06	5.79E-05	3.286051654
ILMN_1222084	ENSMUSG00000022176	Rem2	-2.355753174	-5.118613852	7.701077674	-12.16170748	2.18E-10	8.67E-09	13.88044542
ILMN_1240202	ENSMUSG00000035992	Fnip1	-2.354091878	-5.112723045	7.519198127	-14.02574734	1.89E-11	1.14E-09	16.37767234
ILMN_2788574	ENSMUSG00000036246	Gmip	-2.353356564	-5.110117854	8.153452504	-15.53417851	3.18E-12	2.66E-10	18.19593362
ILMN_2661279	ENSMUSG00000039232	Stx11	-2.352413355	-5.10677804	5.509750125	-9.969742281	5.75E-09	1.36E-07	10.51717839
ILMN_2484987	ENSMUSG00000005142	Man2b1	-2.349852426	-5.097721035	8.559451298	-4.597009601	0.000198691	0.001143452	-0.175588821
ILMN_1245850	ENSMUSG00000020807	4933427D14Rik	-2.348025821	-5.091270864	6.677717986	-13.49496295	3.69E-11	1.98E-09	15.69669885
ILMN_2869312	ENSMUSG00000022184	Fbxo4	-2.347948648	-5.090998527	7.822058846	-15.31512671	4.08E-12	3.27E-10	17.94200422
ILMN_2525382	ENSMUSG00000032245	Cln6	-2.346534159	-5.086009506	8.13215498	-13.38307471	4.26E-11	2.22E-09	15.55021637
ILMN_1228245	ENSMUSG00000036158	Prickle1	-2.343195446	-5.074252975	7.704954937	-15.64069109	2.82E-12	2.43E-10	18.31822719
ILMN_1233293	ENSMUSG00000040264	Gbp2b	-2.34096289	-5.066406692	6.333239487	-4.04631575	0.000694158	0.003395869	-1.429860837
ILMN_2742786	ENSMUSG00000020546	Stxbp4	-2.33969372	-5.061951624	7.187062022	-10.78449213	1.61E-09	4.66E-08	11.82709294
ILMN_2627733	ENSMUSG00000029650	Slc46a3	-2.337891355	-5.055631657	8.161579391	-8.551106498	6.34E-08	1.05E-06	8.048086068
ILMN_2761109	ENSMUSG00000037242	Clic4	-2.337032264	-5.05262204	12.84200881	-21.22575158	1.18E-14	2.84E-12	23.82370742
ILMN_2751948	ENSMUSG00000070392	Gm20634	-2.334221303	-5.042787048	6.212593718	-9.558687809	1.13E-08	2.41E-07	9.827201251
ILMN_2733356	ENSMUSG00000037419	Endod1	-2.334021334	-5.042088126	8.593168329	-12.24885076	1.93E-10	7.85E-09	14.00406131
ILMN_2589667	ENSMUSG00000039782	Cpeb2	-2.327125385	-5.018044918	6.515929078	-13.29587989	4.76E-11	2.43E-09	15.43533625
ILMN_2498592	ENSMUSG00000037279	Ovol2	-2.325318795	-5.011765092	5.65492166	-5.9651602	9.83E-06	8.22E-05	2.875093939
ILMN_1249934	ENSMUSG00000020611	Gna13	-2.324122234	-5.007610092	8.540655698	-17.56586033	3.58E-13	4.51E-11	20.40476156
ILMN_2667994	ENSMUSG00000025279	Dnase1l3	-2.321671203	-4.999109761	5.781587426	-9.617231653	1.02E-08	2.22E-07	9.926703297
ILMN_2684268	ENSMUSG00000036620	Mgat4b	-2.320492675	-4.995027686	7.38611365	-10.14232158	4.36E-09	1.08E-07	10.80093325
ILMN_1234539	ENSMUSG00000046879	Irgm1	-2.3194936	-4.9915698	7.10079167	-12.38104586	1.61E-10	6.72E-09	14.1902262
ILMN_1233836	ENSMUSG00000032667	Pon2	-2.318556984	-4.988330261	10.64121809	-12.9979419	7.03E-11	3.39E-09	15.03792045
ILMN_2755008	ENSMUSG00000035356	Nfkbiz	-2.318336167	-4.987566812	7.864314936	-13.37545836	4.30E-11	2.24E-09	15.54020719
ILMN_1231503	ENSMUSG00000022186	Oxct1	-2.318212606	-4.987139666	10.95452209	-10.45837382	2.66E-09	7.04E-08	11.31173367
ILMN_2786954	ENSMUSG00000059334	Zfp36l3	-2.31752824	-4.984774493	6.466986414	-8.796104712	4.12E-08	7.29E-07	8.492502344
ILMN_1245579	ENSMUSG00000024789	Jak2	-2.31733293	-4.984099708	7.6947768	-12.89641713	8.03E-11	3.79E-09	14.90074486
ILMN_2667635	ENSMUSG00000022949	Clic6	-2.316720564	-4.981984607	6.524420936	-8.53593851	6.52E-08	1.07E-06	8.020316858
ILMN_1219244	ENSMUSG00000014791	Elmo3	-2.313419021	-4.970596595	8.522131802	-14.46049268	1.11E-11	7.37E-10	16.91890334
ILMN_1226555	ENSMUSG00000074918	Inafm2	-2.311611402	-4.964372606	8.545877786	-13.71766513	2.78E-11	1.57E-09	15.98518502
ILMN_2651019	ENSMUSG00000042118	Bhmt2	-2.308803396	-4.954719538	6.641574694	-5.450179942	2.98E-05	0.000217262	1.745529457
ILMN_2776008	ENSMUSG00000029864	Gstk1	-2.307415099	-4.949953934	9.623946354	-11.98600321	2.78E-10	1.06E-08	13.62900966
ILMN_2472093	ENSMUSG00000036412	Arsi	-2.306532013	-4.946924952	6.802471305	-7.819390048	2.41E-07	3.28E-06	6.674022103
ILMN_2898637	ENSMUSG00000018849	Wwc1	-2.304097599	-4.938584516	8.10454675	-14.45147252	1.13E-11	7.41E-10	16.90782027
ILMN_1241228	ENSMUSG00000030341	Tnfrsf1a	-2.303639081	-4.937015181	6.801015965	-9.706238791	8.82E-09	1.95E-07	10.07719079
ILMN_1231779	ENSMUSG00000020561	Twistnb	-2.301560409	-4.929906923	7.389787334	-10.90696001	1.34E-09	3.96E-08	12.01762782
ILMN_1235203	ENSMUSG00000021087	Rtn1	-2.30060233	-4.926634112	7.256376792	-10.06518594	4.94E-09	1.19E-07	10.67453385
ILMN_2771095	ENSMUSG00000027895	Kcnc4	-2.299998895	-4.924573883	7.140557179	-4.624329025	0.000186806	0.001083343	-0.113446886
ILMN_2713464	ENSMUSG00000040997	Abhd4	-2.29982603	-4.92398385	9.23812593	-9.83620991	7.14E-09	1.63E-07	10.29523765
ILMN_1223335	ENSMUSG00000037949	Ano10	-2.299414692	-4.922580134	6.555358813	-9.645183379	9.75E-09	2.13E-07	9.974064734
ILMN_2780352	ENSMUSG00000005534	Insr	-2.299246376	-4.922005861	8.068163299	-16.27044214	1.40E-12	1.41E-10	19.02600277
ILMN_1246018	ENSMUSG00000022750	Klhl22	-2.295380512	-4.908834449	10.81942268	-18.39189916	1.57E-13	2.27E-11	21.23410436
ILMN_2987027	ENSMUSG00000037552	Plekhg2	-2.29532437	-4.908643426	9.440925254	-18.77503627	1.09E-13	1.71E-11	21.60655338
ILMN_1218226	ENSMUSG00000026435	Slc45a3	-2.295033648	-4.90765437	7.977487755	-15.91453924	2.07E-12	1.92E-10	18.62917761
ILMN_1223949	ENSMUSG00000047501	Cldn4	-2.294983739	-4.907484597	11.61530151	-9.850979652	6.97E-09	1.60E-07	10.31988936
ILMN_2673332	ENSMUSG00000049580	Tsku	-2.293551158	-4.902613934	6.844035479	-9.770820742	7.94E-09	1.79E-07	10.18578824
ILMN_1225552	ENSMUSG00000022620	Arsa	-2.293256769	-4.901613632	9.282546428	-12.64738263	1.12E-10	5.01E-09	14.56040418
ILMN_2644315	ENSMUSG00000025558	Dock9	-2.292479519	-4.898973605	7.871077299	-13.8200761	2.45E-11	1.42E-09	16.11649429
ILMN_2771824	ENSMUSG00000006390	Elovl1	-2.292227033	-4.898116311	8.553592934	-16.82659402	7.72E-13	8.36E-11	19.63019043
ILMN_2618364	ENSMUSG00000068699	Flnc	-2.291458833	-4.895508878	10.07546881	-14.27257146	1.40E-11	8.86E-10	16.68673265
ILMN_1245119	ENSMUSG00000024440	Pcdh12	-2.290897127	-4.89360321	5.53063836	-9.806091467	7.50E-09	1.70E-07	10.24488793
ILMN_2603334	ENSMUSG00000029844	Hoxa1	-2.290696356	-4.892922243	6.500760849	-11.40973959	6.34E-10	2.12E-08	12.78320323
ILMN_1236757	ENSMUSG00000022186	Oxct1	-2.285945375	-4.87683572	11.0100847	-11.3138511	7.29E-10	2.40E-08	12.63922591
ILMN_2747754	ENSMUSG00000033059	Pygb	-2.285802733	-4.876353564	7.471484525	-7.943024099	1.92E-07	2.68E-06	6.911170287
ILMN_2599018	ENSMUSG00000037242	Clic4	-2.284822669	-4.87304204	8.99177818	-8.126433668	1.37E-07	2.00E-06	7.259227124
ILMN_1250469	ENSMUSG00000063382	Bcl9l	-2.283008249	-4.866917261	7.870028458	-12.23522679	1.96E-10	7.98E-09	13.98478238
ILMN_1224091	ENSMUSG00000086503	Xist	-2.282682849	-4.865819654	6.056694228	-2.661234262	0.015459586	0.047744204	-4.461200522
ILMN_2982123	ENSMUSG00000001333	Sync	-2.282674473	-4.865791402	6.277550485	-7.810773324	2.45E-07	3.33E-06	6.657417883
ILMN_2651076	ENSMUSG00000025647	Shisa5	-2.282381808	-4.864804428	9.947936996	-18.21796079	1.87E-13	2.61E-11	21.06251117
ILMN_2608166	ENSMUSG00000043110	Lrrn4	-2.281900237	-4.86318083	6.740301663	-9.142444697	2.26E-08	4.39E-07	9.107671853
ILMN_2916791	ENSMUSG00000020472	Zkscan17	-2.281487754	-4.861790589	8.69741237	-15.22211056	4.54E-12	3.58E-10	17.83317851
ILMN_2776922	ENSMUSG00000021591	Glrx	-2.280065409	-4.856999739	7.303696292	-4.732007961	0.00014656	0.000876783	0.131227939
ILMN_2659426	ENSMUSG00000021508	Cxcl14	-2.279289302	-4.854387588	6.335609419	-10.67266521	1.91E-09	5.38E-08	11.65169264
ILMN_2685769	ENSMUSG00000072825	Cep170b	-2.275447336	-4.84147732	10.73702693	-17.22583915	5.08E-13	5.96E-11	20.05243124
ILMN_2672380	ENSMUSG00000063506	Arhgap22	-2.274817339	-4.8393636	8.045342728	-11.98702381	2.78E-10	1.06E-08	13.6304787
ILMN_2657175	ENSMUSG00000032231	Anxa2	-2.269321263	-4.820962686	12.84955623	-13.38776292	4.23E-11	2.22E-09	15.55637505
ILMN_1232041	ENSMUSG00000000078	Klf6	-2.268371891	-4.817791272	6.910009858	-11.04337756	1.09E-09	3.33E-08	12.22797323
ILMN_1235158	ENSMUSG00000034801	Sos2	-2.267524183	-4.814961235	6.737442494	-15.13316903	5.03E-12	3.87E-10	17.72855552
ILMN_1253773	ENSMUSG00000050174	Nudt6	-2.267280932	-4.814149458	6.395151911	-11.36209714	6.80E-10	2.25E-08	12.71178557
ILMN_2492264	ENSMUSG00000005124	Wisp1	-2.266569099	-4.811774718	6.723200428	-7.491278972	4.50E-07	5.65E-06	6.03474358
ILMN_1243593	ENSMUSG00000024805	Pcgf5	-2.25917794	-4.787186262	11.50989111	-17.46280425	3.98E-13	4.92E-11	20.29866799
ILMN_1237375	ENSMUSG00000037071	Scd1	-2.255170899	-4.773908446	11.28818084	-14.86619438	6.87E-12	4.94E-10	17.41114713
ILMN_2588130	ENSMUSG00000073403	Gm10499	-2.255150106	-4.773839642	10.72889218	-13.04740615	6.58E-11	3.22E-09	15.10442875
ILMN_2666526	ENSMUSG00000038264	Sema7a	-2.253987878	-4.769995409	5.881716693	-7.512559175	4.32E-07	5.46E-06	6.076642497
ILMN_2486267	ENSMUSG00000027078	Ube2l6	-2.253760332	-4.76924313	6.286907455	-12.62702068	1.15E-10	5.11E-09	14.53233133
ILMN_2461172	ENSMUSG00000045775	Slc16a5	-2.251774876	-4.762684152	6.418219237	-9.137755592	2.28E-08	4.42E-07	9.099444024
ILMN_1245792	ENSMUSG00000048752	Prss50	-2.245016251	-4.74042448	7.700074774	-4.094964202	0.000621299	0.003081385	-1.319195291
ILMN_1221102	ENSMUSG00000036093	Arl5a	-2.234663204	-4.706528086	6.163459981	-4.052130288	0.000685018	0.00335623	-1.41663836
ILMN_2492961	ENSMUSG00000020956	Dtd2	-2.230731527	-4.693719172	5.683073032	-12.56832364	1.25E-10	5.45E-09	14.45119636
ILMN_2750011	ENSMUSG00000020520	Galnt10	-2.22913842	-4.688538956	10.31398369	-9.761860084	8.06E-09	1.81E-07	10.17075019
ILMN_2431619	ENSMUSG00000027078	Ube2l6	-2.228671698	-4.687022427	6.732590663	-12.42038254	1.52E-10	6.46E-09	14.245309
ILMN_2639597	ENSMUSG00000089837	Npcd	-2.227557158	-4.683402911	5.771722196	-10.12729305	4.47E-09	1.10E-07	10.77636042
ILMN_1232016	ENSMUSG00000025578	Cbx8	-2.22742635	-4.68297829	7.16113089	-16.04000974	1.80E-12	1.72E-10	18.77000436
ILMN_2825109	ENSMUSG00000031711	Zfp330	-2.223593182	-4.670552368	6.071567788	-2.374210472	0.028325984	0.077853043	-5.029014175
ILMN_2981137	ENSMUSG00000021439	Ctsq	-2.223540162	-4.670380726	5.965677962	-4.800732804	0.000125588	0.00076703	0.287135983
ILMN_2635728	ENSMUSG00000032492	Pth1r	-2.219361849	-4.656874002	6.698913245	-7.27337215	6.86E-07	8.09E-06	5.602212433
ILMN_2469329	ENSMUSG00000030341	Tnfrsf1a	-2.217359903	-4.650416406	6.894976827	-11.38832352	6.54E-10	2.18E-08	12.75112853
ILMN_2619316	ENSMUSG00000079037	Prnp	-2.213087833	-4.636666083	10.38456474	-14.9486177	6.24E-12	4.59E-10	17.50968403
ILMN_2469333	ENSMUSG00000030341	Tnfrsf1a	-2.212839962	-4.635869522	6.781626033	-10.3619826	3.09E-09	8.00E-08	11.15714655
ILMN_2598103	ENSMUSG00000022505	Emp2	-2.210933446	-4.629747286	7.624124786	-8.917041962	3.34E-08	6.13E-07	8.709037966
ILMN_1220029	ENSMUSG00000091243	Vgll3	-2.210508452	-4.628383638	8.096959052	-9.685141131	9.13E-09	2.01E-07	10.04160617
ILMN_2807335	ENSMUSG00000026655	Fam107b	-2.209888226	-4.626394288	7.635084475	-13.44359843	3.94E-11	2.09E-09	15.62958251
ILMN_2596183	ENSMUSG00000032714	Syde1	-2.208206296	-4.621003863	7.927788535	-13.51061734	3.62E-11	1.95E-09	15.71711045
ILMN_1255776	ENSMUSG00000039294	BC017643	-2.20775462	-4.619557357	8.169626326	-9.620899718	1.02E-08	2.21E-07	9.932923832
ILMN_2687828	ENSMUSG00000019564	Arid3a	-2.205769897	-4.613206577	9.418972771	-13.98774386	1.99E-11	1.19E-09	16.32966452
ILMN_1248555	ENSMUSG00000034707	Gns	-2.20443235	-4.608931578	10.11327027	-13.48017683	3.76E-11	2.01E-09	15.67740074
ILMN_1212734	ENSMUSG00000020021	Fgd6	-2.203729783	-4.606687655	7.840993977	-15.84812478	2.23E-12	2.04E-10	18.55421955
ILMN_1221084	ENSMUSG00000028536	2610528J11Rik	-2.202946241	-4.604186396	6.597654796	-6.813117803	1.70E-06	1.79E-05	4.667843267
ILMN_1227148	ENSMUSG00000046352	Gjb2	-2.197691518	-4.587447089	6.285715682	-6.883457638	1.48E-06	1.58E-05	4.812453766
ILMN_1245048	ENSMUSG00000037012	Hk1	-2.197114205	-4.58561173	7.744207156	-8.92147997	3.31E-08	6.10E-07	8.716948705
ILMN_1248916	ENSMUSG00000057454	Lypd3	-2.196228705	-4.582798029	7.304335794	-9.909926257	6.33E-09	1.48E-07	10.41801893
ILMN_2674575	ENSMUSG00000003948	Mmd	-2.188493728	-4.558293209	8.543320759	-9.055101153	2.63E-08	4.99E-07	8.953960579
ILMN_2717099	ENSMUSG00000001504	Irx2	-2.187737013	-4.555902943	7.378420967	-11.64631127	4.50E-10	1.60E-08	13.13442202
ILMN_2865016	ENSMUSG00000015396	Cd83	-2.187315592	-4.554572326	6.023127912	-7.003239919	1.17E-06	1.29E-05	5.057214354
ILMN_1246495	ENSMUSG00000031021	Tmem9b	-2.184126895	-4.544516763	8.235055255	-18.31906511	1.69E-13	2.42E-11	21.16244539
ILMN_2706451	ENSMUSG00000052917	Senp7	-2.182476209	-4.539320045	6.895175334	-12.49023494	1.39E-10	5.97E-09	14.34277125
ILMN_2619877	ENSMUSG00000003309	Ap1m2	-2.18100826	-4.534703615	9.010169242	-9.136706203	2.29E-08	4.43E-07	9.097602318
ILMN_2648669	ENSMUSG00000029816	Gpnmb	-2.180720535	-4.533799321	6.760343064	-3.936486382	0.000891677	0.004211099	-1.679340482
ILMN_2632839	ENSMUSG00000018387	Shroom1	-2.180051267	-4.531696576	7.172748583	-11.53872907	5.26E-10	1.81E-08	12.97540316
ILMN_2632489	ENSMUSG00000047409	Ctdspl	-2.179016514	-4.528447445	7.968165107	-11.56702235	5.05E-10	1.75E-08	13.01733642
ILMN_1231181	ENSMUSG00000002365	Snx9	-2.178098132	-4.525565669	8.100181587	-9.836789751	7.13E-09	1.63E-07	10.29620593
ILMN_1219025	ENSMUSG00000040606	Kazn	-2.17653615	-4.520668567	6.301415134	-12.61949391	1.16E-10	5.15E-09	14.52194477
ILMN_2829594	ENSMUSG00000091971	Hspa1a	-2.175997654	-4.518981509	7.281315949	-12.9268296	7.72E-11	3.66E-09	14.94193143
ILMN_2691227	ENSMUSG00000034189	Hsdl1	-2.17597408	-4.51890767	8.564267638	-14.39838059	1.20E-11	7.81E-10	16.84246195
ILMN_3128907	ENSMUSG00000025351	Cd63	-2.171589081	-4.50519353	10.81793108	-13.57152513	3.35E-11	1.82E-09	15.79633515
ILMN_1226642	ENSMUSG00000028619	Tceanc2	-2.170208411	-4.500884087	6.806688722	-13.77729385	2.58E-11	1.49E-09	16.06174243
ILMN_1248401	ENSMUSG00000020160	Meis1	-2.159432622	-4.467391287	5.280353788	-9.552804981	1.14E-08	2.43E-07	9.817179794
ILMN_2946119	ENSMUSG00000032245	Cln6	-2.15689463	-4.459539153	6.378781217	-9.157232633	2.21E-08	4.30E-07	9.13360179
ILMN_2591781	ENSMUSG00000018171	Vmp1	-2.153689328	-4.449642186	5.819270607	-11.29111494	7.54E-10	2.47E-08	12.60494876
ILMN_2614486	ENSMUSG00000027953	Slc50a1	-2.151144882	-4.441801378	9.071551169	-14.39376671	1.21E-11	7.84E-10	16.83677203
ILMN_1259559	ENSMUSG00000096210	H1f0	-2.150442316	-4.43963883	7.467548463	-9.694149538	9.00E-09	1.98E-07	10.05680682
ILMN_2645165	ENSMUSG00000021973	Micu2	-2.147315952	-4.430028414	8.60297057	-10.40631711	2.88E-09	7.52E-08	11.22837756
ILMN_1227805	ENSMUSG00000019790	Stxbp5	-2.146251765	-4.42676186	7.70874313	-14.99158648	5.93E-12	4.42E-10	17.56085986
ILMN_2954881	ENSMUSG00000001750	Tcirg1	-2.145224776	-4.42361177	8.26175233	-10.46119477	2.64E-09	7.01E-08	11.31624206
ILMN_2772410	ENSMUSG00000029994	Anxa4	-2.144352925	-4.420939296	7.361655091	-9.284148047	1.78E-08	3.58E-07	9.355022093
ILMN_2775586	ENSMUSG00000018574	Acadvl	-2.143961332	-4.419739476	9.740880034	-13.63107811	3.10E-11	1.70E-09	15.87350298
ILMN_2705732	ENSMUSG00000061859	Inadl	-2.143927531	-4.419635929	6.598884125	-8.919010588	3.33E-08	6.12E-07	8.712547346
ILMN_1243942	ENSMUSG00000052593	Adam17	-2.143825829	-4.419324379	6.045276528	-4.580080082	0.000206438	0.001182206	-0.214108766
ILMN_2635850	ENSMUSG00000055128	Cgrrf1	-2.143173911	-4.417327848	7.700941398	-16.12437335	1.64E-12	1.61E-10	18.86412147
ILMN_1252673	ENSMUSG00000002107	Celf2	-2.141986575	-4.413693889	7.787511102	-8.342965382	9.21E-08	1.44E-06	7.664407506
ILMN_2495703	ENSMUSG00000063146	Clip2	-2.141699892	-4.412816914	7.22728027	-11.44691869	6.01E-10	2.03E-08	12.83877496
ILMN_2765304	ENSMUSG00000035704	Alg8	-2.138134948	-4.401926168	8.13013491	-12.38212505	1.61E-10	6.72E-09	14.1917393
ILMN_2642147	ENSMUSG00000038718	Pbx3	-2.137985471	-4.40147011	7.229163976	-11.00766277	1.15E-09	3.48E-08	12.17309508
ILMN_1247389	ENSMUSG00000048329	Mfsd6l	-2.135954276	-4.395277568	6.149775771	-9.701419037	8.89E-09	1.97E-07	10.06906619
ILMN_2706268	ENSMUSG00000034463	Scara3	-2.135881662	-4.395056348	5.918330437	-9.964385471	5.80E-09	1.37E-07	10.50831527
ILMN_2514655	ENSMUSG00000024130	Abca3	-2.135782728	-4.394754963	9.281878381	-10.34805367	3.15E-09	8.15E-08	11.13472158
ILMN_2704637	ENSMUSG00000041390	Mdfic	-2.134745791	-4.391597369	5.848250052	-6.202822196	5.96E-06	5.30E-05	3.386481746
ILMN_2532075	ENSMUSG00000037636	Slc25a43	-2.133754242	-4.388580108	6.428298869	-14.12345078	1.68E-11	1.04E-09	16.50057675
ILMN_2894961	ENSMUSG00000020021	Fgd6	-2.131700474	-4.38233713	8.370800937	-14.70048202	8.36E-12	5.77E-10	17.21154929
ILMN_1226017	ENSMUSG00000087259	2610035D17Rik	-2.131399728	-4.381423677	6.847487693	-11.41071403	6.33E-10	2.12E-08	12.78466151
ILMN_1256299	ENSMUSG00000038843	Gcnt1	-2.130646735	-4.379137455	9.45924849	-15.43558275	3.55E-12	2.94E-10	18.08204547
ILMN_3162407	ENSMUSG00000044786	Zfp36	-2.129463919	-4.375548624	10.07381126	-10.11282089	4.57E-09	1.12E-07	10.7526727
ILMN_1217097	ENSMUSG00000040957	Cables1	-2.128837487	-4.373649132	7.06450565	-6.08653404	7.61E-06	6.54E-05	3.137089555
ILMN_2834677	ENSMUSG00000041895	Wipi1	-2.125062817	-4.362220863	8.265046375	-10.50137655	2.48E-09	6.63E-08	11.38036334
ILMN_1214578	ENSMUSG00000030527	Crtc3	-2.12301107	-4.356021485	5.997867252	-12.03628288	2.59E-10	1.00E-08	13.7012623
ILMN_2569766	ENSMUSG00000061186	Sfmbt2	-2.122005343	-4.352985889	7.122644023	-9.729689071	8.49E-09	1.89E-07	10.11668102
ILMN_1215877	ENSMUSG00000028838	Extl1	-2.11834031	-4.341941567	7.697259744	-7.403175266	5.33E-07	6.54E-06	5.860629082
ILMN_1242472	ENSMUSG00000030770	Parva	-2.113689617	-4.327967355	8.030862977	-7.638661143	3.40E-07	4.40E-06	6.323681075
ILMN_2703427	ENSMUSG00000005705	Agrp	-2.113126619	-4.326278737	6.742732088	-8.435316254	7.80E-08	1.25E-06	7.83534156
ILMN_1237034	ENSMUSG00000028830	AU040320	-2.111956816	-4.322772213	9.528976901	-19.73220468	4.42E-14	8.28E-12	22.50523519
ILMN_1248235	ENSMUSG00000067365	Tmem128	-2.110257251	-4.317682775	8.916116654	-14.67185797	8.65E-12	5.94E-10	17.17686881
ILMN_2651077	ENSMUSG00000025647	Shisa5	-2.10899422	-4.313904445	10.55408086	-14.93383968	6.35E-12	4.65E-10	17.49205286
ILMN_1230032	ENSMUSG00000101312	Gm21135	-2.108936801	-4.313732755	7.269631846	-5.674997943	1.83E-05	0.000141656	2.242052389
ILMN_1251220	ENSMUSG00000036644	Tbc1d9b	-2.108183295	-4.31148032	6.579106209	-8.901641224	3.43E-08	6.27E-07	8.68156678
ILMN_1229167	ENSMUSG00000030849	Fgfr2	-2.107752068	-4.310191797	6.340017777	-11.89744222	3.15E-10	1.18E-08	13.50115299
ILMN_1237003	ENSMUSG00000020409	Slu7	-2.107635865	-4.309844641	8.186799343	-7.400965456	5.35E-07	6.56E-06	5.856248587
ILMN_1213708	ENSMUSG00000029673	Auts2	-2.107488912	-4.309405662	9.936455072	-14.86965362	6.84E-12	4.94E-10	17.41529248
ILMN_2435584	ENSMUSG00000027940	Tpm3	-2.106892023	-4.307623093	9.011634726	-9.855721709	6.91E-09	1.59E-07	10.32779871
ILMN_2775767	ENSMUSG00000095247	Ccl27a	-2.106858143	-4.307521934	6.162800416	-8.044869132	1.59E-07	2.28E-06	7.104993745
ILMN_1246289	ENSMUSG00000039720	Got1l1	-2.105287561	-4.302835125	9.384077072	-7.254989973	7.11E-07	8.33E-06	5.565434366
ILMN_2607786	ENSMUSG00000010663	Fads1	-2.104969076	-4.30188535	12.41724934	-12.59347804	1.20E-10	5.29E-09	14.48600468
ILMN_1228943	ENSMUSG00000020359	Phykpl	-2.10319607	-4.296601777	7.782983189	-11.72687567	4.01E-10	1.45E-08	13.25274916
ILMN_2591777	ENSMUSG00000018171	Vmp1	-2.0999249	-4.28687069	6.054612763	-9.694783645	8.99E-09	1.98E-07	10.05787644
ILMN_2705777	ENSMUSG00000004032	Gstm5	-2.097403158	-4.279384049	9.556877983	-12.56478266	1.25E-10	5.47E-09	14.44629178
ILMN_2755483	ENSMUSG00000036225	Kctd1	-2.094766528	-4.271570306	9.156565814	-12.04368473	2.56E-10	9.97E-09	13.71187836
ILMN_2477044	ENSMUSG00000091243	Vgll3	-2.093869881	-4.268916314	5.186776663	-11.62485249	4.64E-10	1.64E-08	13.10279601
ILMN_2958099	ENSMUSG00000011148	Adssl1	-2.092957209	-4.266216582	9.453944633	-8.699316155	4.88E-08	8.42E-07	8.31785652
ILMN_1223678	ENSMUSG00000021365	Nedd9	-2.089852941	-4.257046772	7.599225019	-10.80171876	1.57E-09	4.56E-08	11.85399194
ILMN_2635631	ENSMUSG00000034684	Sema3f	-2.089464678	-4.255901254	8.198342792	-12.61537036	1.17E-10	5.17E-09	14.5162523
ILMN_2656021	ENSMUSG00000029822	Osbpl3	-2.088920102	-4.254295076	8.314995159	-14.65030434	8.87E-12	6.06E-10	17.15071495
ILMN_2733733	ENSMUSG00000027995	Tlr2	-2.088533202	-4.253154319	8.261272139	-6.240487016	5.51E-06	4.95E-05	3.46690989
ILMN_1250569	ENSMUSG00000038020	Rapgefl1	-2.086836204	-4.248154407	6.843386978	-11.65393071	4.45E-10	1.59E-08	13.14564053
ILMN_1229763	ENSMUSG00000060962	Dmkn	-2.080928149	-4.230793141	6.666620893	-9.446216693	1.36E-08	2.83E-07	9.634877652
ILMN_2679447	ENSMUSG00000020359	Phykpl	-2.078511438	-4.223711919	8.474358846	-12.77805261	9.40E-11	4.34E-09	14.73967144
ILMN_1244819	ENSMUSG00000048655	Ccdc169	-2.07792052	-4.22198227	8.72976988	-9.607612424	1.04E-08	2.25E-07	9.910382706
ILMN_2621909	ENSMUSG00000019975	Ikbip	-2.077391192	-4.2204335	8.083645171	-7.779033207	2.60E-07	3.51E-06	6.596169819
ILMN_3124547	ENSMUSG00000020696	Rffl	-2.076385927	-4.217493739	8.471428029	-14.66203465	8.75E-12	5.99E-10	17.16495313
ILMN_2606660	ENSMUSG00000033170	Card10	-2.075236335	-4.214134425	8.966216379	-9.243656071	1.91E-08	3.79E-07	9.284595971
ILMN_1218866	ENSMUSG00000018398	Sept8	-2.075193538	-4.214009415	8.774621279	-12.46493645	1.43E-10	6.14E-09	14.30752506
ILMN_1236411	ENSMUSG00000041895	Wipi1	-2.075110768	-4.213767657	7.47382161	-8.757702705	4.40E-08	7.72E-07	8.423353444
ILMN_1244804	ENSMUSG00000032743	D430042O09Rik	-2.073890868	-4.210206127	8.327199071	-10.06663873	4.92E-09	1.19E-07	10.67692084
ILMN_2484097	ENSMUSG00000035498	Cdcp1	-2.072273135	-4.205487757	6.10049952	-11.02323677	1.12E-09	3.42E-08	12.19704219
ILMN_2424299	ENSMUSG00000023905	Tnfrsf12a	-2.071555413	-4.203396102	10.17455949	-9.271955449	1.82E-08	3.64E-07	9.33383735
ILMN_2772582	ENSMUSG00000032402	Smad3	-2.069004165	-4.195969422	9.890626415	-9.767586439	7.98E-09	1.80E-07	10.18036144
ILMN_2620767	ENSMUSG00000039202	Abhd2	-2.068078039	-4.19327672	7.276613171	-8.273840066	1.04E-07	1.60E-06	7.535729803
ILMN_2687071	ENSMUSG00000020696	Rffl	-2.066797887	-4.189557534	7.607338978	-12.32520277	1.74E-10	7.16E-09	14.11178338
ILMN_1213549	ENSMUSG00000027938	Creb3l4	-2.065574278	-4.186005706	7.070301672	-14.10181853	1.72E-11	1.06E-09	16.47342903
ILMN_1248510	ENSMUSG00000026600	Soat1	-2.065481438	-4.185736336	8.450147614	-10.58349671	2.19E-09	5.99E-08	11.51085024
ILMN_1217709	ENSMUSG00000101765	Gm21673	-2.06322493	-4.179194576	7.197727692	-5.430815087	3.11E-05	0.000225377	1.702532655
ILMN_3115162	ENSMUSG00000024789	Jak2	-2.062574013	-4.177309429	6.6735922	-14.26401199	1.41E-11	8.94E-10	16.67609368
ILMN_2515816	ENSMUSG00000022132	Cldn10	-2.061431147	-4.174001583	6.114514083	-5.02794018	7.56E-05	0.000490798	0.800776222
ILMN_1237546	ENSMUSG00000034981	Parm1	-2.060478301	-4.171245719	6.257259712	-8.163062739	1.28E-07	1.89E-06	7.328203485
ILMN_1250538	ENSMUSG00000019873	Reep3	-2.06014334	-4.170277365	9.782034187	-18.73605333	1.13E-13	1.77E-11	21.56899985
ILMN_2646078	ENSMUSG00000030849	Fgfr2	-2.060079789	-4.170093667	6.209355294	-8.890696195	3.49E-08	6.36E-07	8.662025172
ILMN_2925433	ENSMUSG00000029055	Plch2	-2.05944482	-4.168258698	6.612364756	-6.293763383	4.93E-06	4.50E-05	3.580379609
ILMN_3131887	ENSMUSG00000020859	Spag9	-2.059429815	-4.168215346	8.690613186	-17.00369364	6.40E-13	7.20E-11	19.81864889
ILMN_2589107	ENSMUSG00000022952	Runx1	-2.058631146	-4.16590848	6.143114779	-10.42501521	2.80E-09	7.34E-08	11.25835299
ILMN_2648089	ENSMUSG00000038291	Snx25	-2.057668819	-4.163130604	6.895529342	-13.62188285	3.14E-11	1.72E-09	15.86160686
ILMN_2541584	ENSMUSG00000032560	Dnajc13	-2.050200836	-4.141636208	6.579740465	-12.27978014	1.85E-10	7.57E-09	14.04776405
ILMN_1219016	ENSMUSG00000027803	Wwtr1	-2.047536605	-4.133994889	9.556376149	-14.71946687	8.17E-12	5.67E-10	17.23451786
ILMN_2701778	ENSMUSG00000032243	Itga11	-2.045107867	-4.127041275	5.813431286	-8.411867836	8.14E-08	1.29E-06	7.79204618
ILMN_2732816	ENSMUSG00000073402	Gm8909	-2.044974336	-4.126659307	9.759870408	-14.42887298	1.16E-11	7.58E-10	16.8800253
ILMN_2726837	ENSMUSG00000029019	Nppb	-2.044444137	-4.125143015	6.778533548	-3.511469004	0.002345268	0.009722245	-2.636470464
ILMN_2633096	ENSMUSG00000068762	Gstm6	-2.042857085	-4.120607601	6.690531432	-6.93071074	1.35E-06	1.46E-05	4.909235736
ILMN_2732079	ENSMUSG00000029875	Ccdc184	-2.040826323	-4.114811445	6.215407913	-8.45508742	7.53E-08	1.21E-06	7.871791392
ILMN_2744603	ENSMUSG00000046814	Gchfr	-2.040566695	-4.114071009	7.315104733	-13.00273833	6.98E-11	3.38E-09	15.04437891
ILMN_2659168	ENSMUSG00000037493	Cib2	-2.039971622	-4.112374415	6.545696025	-9.929405555	6.14E-09	1.44E-07	10.45035662
ILMN_2586966	ENSMUSG00000026383	Epb41l5	-2.039112306	-4.109925682	6.278100126	-11.12538927	9.63E-10	3.00E-08	12.35347968
ILMN_2692986	ENSMUSG00000036093	Arl5a	-2.038989781	-4.109576647	5.860585575	-2.951706449	0.008216082	0.02820564	-3.857484512
ILMN_1240346	ENSMUSG00000037104	Socs5	-2.038769708	-4.108949809	7.076093607	-9.192660298	2.08E-08	4.08E-07	9.195611485
ILMN_2604205	ENSMUSG00000020311	Erlec1	-2.037535201	-4.105435304	7.623240716	-14.77700589	7.63E-12	5.39E-10	17.30396958
ILMN_2789346	ENSMUSG00000027956	Tmem144	-2.036217186	-4.101686382	5.546345287	-8.80268553	4.07E-08	7.22E-07	8.504333193
ILMN_1231601	ENSMUSG00000033147	Slc22a15	-2.035804618	-4.100513588	5.970356094	-11.52909242	5.33E-10	1.84E-08	12.96110236
ILMN_2761430	ENSMUSG00000032549	Rab6b	-2.03445235	-4.096671893	8.616651481	-6.798587113	1.76E-06	1.83E-05	4.637889132
ILMN_1213457	ENSMUSG00000028136	Snx27	-2.028850264	-4.080795073	9.149541459	-11.32515815	7.17E-10	2.36E-08	12.65625263
ILMN_1251071	ENSMUSG00000039770	Ypel5	-2.028460562	-4.079692915	9.265333392	-8.212845837	1.17E-07	1.75E-06	7.421665777
ILMN_2774049	ENSMUSG00000032531	Amotl2	-2.027538115	-4.077085226	7.641524487	-13.95383794	2.07E-11	1.23E-09	16.28673691
ILMN_1258449	ENSMUSG00000049755	Zfp672	-2.026066719	-4.072929153	7.762754042	-12.06466544	2.49E-10	9.75E-09	13.74194133
ILMN_3070975	ENSMUSG00000066892	Fbxl12	-2.025078078	-4.070139038	7.957829643	-16.10297472	1.68E-12	1.64E-10	18.84029215
ILMN_1226754	ENSMUSG00000028796	Phc2	-2.024204522	-4.067675301	10.26133834	-14.98801156	5.96E-12	4.43E-10	17.55660715
ILMN_1219591	ENSMUSG00000021411	Pxdc1	-2.023566062	-4.065875563	6.615136082	-10.0059802	5.43E-09	1.29E-07	10.57704784
ILMN_2461871	ENSMUSG00000021687	Scamp1	-2.022158712	-4.061911232	8.016598816	-12.85322915	8.51E-11	3.96E-09	14.84211707
ILMN_2736941	ENSMUSG00000070583	Fv1	-2.021956663	-4.061342405	6.305295242	-5.123902907	6.11E-05	0.000407047	1.016725213
ILMN_2698499	ENSMUSG00000030562	Nox4	-2.019323222	-4.053935745	6.522484619	-7.65404112	3.30E-07	4.30E-06	6.353665236
ILMN_1254966	ENSMUSG00000026970	Rbms1	-2.016159154	-4.045054539	10.4279302	-12.59739702	1.20E-10	5.27E-09	14.49142254
ILMN_2416218	ENSMUSG00000037887	Dusp8	-2.01568374	-4.043721783	6.059834817	-8.121089503	1.38E-07	2.02E-06	7.249148653
ILMN_2502471	ENSMUSG00000032265	Fam46a	-2.014957778	-4.041687501	6.624775893	-10.35403433	3.13E-09	8.09E-08	11.14435287
ILMN_1235908	ENSMUSG00000027533	Fabp5	-2.014244228	-4.039688995	5.732145003	-10.99752533	1.17E-09	3.53E-08	12.15749358
ILMN_2913989	ENSMUSG00000041361	Myzap	-2.014018295	-4.039056409	6.901303882	-10.28026017	3.51E-09	8.91E-08	11.0252634
ILMN_2791028	ENSMUSG00000022892	App	-2.013629742	-4.03796874	9.055861628	-9.902758939	6.41E-09	1.49E-07	10.40610921
ILMN_2461154	ENSMUSG00000059263	Usp47	-2.012931496	-4.036014887	9.317267106	-14.96504304	6.12E-12	4.54E-10	17.5292622
ILMN_2594550	ENSMUSG00000038331	Satb2	-2.011262909	-4.031349627	5.996844621	-9.221777886	1.98E-08	3.91E-07	9.246459478
ILMN_2526739	ENSMUSG00000026630	Batf3	-2.011116448	-4.030940388	6.75227576	-11.52881994	5.33E-10	1.84E-08	12.96069787
ILMN_1248740	ENSMUSG00000034684	Sema3f	-2.00933611	-4.02596913	8.73851599	-11.28945169	7.56E-10	2.47E-08	12.60243915
ILMN_2941728	ENSMUSG00000037499	Nenf	-2.009169966	-4.025505518	9.61091312	-12.46849747	1.43E-10	6.12E-09	14.31248988
ILMN_3161936	ENSMUSG00000031402	Mpp1	-2.008364191	-4.023257815	9.992083498	-17.04948294	6.10E-13	6.94E-11	19.86707293
ILMN_2713071	ENSMUSG00000024665	Fads2	-2.007634843	-4.021224389	8.44681692	-11.97747443	2.81E-10	1.08E-08	13.61672956
ILMN_2481643	ENSMUSG00000071112	Spx	-2.005425952	-4.015072258	5.214094112	-5.353703354	3.68E-05	0.000260716	1.530977884
ILMN_2758459	ENSMUSG00000030352	Tspan9	-2.004714526	-4.013092821	7.514504173	-7.211844441	7.73E-07	8.97E-06	5.478933817
ILMN_1229777	ENSMUSG00000020859	Spag9	-1.999431943	-3.998425323	6.55070928	-10.03059222	5.22E-09	1.25E-07	10.61762258
ILMN_2945607	ENSMUSG00000063108	Zfp26	-1.997275739	-3.992453871	6.247733646	-11.97142522	2.84E-10	1.08E-08	13.60801537
ILMN_1236917	ENSMUSG00000028618	Tmem59	-1.997127928	-3.992044845	10.90231721	-14.42282084	1.17E-11	7.62E-10	16.8725753
ILMN_1260448	ENSMUSG00000021701	Plk2	-1.99593825	-3.988754276	8.99067106	-12.50228485	1.36E-10	5.89E-09	14.35953873
ILMN_2675833	ENSMUSG00000001510	Dlx3	-1.990519077	-3.973799485	7.516299459	-8.377323638	8.66E-08	1.36E-06	7.728132386
ILMN_3115213	ENSMUSG00000001504	Irx2	-1.987887414	-3.966557366	7.835707325	-8.167774535	1.27E-07	1.88E-06	7.3370634
ILMN_1217144	ENSMUSG00000023923	Tbc1d5	-1.987481825	-3.965442392	8.259940308	-11.07427484	1.04E-09	3.20E-08	12.27534005
ILMN_1251164	ENSMUSG00000059263	Usp47	-1.987299276	-3.964940664	9.769366156	-15.11000049	5.17E-12	3.95E-10	17.70121088
ILMN_1226745	ENSMUSG00000028136	Snx27	-1.98619499	-3.961906929	9.529012321	-10.51991223	2.41E-09	6.49E-08	11.40988152
ILMN_3008858	ENSMUSG00000030560	Ctsc	-1.983461215	-3.954406588	6.256680875	-3.717210896	0.001469605	0.006468863	-2.17521916
ILMN_1217118	ENSMUSG00000023960	Enpp5	-1.983311461	-3.953996136	8.240667113	-6.669312469	2.28E-06	2.30E-05	4.370187226
ILMN_2693827	ENSMUSG00000047767	Atg16l2	-1.978208173	-3.940034256	8.2883799	-13.74722065	2.68E-11	1.53E-09	16.02316726
ILMN_2854418	ENSMUSG00000035992	Fnip1	-1.977513645	-3.938137941	9.523709893	-12.32062605	1.75E-10	7.18E-09	14.10534159
ILMN_2614351	ENSMUSG00000058586	Serhl	-1.976465962	-3.935279108	5.993356668	-5.084023921	6.67E-05	0.000439787	0.927063129
ILMN_1231650	ENSMUSG00000063268	Parp10	-1.973019761	-3.92589003	6.099496412	-9.527335659	1.19E-08	2.52E-07	9.77374417
ILMN_3027751	ENSMUSG00000025006	Sorbs1	-1.97263266	-3.924836783	6.166993003	-8.808479297	4.03E-08	7.16E-07	8.514744512
ILMN_2592620	ENSMUSG00000073982	Rhog	-1.967465514	-3.91080476	8.02419581	-12.25233376	1.92E-10	7.82E-09	14.00898722
ILMN_2820379	ENSMUSG00000020707	Rnf135	-1.967167162	-3.909996083	8.080537787	-14.54066684	1.01E-11	6.81E-10	17.01714522
ILMN_2484932	ENSMUSG00000034613	Ppm1h	-1.966357355	-3.907801958	7.436080946	-6.25178573	5.38E-06	4.85E-05	3.4910032
ILMN_1252016	ENSMUSG00000039202	Abhd2	-1.96626398	-3.907549042	7.246631005	-7.868062956	2.20E-07	3.04E-06	6.76762735
ILMN_2886618	ENSMUSG00000041120	Nbl1	-1.96594982	-3.906698231	7.166353129	-6.620250794	2.52E-06	2.50E-05	4.268024104
ILMN_1232925	ENSMUSG00000031103	Elf4	-1.965492812	-3.905460886	7.738594623	-9.636875479	9.89E-09	2.16E-07	9.959997636
ILMN_2420095	ENSMUSG00000022634	Yaf2	-1.965159339	-3.904558259	7.018167874	-9.247875173	1.89E-08	3.77E-07	9.291943576
ILMN_1216143	ENSMUSG00000028557	Rnf11	-1.964442158	-3.902617738	9.028516521	-11.20291069	8.59E-10	2.73E-08	12.47146527
ILMN_1254723	ENSMUSG00000018920	Cxcl16	-1.961015535	-3.89335942	6.275633967	-10.08032562	4.82E-09	1.17E-07	10.69939696
ILMN_2589915	ENSMUSG00000007594	Hapln4	-1.960830395	-3.89285982	7.226923088	-11.8538127	3.35E-10	1.24E-08	13.4378845
ILMN_2473531	ENSMUSG00000041417	Pik3r1	-1.959162947	-3.888363104	7.814372603	-13.26577692	4.95E-11	2.51E-09	15.39552646
ILMN_2482572	ENSMUSG00000025278	Flnb	-1.958955642	-3.887804412	8.939078795	-9.174976464	2.14E-08	4.19E-07	9.16467871
ILMN_2914884	ENSMUSG00000031021	Tmem9b	-1.958481	-3.88652555	8.978691421	-15.21291417	4.59E-12	3.61E-10	17.82238636
ILMN_2440261	ENSMUSG00000039543	Cfap70	-1.957647899	-3.884281878	5.360449575	-8.368924019	8.79E-08	1.38E-06	7.712567757
ILMN_1248488	ENSMUSG00000063108	Zfp26	-1.95721666	-3.883120991	6.015892581	-12.77105851	9.49E-11	4.36E-09	14.73011483
ILMN_1248750	ENSMUSG00000021280	Exoc3l4	-1.956226261	-3.880456174	5.433806675	-9.472178336	1.30E-08	2.73E-07	9.679408267
ILMN_2939096	ENSMUSG00000031131	Vgll1	-1.955483412	-3.878458627	5.639255355	-7.939723484	1.93E-07	2.70E-06	6.904865715
ILMN_2607765	ENSMUSG00000048497	Mmgt2	-1.955133041	-3.877516823	9.155616397	-11.33270253	7.09E-10	2.34E-08	12.66760601
ILMN_1245079	ENSMUSG00000011148	Adssl1	-1.953865615	-3.874111871	8.115973777	-8.410965303	8.15E-08	1.29E-06	7.790378299
ILMN_3107690	ENSMUSG00000094103	1700047I17Rik2	-1.952000251	-3.869105991	9.51681089	-12.16282953	2.17E-10	8.67E-09	13.88204164
ILMN_2507725	ENSMUSG00000020593	Lpin1	-1.950255078	-3.864428511	7.327763734	-15.14617431	4.95E-12	3.84E-10	17.74388841
ILMN_2619594	ENSMUSG00000073889	Il11ra1	-1.947914153	-3.858163152	8.598141202	-13.36279205	4.37E-11	2.25E-09	15.52355075
ILMN_2771034	ENSMUSG00000030605	Mfge8	-1.944869364	-3.850029136	11.6322817	-10.79673799	1.58E-09	4.58E-08	11.84621788
ILMN_2897020	ENSMUSG00000063897	DHRSX	-1.942368527	-3.843361092	8.650676307	-12.81542817	8.95E-11	4.16E-09	14.79066699
ILMN_3133522	ENSMUSG00000020525	Ppm1d	-1.941475879	-3.8409838	10.75128737	-15.32565169	4.03E-12	3.25E-10	17.95428031
ILMN_1243107	ENSMUSG00000024451	Arap3	-1.940757714	-3.839072257	8.92107136	-9.683036103	9.17E-09	2.02E-07	10.03805277
ILMN_2792924	ENSMUSG00000029864	Gstk1	-1.936134661	-3.826789809	9.644180127	-11.63972402	4.54E-10	1.61E-08	13.1247186
ILMN_2774497	ENSMUSG00000005251	Ripk4	-1.935353305	-3.8247178	10.12344313	-11.25627725	7.94E-10	2.56E-08	12.55232369
ILMN_2558167	ENSMUSG00000023169	Slc38a1	-1.93451797	-3.82250389	7.821575152	-11.49811801	5.57E-10	1.90E-08	12.91507278
ILMN_2866276	ENSMUSG00000059326	Csf2ra	-1.934294109	-3.821910803	7.665189733	-8.833554062	3.86E-08	6.92E-07	8.55975404
ILMN_1218327	ENSMUSG00000035704	Alg8	-1.933669406	-3.820256231	8.362463232	-11.79556243	3.64E-10	1.33E-08	13.35312412
ILMN_3132262	ENSMUSG00000032599	Ip6k2	-1.932192488	-3.816347354	6.116189555	-5.615272354	2.08E-05	0.000158905	2.11063578
ILMN_2671302	ENSMUSG00000046056	Sbsn	-1.931978984	-3.815782616	6.120447969	-11.76392635	3.81E-10	1.38E-08	13.3069507
ILMN_1257327	ENSMUSG00000028382	Ptbp3	-1.931656873	-3.814930762	7.731877905	-9.060699083	2.60E-08	4.95E-07	8.9638408
ILMN_1214179	ENSMUSG00000020525	Ppm1d	-1.930525888	-3.811941259	10.54315889	-16.09728813	1.69E-12	1.64E-10	18.83395467
ILMN_2868987	ENSMUSG00000037049	Smpd1	-1.93040479	-3.811621304	9.470965525	-7.939372713	1.93E-07	2.70E-06	6.904195614
ILMN_1216215	ENSMUSG00000045211	Nudt18	-1.929196259	-3.808429683	9.811000387	-9.481837924	1.28E-08	2.70E-07	9.69595586
ILMN_2473620	ENSMUSG00000049550	Clip1	-1.926061036	-3.800162301	8.212241492	-10.1260522	4.48E-09	1.10E-07	10.77433038
ILMN_2679937	ENSMUSG00000042613	Pbxip1	-1.925258968	-3.798050183	8.346327147	-11.94373923	2.95E-10	1.11E-08	13.56808729
ILMN_2420817	ENSMUSG00000081940	Xlr3e-ps	-1.92493201	-3.797189528	6.538148811	-5.406291491	3.28E-05	0.00023601	1.648032005
ILMN_2607468	ENSMUSG00000004085	Zak	-1.924127301	-3.795072116	6.358525568	-9.826702376	7.25E-09	1.65E-07	10.27935528
ILMN_1238592	ENSMUSG00000060716	Plekhh1	-1.922864326	-3.791751259	10.86927752	-15.42045252	3.61E-12	2.98E-10	18.06450989
ILMN_2636212	ENSMUSG00000031246	Sh3bgrl	-1.922760031	-3.791477156	7.622444904	-11.28343816	7.63E-10	2.49E-08	12.59336316
ILMN_2778279	ENSMUSG00000003545	Fosb	-1.921392226	-3.787884199	6.459061706	-3.767604483	0.001310294	0.005857	-2.061583191
ILMN_2775123	ENSMUSG00000028607	Cpt2	-1.920124883	-3.784558174	9.80265157	-10.65081261	1.97E-09	5.53E-08	11.6172572
ILMN_2470518	ENSMUSG00000061524	Zic2	-1.919974723	-3.784164285	6.148079257	-6.664873433	2.30E-06	2.31E-05	4.360956405
ILMN_2767635	ENSMUSG00000018171	Vmp1	-1.918771502	-3.781009573	10.86134392	-15.05891388	5.48E-12	4.15E-10	17.64078209
ILMN_2613531	ENSMUSG00000036591	Arhgap21	-1.91853168	-3.7803811	11.21638725	-15.87021263	2.18E-12	1.99E-10	18.57918086
ILMN_2913913	ENSMUSG00000057948	Unc13d	-1.9160208	-3.773807411	6.375793451	-7.810576515	2.45E-07	3.33E-06	6.657038521
ILMN_1246870	ENSMUSG00000074876	Spata5l1	-1.914889153	-3.770848405	6.864386968	-8.661791294	5.21E-08	8.88E-07	8.249822346
ILMN_3114641	ENSMUSG00000041417	Pik3r1	-1.914506961	-3.769849583	8.01907291	-13.43570983	3.98E-11	2.11E-09	15.61925532
ILMN_2667384	ENSMUSG00000028542	Slc6a9	-1.913038808	-3.76601516	7.190373472	-8.315741405	9.68E-08	1.50E-06	7.613804685
ILMN_2597660	ENSMUSG00000051375	Pcdh1	-1.912750659	-3.765263051	6.213909092	-6.844434709	1.60E-06	1.70E-05	4.732307267
ILMN_1237328	ENSMUSG00000004270	Lpcat3	-1.911607121	-3.762279736	8.502190391	-13.06151959	6.46E-11	3.17E-09	15.12336642
ILMN_1222716	ENSMUSG00000029156	Sgcb	-1.911577999	-3.762203792	7.770208736	-8.829087807	3.89E-08	6.97E-07	8.551742935
ILMN_2678019	ENSMUSG00000030591	Psmd8	-1.911298245	-3.761474331	9.477904682	-3.057538641	0.006501372	0.023235094	-3.631631411
ILMN_3074259	ENSMUSG00000016534	Lamp2	-1.911139726	-3.761061054	8.871251201	-13.67135801	2.95E-11	1.64E-09	15.9255328
ILMN_1227260	ENSMUSG00000041782	Lad1	-1.910997876	-3.760691272	8.111671948	-5.681677547	1.80E-05	0.000139986	2.256726957
ILMN_2692615	ENSMUSG00000037820	Tgm2	-1.910697422	-3.759908157	9.002232045	-4.274992451	0.000412353	0.002155097	-0.909149598
ILMN_2462745	ENSMUSG00000073411	H2-D1	-1.910084962	-3.758312322	10.75409554	-9.454415305	1.34E-08	2.80E-07	9.648949178
ILMN_3111383	ENSMUSG00000039633	Lonrf1	-1.909214557	-3.756045546	7.672501097	-10.30343	3.38E-09	8.66E-08	11.06273162
ILMN_2721489	ENSMUSG00000061517	Sox21	-1.908936866	-3.755322648	5.288162196	-6.070900489	7.86E-06	6.74E-05	3.103439457
ILMN_2969532	ENSMUSG00000001249	Hpn	-1.908655673	-3.754590777	5.388896972	-8.161984995	1.28E-07	1.89E-06	7.326176517
ILMN_2466489	ENSMUSG00000085795	Zfp703	-1.908478806	-3.754130511	5.782961794	-7.05565775	1.05E-06	1.18E-05	5.163727295
ILMN_1241278	ENSMUSG00000066441	Rdh11	-1.907773429	-3.752295453	11.61882617	-11.05640014	1.07E-09	3.28E-08	12.24794969
ILMN_3104118	ENSMUSG00000024247	Pkdcc	-1.907348729	-3.751191017	6.841437068	-10.04425753	5.10E-09	1.23E-07	10.64012045
ILMN_2654624	ENSMUSG00000078307	AI593442	-1.906373273	-3.748655563	6.052351141	-2.574333464	0.018612324	0.055577989	-4.63645935
ILMN_2672297	ENSMUSG00000038843	Gcnt1	-1.906230294	-3.748284069	8.564893911	-13.66085706	2.99E-11	1.66E-09	15.91198139
ILMN_2746456	ENSMUSG00000001750	Tcirg1	-1.904425271	-3.743597348	7.714442407	-12.98016798	7.19E-11	3.45E-09	15.01397017
ILMN_1258262	ENSMUSG00000035498	Cdcp1	-1.904327122	-3.743342675	5.934638792	-10.2162965	3.88E-09	9.75E-08	10.92150968
ILMN_1212626	ENSMUSG00000027907	S100a11	-1.90392578	-3.742301461	7.821451074	-11.49143344	5.63E-10	1.92E-08	12.90512645
ILMN_2647313	ENSMUSG00000055707	Klhl26	-1.9020995	-3.737567153	10.21449907	-11.9173675	3.06E-10	1.15E-08	13.52998562
ILMN_1254237	ENSMUSG00000041488	Stx3	-1.899813865	-3.731650481	6.73019576	-13.6376455	3.08E-11	1.69E-09	15.88199515
ILMN_2626318	ENSMUSG00000037174	Elf2	-1.898485526	-3.728216203	6.778654553	-10.88238232	1.39E-09	4.09E-08	11.97951955
ILMN_2971479	ENSMUSG00000028211	Trp53inp1	-1.895005172	-3.719233103	9.285206986	-13.20626932	5.35E-11	2.68E-09	15.31660436
ILMN_1221594	ENSMUSG00000000440	Pparg	-1.892805126	-3.71356576	5.645579022	-8.213595796	1.17E-07	1.74E-06	7.42307124
ILMN_2617843	ENSMUSG00000060681	Slc9a6	-1.891851298	-3.711111373	6.316997741	-10.8129109	1.54E-09	4.49E-08	11.87145098
ILMN_1255385	ENSMUSG00000027221	Chst1	-1.891437435	-3.710046926	6.403941849	-6.259782091	5.29E-06	4.78E-05	3.508045194
ILMN_2672509	ENSMUSG00000047443	Fam132b	-1.890307852	-3.707143219	7.900978865	-10.39709525	2.92E-09	7.61E-08	11.21357929
ILMN_1214402	ENSMUSG00000037989	Wnk2	-1.889831717	-3.705919945	6.074853459	-8.233627455	1.12E-07	1.70E-06	7.460584144
ILMN_1218393	ENSMUSG00000018012	Rac3	-1.887903273	-3.700969568	8.60714985	-14.57168444	9.75E-12	6.59E-10	17.05502401
ILMN_2815479	ENSMUSG00000039089	L3mbtl3	-1.884847541	-3.693138944	7.660561773	-10.51132333	2.45E-09	6.55E-08	11.3962084
ILMN_1236243	ENSMUSG00000042790	Rnf214	-1.884437044	-3.692088268	5.766263446	-6.303495742	4.83E-06	4.42E-05	3.601070361
ILMN_2618396	ENSMUSG00000026730	Pter	-1.884417528	-3.692038322	8.224517845	-14.35109639	1.27E-11	8.20E-10	16.78407375
ILMN_2831618	ENSMUSG00000021381	Barx1	-1.883693559	-3.69018606	6.400574102	-7.140004838	8.90E-07	1.01E-05	5.334354784
ILMN_2665609	ENSMUSG00000038859	Baiap2l1	-1.883429303	-3.689510197	6.653903975	-6.571673603	2.78E-06	2.73E-05	4.166565212
ILMN_1228338	ENSMUSG00000028552	Eps15	-1.88148034	-3.684529335	8.753309565	-11.5608703	5.09E-10	1.77E-08	13.00822536
ILMN_2860479	ENSMUSG00000029622	Arpc1b	-1.88104344	-3.683413696	10.72185233	-12.46101668	1.44E-10	6.16E-09	14.30205874
ILMN_1243154	ENSMUSG00000026930	Gpsm1	-1.878320426	-3.676467996	8.944070592	-10.51245161	2.44E-09	6.55E-08	11.39800503
ILMN_2667045	ENSMUSG00000066324	Impad1	-1.876733984	-3.672427433	8.940934106	-10.79612252	1.58E-09	4.59E-08	11.84525707
ILMN_2873444	ENSMUSG00000022358	Fbxo32	-1.876644386	-3.672199367	6.601435168	-8.089508547	1.46E-07	2.12E-06	7.189513382
ILMN_2718217	ENSMUSG00000001473	Tubb6	-1.876106154	-3.67082962	11.91552843	-10.10606649	4.62E-09	1.13E-07	10.74160896
ILMN_2536184	ENSMUSG00000102220	Rpl23a-ps5	-1.875677952	-3.669740254	7.584349911	-7.229890069	7.46E-07	8.71E-06	5.515142931
ILMN_2636755	ENSMUSG00000029752	Asns	-1.873770398	-3.664891271	9.100725349	-11.354341	6.87E-10	2.28E-08	12.70013685
ILMN_2663576	ENSMUSG00000035776	Cd99l2	-1.873507105	-3.664222488	8.577537635	-12.3670186	1.64E-10	6.83E-09	14.17054932
ILMN_1224116	ENSMUSG00000019872	Smpdl3a	-1.872991711	-3.6629137	5.665847842	-6.05564598	8.12E-06	6.94E-05	3.070577587
ILMN_2899318	ENSMUSG00000066441	Rdh11	-1.87284084	-3.662530668	9.792811849	-9.099149261	2.44E-08	4.69E-07	9.031598086
ILMN_2433990	ENSMUSG00000030107	Usp18	-1.872764454	-3.662336755	6.101700039	-4.387104168	0.000319616	0.001722305	-0.653633322
ILMN_2979776	ENSMUSG00000036792	Mbd5	-1.869805061	-3.654831921	5.395915513	-5.238347436	4.74E-05	0.000325698	1.273368886
ILMN_2637630	ENSMUSG00000040006	Ginm1	-1.867966666	-3.650177615	9.832714776	-14.04204033	1.86E-11	1.13E-09	16.39821969
ILMN_1221781	ENSMUSG00000001249	Hpn	-1.863673418	-3.639331369	6.62144495	-7.678835791	3.15E-07	4.13E-06	6.401937168
ILMN_3053593	ENSMUSG00000028480	Glipr2	-1.862512721	-3.636404581	9.451967186	-9.161615303	2.19E-08	4.27E-07	9.141281346
ILMN_1213947	ENSMUSG00000040322	Slc25a24	-1.862083348	-3.635322482	7.413153091	-11.63113994	4.60E-10	1.63E-08	13.11206724
ILMN_2624209	ENSMUSG00000031995	St14	-1.859947	-3.629943267	8.325511025	-10.62957919	2.04E-09	5.67E-08	11.5837472
ILMN_2604494	ENSMUSG00000025608	Podxl	-1.856758549	-3.62192971	9.18910565	-8.06657745	1.53E-07	2.20E-06	7.146129007
ILMN_2500276	ENSMUSG00000020326	Ccng1	-1.856679608	-3.621731533	11.98695607	-12.72063009	1.02E-10	4.60E-09	14.66108129
ILMN_2920027	ENSMUSG00000071454	Dtnb	-1.856231156	-3.620605916	9.412359636	-9.452664979	1.34E-08	2.81E-07	9.64594573
ILMN_2593859	ENSMUSG00000031570	Plpp5	-1.854536948	-3.616356607	8.162862631	-12.68289148	1.07E-10	4.82E-09	14.60927054
ILMN_1260020	ENSMUSG00000051375	Pcdh1	-1.854098701	-3.615258235	7.248352391	-7.833996693	2.35E-07	3.20E-06	6.70214609
ILMN_1247636	ENSMUSG00000053253	Ndfip2	-1.853943953	-3.61487047	7.989214192	-4.793943718	0.000127517	0.000777236	0.271744233
ILMN_2706853	ENSMUSG00000021687	Scamp1	-1.853422772	-3.613564815	11.10078753	-10.47772655	2.58E-09	6.86E-08	11.34264496
ILMN_2647427	ENSMUSG00000034105	Tldc1	-1.853398436	-3.613503861	6.694813344	-13.89157305	2.24E-11	1.31E-09	16.20766765
ILMN_2598147	ENSMUSG00000050071	Bex1	-1.852593058	-3.611487202	7.763354216	-8.341450254	9.24E-08	1.44E-06	7.661593806
ILMN_1240630	ENSMUSG00000021668	Polk	-1.852325195	-3.610816725	8.876266246	-12.04231844	2.57E-10	9.97E-09	13.70991916
ILMN_2918002	ENSMUSG00000028268	Gbp3	-1.851813766	-3.609536932	5.757641351	-7.05835929	1.05E-06	1.17E-05	5.169206948
ILMN_2680549	ENSMUSG00000032462	Pik3cb	-1.851052865	-3.607633706	10.35369612	-11.77900192	3.72E-10	1.36E-08	13.32896604
ILMN_1224069	ENSMUSG00000036158	Prickle1	-1.849883549	-3.604710874	6.183414842	-11.30449296	7.39E-10	2.42E-08	12.625124
ILMN_1254199	ENSMUSG00000025579	Gaa	-1.848619556	-3.60155405	10.49683095	-11.92304029	3.04E-10	1.14E-08	13.53818732
ILMN_2699645	ENSMUSG00000020458	Rtn4	-1.848276027	-3.600696565	8.208535831	-8.617282747	5.64E-08	9.44E-07	8.168890824
ILMN_2775122	ENSMUSG00000028607	Cpt2	-1.848153656	-3.600391164	10.41020198	-11.76787735	3.78E-10	1.38E-08	13.31272263
ILMN_1213470	ENSMUSG00000042104	Uggt2	-1.847986275	-3.599973471	6.065380025	-11.95395661	2.91E-10	1.10E-08	13.58283118
ILMN_2604224	ENSMUSG00000022231	Sema5a	-1.847906454	-3.599774297	5.907801727	-3.465911086	0.002600186	0.010629145	-2.737911312
ILMN_1213656	ENSMUSG00000075254	Heg1	-1.847318791	-3.598308276	5.406095513	-8.984776388	2.97E-08	5.54E-07	8.829502642
ILMN_1250486	ENSMUSG00000024754	Tmem2	-1.847179045	-3.597959745	8.153422762	-9.004390679	2.87E-08	5.38E-07	8.864277962
ILMN_2596979	ENSMUSG00000078202	Nrarp	-1.843110154	-3.587826568	8.387520038	-9.694465901	8.99E-09	1.98E-07	10.05734047
ILMN_2736038	ENSMUSG00000032232	Cgnl1	-1.842999006	-3.587550166	9.718743498	-13.32126623	4.61E-11	2.36E-09	15.46884902
ILMN_2683528	ENSMUSG00000061666	Gdpd1	-1.840415264	-3.581130924	7.959479517	-10.04181522	5.12E-09	1.23E-07	10.63610114
ILMN_1234099	ENSMUSG00000027356	Fermt1	-1.840335775	-3.580933618	6.195530719	-4.519173576	0.000236925	0.001332529	-0.352753265
ILMN_2745889	ENSMUSG00000021226	Acot2	-1.839043088	-3.577726459	6.45119632	-10.00863201	5.40E-09	1.29E-07	10.58142293
ILMN_2479227	ENSMUSG00000020451	Limk2	-1.837073022	-3.572844245	8.488082295	-12.01506221	2.67E-10	1.03E-08	13.67079752
ILMN_1253259	ENSMUSG00000028136	Snx27	-1.836684585	-3.571882407	9.072008505	-9.101690233	2.43E-08	4.67E-07	9.036069276
ILMN_2592709	ENSMUSG00000022965	Ifngr2	-1.835822687	-3.569749123	6.083108311	-8.645999596	5.36E-08	9.06E-07	8.22113702
ILMN_2723491	ENSMUSG00000006390	Elovl1	-1.835337415	-3.568548585	8.869616653	-12.38432514	1.60E-10	6.71E-09	14.19482362
ILMN_2563847	ENSMUSG00000039285	Azi2	-1.834900857	-3.56746891	6.116912314	-11.64517725	4.51E-10	1.60E-08	13.13275186
ILMN_3163053	ENSMUSG00000051154	Commd3	-1.834881844	-3.567421897	10.06991459	-11.17248522	8.98E-10	2.84E-08	12.42523338
ILMN_1258571	ENSMUSG00000038560	Sp6	-1.833044104	-3.562880519	7.063763292	-7.254207381	7.12E-07	8.34E-06	5.563867596
ILMN_2746895	ENSMUSG00000054200	Ffar4	-1.832855571	-3.562414949	6.472258222	-6.59469743	2.65E-06	2.62E-05	4.214690733
ILMN_2610166	ENSMUSG00000074483	Bglap	-1.832592444	-3.561765276	6.267100422	-8.500388027	6.94E-08	1.13E-06	7.955114617
ILMN_1253601	ENSMUSG00000029482	Aacs	-1.832551856	-3.561665071	10.62319643	-9.603940991	1.04E-08	2.26E-07	9.904150579
ILMN_2752933	ENSMUSG00000029217	Tec	-1.831143325	-3.558189447	6.723177928	-8.731772343	4.61E-08	8.01E-07	8.376554727
ILMN_1246713	ENSMUSG00000097151	Gm26514	-1.830622727	-3.556905702	7.424724991	-9.346972765	1.60E-08	3.28E-07	9.463889459
ILMN_1216285	ENSMUSG00000028466	Creb3	-1.827806749	-3.549969794	10.05702143	-14.01366455	1.92E-11	1.15E-09	16.3624211
ILMN_2467800	ENSMUSG00000026956	Uap1l1	-1.826447217	-3.546626034	10.44105316	-6.685521275	2.21E-06	2.23E-05	4.403871264
ILMN_2718910	ENSMUSG00000028836	Slc30a2	-1.826165338	-3.545933149	8.423210591	-9.188279247	2.09E-08	4.11E-07	9.18795173
ILMN_2681676	ENSMUSG00000028591	Pramef12	-1.826151204	-3.54589841	10.21039604	-15.05071253	5.54E-12	4.17E-10	17.63106375
ILMN_2683698	ENSMUSG00000044674	Fzd1	-1.825285511	-3.543771324	5.088686302	-9.473665009	1.30E-08	2.73E-07	9.681955789
ILMN_2649502	ENSMUSG00000031555	Adam9	-1.823900634	-3.540371207	7.64945102	-9.304971661	1.72E-08	3.48E-07	9.391160788
ILMN_2727598	ENSMUSG00000020841	Cpd	-1.822755815	-3.537562936	5.834009087	-9.438723629	1.37E-08	2.86E-07	9.622009897
ILMN_1246785	ENSMUSG00000046733	Gprc5a	-1.8222022	-3.536205705	7.26906769	-5.920289983	1.08E-05	8.92E-05	2.777809117
ILMN_3150233	ENSMUSG00000024130	Abca3	-1.821509615	-3.534508509	7.819819951	-8.65307464	5.30E-08	8.98E-07	8.233992688
ILMN_2644827	ENSMUSG00000021228	Acot3	-1.820877176	-3.532959414	6.403830228	-3.204214741	0.004687794	0.017619989	-3.314302521
ILMN_1241827	ENSMUSG00000028412	Slc44a1	-1.820413894	-3.531825084	7.158584327	-9.722490116	8.59E-09	1.91E-07	10.10456498
ILMN_2669982	ENSMUSG00000032666	1700025G04Rik	-1.82033352	-3.531628328	9.297991594	-10.11829603	4.53E-09	1.11E-07	10.76163713
ILMN_1244790	ENSMUSG00000021709	Erbin	-1.819693531	-3.530062021	6.582790491	-11.71461553	4.08E-10	1.47E-08	13.2347839
ILMN_1219084	ENSMUSG00000099681	1700052K11Rik	-1.818615994	-3.52742643	7.099819217	-10.38709646	2.97E-09	7.72E-08	11.19752348
ILMN_2477221	ENSMUSG00000039910	Cited2	-1.815772337	-3.520480464	11.23426305	-12.9933671	7.07E-11	3.41E-09	15.03175856
ILMN_2525025	ENSMUSG00000072568	Fam84b	-1.813894084	-3.515900113	6.212048211	-8.463662816	7.42E-08	1.20E-06	7.887585
ILMN_3004949	ENSMUSG00000044229	Nxpe4	-1.812608193	-3.512767745	6.010859644	-10.57612185	2.21E-09	6.04E-08	11.49916233
ILMN_1259180	ENSMUSG00000022951	Rcan1	-1.809924519	-3.506239436	5.999947606	-7.345722919	5.96E-07	7.20E-06	5.746529064
ILMN_2980063	ENSMUSG00000002812	Flii	-1.808107799	-3.501826968	8.962129307	-10.1182267	4.54E-09	1.11E-07	10.76152364
ILMN_2696749	ENSMUSG00000018012	Rac3	-1.807649418	-3.500714524	8.897657501	-14.51142996	1.05E-11	7.01E-10	16.98137537
ILMN_2581860	ENSMUSG00000055067	Smyd3	-1.807581761	-3.500550357	5.865841023	-8.779399431	4.24E-08	7.48E-07	8.462445061
ILMN_1223539	ENSMUSG00000031799	Tpm4	-1.807148362	-3.499498918	8.973284482	-10.87342672	1.41E-09	4.14E-08	11.96561757
ILMN_2733915	ENSMUSG00000023868	Pde10a	-1.806344664	-3.497549958	6.998084425	-7.073216176	1.02E-06	1.14E-05	5.199324518
ILMN_2706101	ENSMUSG00000027423	Snx5	-1.805900835	-3.49647414	5.981018197	-5.395530291	3.36E-05	0.000240943	1.624099249
ILMN_1250409	ENSMUSG00000037321	Tap1	-1.805763566	-3.496141474	6.395801745	-9.416899986	1.42E-08	2.95E-07	9.584493286
ILMN_2914880	ENSMUSG00000031021	Tmem9b	-1.802063538	-3.487186533	9.000246334	-15.201358	4.65E-12	3.63E-10	17.80881656
ILMN_2441921	ENSMUSG00000043279	Trim56	-1.800953096	-3.484503481	6.662042275	-10.73679122	1.73E-09	4.95E-08	11.75244091
ILMN_3153207	ENSMUSG00000016534	Lamp2	-1.800514546	-3.483444422	8.855659179	-12.99948635	7.01E-11	3.39E-09	15.04000029
ILMN_2861123	ENSMUSG00000055912	Tmem150a	-1.800513222	-3.483441225	9.35514862	-8.830907703	3.88E-08	6.95E-07	8.555007584
ILMN_1255422	ENSMUSG00000023087	Noct	-1.800476511	-3.483352589	10.62549283	-6.682119073	2.22E-06	2.24E-05	4.396803855
ILMN_1249559	ENSMUSG00000026305	Lrrfip1	-1.799909912	-3.481984818	8.49985001	-9.435110025	1.38E-08	2.87E-07	9.615801842
ILMN_3150811	ENSMUSG00000031431	Tsc22d3	-1.798859499	-3.479450539	7.513924822	-11.71899128	4.06E-10	1.46E-08	13.24119756
ILMN_2887131	ENSMUSG00000032376	Usp3	-1.79729683	-3.475683777	9.327063209	-11.45131815	5.97E-10	2.02E-08	12.84534153
ILMN_1228359	ENSMUSG00000028057	Rit1	-1.796531892	-3.473841409	9.746994392	-12.99891993	7.02E-11	3.39E-09	15.03923755
ILMN_1240252	ENSMUSG00000001249	Hpn	-1.79618066	-3.472995785	6.287852356	-12.58015441	1.23E-10	5.38E-09	14.46757478
ILMN_1224110	ENSMUSG00000046718	Bst2	-1.796163997	-3.472955674	9.454985434	-6.965143435	1.26E-06	1.38E-05	4.979574129
ILMN_1216426	ENSMUSG00000066324	Impad1	-1.79566074	-3.471744409	9.271926473	-9.674347516	9.30E-09	2.04E-07	10.02338037
ILMN_1251074	ENSMUSG00000020696	Rffl	-1.795521721	-3.471409885	7.125751514	-10.67784734	1.89E-09	5.35E-08	11.65985097
ILMN_2833441	ENSMUSG00000042726	Trafd1	-1.794921743	-3.469966521	9.089347193	-13.76118162	2.63E-11	1.51E-09	16.04108419
ILMN_2857947	ENSMUSG00000033949	Trim36	-1.793098319	-3.465583595	6.425348593	-7.052737912	1.06E-06	1.18E-05	5.15780377
ILMN_2590884	ENSMUSG00000046223	Plaur	-1.793045436	-3.465456563	9.175063412	-8.20344876	1.19E-07	1.77E-06	7.40404887
ILMN_2826916	ENSMUSG00000041836	Ptpre	-1.791500739	-3.461748079	6.478741822	-9.299913109	1.73E-08	3.50E-07	9.382386766
ILMN_1217939	ENSMUSG00000004085	Zak	-1.790289415	-3.458842724	6.742222172	-9.519560351	1.20E-08	2.55E-07	9.760468407
ILMN_2745925	ENSMUSG00000034066	Farp2	-1.789143103	-3.456095548	7.212461141	-10.74050884	1.72E-09	4.92E-08	11.75826788
ILMN_2804523	ENSMUSG00000053716	Dusp7	-1.78880579	-3.45528758	9.840003005	-11.25863779	7.91E-10	2.55E-08	12.55589344
ILMN_2774244	ENSMUSG00000042073	Abhd14b	-1.78758556	-3.452366337	7.854996714	-7.737287123	2.82E-07	3.75E-06	6.515408349
ILMN_2840856	ENSMUSG00000005251	Ripk4	-1.78637001	-3.449458753	9.662133018	-8.751367473	4.45E-08	7.80E-07	8.411927684
ILMN_2978009	ENSMUSG00000037795	N4bp2	-1.786332692	-3.44936953	9.422500195	-9.329977996	1.65E-08	3.36E-07	9.434487693
ILMN_1250213	ENSMUSG00000037062	Sh3glb1	-1.786285915	-3.449257691	9.323436457	-11.45613976	5.93E-10	2.01E-08	12.85253595
ILMN_1247614	ENSMUSG00000047205	Dusp18	-1.785763028	-3.448007776	5.964090954	-10.5987091	2.14E-09	5.88E-08	11.53494034
ILMN_2956932	ENSMUSG00000018574	Acadvl	-1.785482783	-3.447338062	9.806252885	-13.10319349	6.12E-11	3.03E-09	15.17918476
ILMN_2708906	ENSMUSG00000007038	Neu1	-1.785322409	-3.446954867	10.50125299	-8.266008305	1.06E-07	1.62E-06	7.521111229
ILMN_2788223	ENSMUSG00000022875	Kng1	-1.785228496	-3.446730494	6.642430707	-6.133694584	6.89E-06	6.02E-05	3.238424525
ILMN_2760800	ENSMUSG00000021508	Cxcl14	-1.784420903	-3.44480162	6.234185588	-6.210879914	5.86E-06	5.23E-05	3.403702355
ILMN_1255311	ENSMUSG00000037174	Elf2	-1.78399491	-3.443784604	5.969647952	-9.37333905	1.53E-08	3.15E-07	9.509434042
ILMN_1240938	ENSMUSG00000041439	Mfsd6	-1.782499543	-3.440216936	6.965475486	-6.372210706	4.19E-06	3.90E-05	3.746824155
ILMN_1237090	ENSMUSG00000018672	Copz2	-1.782266577	-3.439661457	5.803144661	-9.987053451	5.59E-09	1.33E-07	10.54579767
ILMN_2710705	ENSMUSG00000015837	Sqstm1	-1.781055593	-3.436775451	12.03591194	-13.06881158	6.40E-11	3.14E-09	15.13314418
ILMN_2430220	ENSMUSG00000024754	Tmem2	-1.780721617	-3.435979948	11.78088894	-13.52127726	3.57E-11	1.93E-09	15.73099822
ILMN_2725155	ENSMUSG00000035992	Fnip1	-1.779910416	-3.434048503	10.43701897	-11.19657304	8.67E-10	2.75E-08	12.46184309
ILMN_2987207	ENSMUSG00000074220	Zfp382	-1.779756237	-3.433681529	7.12314884	-8.239070017	1.11E-07	1.68E-06	7.47076718
ILMN_2773348	ENSMUSG00000032726	Bmp8a	-1.779706395	-3.433562906	7.499672294	-9.135042951	2.29E-08	4.44E-07	9.094682981
ILMN_2880906	ENSMUSG00000022090	Pdlim2	-1.777540749	-3.42841261	9.189799116	-10.00542224	5.43E-09	1.29E-07	10.57612718
ILMN_1235493	ENSMUSG00000009687	Fxyd5	-1.776343236	-3.425568028	6.801721211	-10.16855063	4.19E-09	1.04E-07	10.84375754
ILMN_2593774	ENSMUSG00000022018	Rgcc	-1.774597577	-3.421425602	6.65917568	-4.502820051	0.00024586	0.001375949	-0.389994355
ILMN_2699691	ENSMUSG00000029094	Afap1	-1.774417709	-3.420999063	6.405435036	-9.552979781	1.14E-08	2.43E-07	9.817477628
ILMN_2596611	ENSMUSG00000007041	Clic1	-1.773906179	-3.419786309	9.054068619	-10.03343212	5.19E-09	1.25E-07	10.62229984
ILMN_3008748	ENSMUSG00000036867	Smad6	-1.772506441	-3.416469959	7.755396634	-7.504618535	4.39E-07	5.53E-06	6.061015147
ILMN_2841710	ENSMUSG00000040322	Slc25a24	-1.772056357	-3.415404273	7.040696659	-11.22360158	8.33E-10	2.67E-08	12.50285024
ILMN_2717176	ENSMUSG00000026482	Rgl1	-1.770877764	-3.412615237	6.441963751	-5.245908605	4.66E-05	0.00032085	1.290288412
ILMN_2701304	ENSMUSG00000032415	Ube2cbp	-1.77076878	-3.412357451	7.057884894	-3.634285533	0.001774682	0.007616278	-2.36169135
ILMN_2624328	ENSMUSG00000032363	Adamts7	-1.770557722	-3.411858281	7.747245717	-8.790391788	4.16E-08	7.35E-07	8.482227282
ILMN_2615917	ENSMUSG00000039329	Tex19.1	-1.770209684	-3.411035296	12.44410598	-10.96329891	1.23E-09	3.69E-08	12.10473843
ILMN_2761876	ENSMUSG00000056121	Fez2	-1.769170431	-3.408579026	9.930871633	-8.039337874	1.60E-07	2.30E-06	7.094502514
ILMN_3109728	ENSMUSG00000015970	Chdh	-1.768750443	-3.407586886	5.985249842	-8.791745634	4.15E-08	7.34E-07	8.484662639
ILMN_2728521	ENSMUSG00000037049	Smpd1	-1.768710598	-3.407492775	7.665471401	-6.580805166	2.73E-06	2.68E-05	4.185660564
ILMN_1235131	ENSMUSG00000040434	Gyltl1b	-1.768520676	-3.40704423	10.01184252	-8.76556168	4.34E-08	7.64E-07	8.437520157
ILMN_1260397	ENSMUSG00000089862	Umad1	-1.768315261	-3.40655916	7.155668996	-10.54972936	2.30E-09	6.26E-08	11.45728535
ILMN_1258269	ENSMUSG00000050926	Dcaf12l2	-1.767244172	-3.404030992	5.481601647	-6.363471677	4.27E-06	3.96E-05	3.728319939
ILMN_2622801	ENSMUSG00000032261	Sh3bgrl2	-1.766033885	-3.401176525	9.378560477	-11.18489435	8.82E-10	2.79E-08	12.44410088
ILMN_3149680	ENSMUSG00000066892	Fbxl12	-1.765683409	-3.400350372	9.403864366	-12.69990355	1.04E-10	4.72E-09	14.63264196
ILMN_2899174	ENSMUSG00000021973	Micu2	-1.763792071	-3.395895515	8.124913406	-8.334428415	9.36E-08	1.46E-06	7.648549815
ILMN_2818879	ENSMUSG00000028039	Efna3	-1.763593918	-3.395429124	6.830844689	-9.641109387	9.82E-09	2.14E-07	9.967167609
ILMN_2492716	ENSMUSG00000034485	Uaca	-1.763589442	-3.395418589	11.86541529	-13.42471241	4.04E-11	2.13E-09	15.60484964
ILMN_2642403	ENSMUSG00000028266	Lmo4	-1.76354443	-3.395312654	11.48977884	-7.794917539	2.53E-07	3.42E-06	6.626838232
ILMN_2629959	ENSMUSG00000021585	Cast	-1.762478693	-3.392805421	6.226082621	-9.711793751	8.74E-09	1.94E-07	10.08655127
ILMN_1242107	ENSMUSG00000024248	Cox7a2l	-1.761834837	-3.391291592	7.369455592	-2.133813413	0.046166263	0.114576846	-5.477215063
ILMN_2702233	ENSMUSG00000020326	Ccng1	-1.7607397	-3.388718271	11.35895819	-12.62797179	1.15E-10	5.11E-09	14.53364346
ILMN_1214466	ENSMUSG00000040812	Agbl2	-1.759876034	-3.38669023	6.10630807	-7.139027567	8.92E-07	1.02E-05	5.33238326
ILMN_2792089	ENSMUSG00000098547	Mir6921	-1.759593233	-3.386026427	6.537189141	-10.94255076	1.27E-09	3.78E-08	12.07269732
ILMN_1257003	ENSMUSG00000021007	Spata7	-1.759410039	-3.385596496	5.696011465	-8.761693824	4.37E-08	7.68E-07	8.430548889
ILMN_2757807	ENSMUSG00000034858	Fam214a	-1.758682261	-3.383889038	8.388143849	-8.190635933	1.21E-07	1.80E-06	7.380009587
ILMN_2518197	ENSMUSG00000001583	Tnk1	-1.758462763	-3.383374237	9.847631079	-11.18755343	8.79E-10	2.78E-08	12.44814179
ILMN_2698911	ENSMUSG00000035964	Tmem59l	-1.757593061	-3.381335246	6.231757033	-7.037999264	1.09E-06	1.21E-05	5.127885959
ILMN_1242399	ENSMUSG00000018102	Hist1h2bc	-1.757488809	-3.381090914	9.058373828	-6.276994716	5.11E-06	4.64E-05	3.544702581
ILMN_2714534	ENSMUSG00000004936	Map2k1	-1.757321513	-3.380698862	6.976971518	-6.956815019	1.28E-06	1.39E-05	4.96257536
ILMN_3004302	ENSMUSG00000025373	Rnf41	-1.75595226	-3.377491785	5.866186717	-7.346762615	5.95E-07	7.18E-06	5.74859782
ILMN_2663230	ENSMUSG00000025790	Slco3a1	-1.755357484	-3.376099642	6.767519808	-5.210645774	5.04E-05	0.000343567	1.21134169
ILMN_2708469	ENSMUSG00000017670	Elmo2	-1.755168914	-3.375658392	6.381047049	-7.093382224	9.76E-07	1.10E-05	5.240157811
ILMN_1225528	ENSMUSG00000032715	Trib3	-1.754595273	-3.374316436	10.48300762	-10.02233458	5.29E-09	1.27E-07	10.60401712
ILMN_1217254	ENSMUSG00000054843	Atrnl1	-1.754036005	-3.373008618	5.001033244	-7.436027145	5.00E-07	6.20E-06	5.925674049
ILMN_2957968	ENSMUSG00000057778	Cyb5d2	-1.753548036	-3.371867945	6.105851421	-10.53062311	2.37E-09	6.40E-08	11.42692125
ILMN_2551840	ENSMUSG00000037148	Arhgap10	-1.75331794	-3.371330208	5.561061917	-8.243301858	1.10E-07	1.67E-06	7.478682257
ILMN_2502275	ENSMUSG00000048142	Nat8l	-1.752777791	-3.370068209	6.692725587	-8.294729244	1.01E-07	1.55E-06	7.574681538
ILMN_1249638	ENSMUSG00000057236	Rbbp4	-1.752393578	-3.369170825	7.193761507	-6.892083831	1.46E-06	1.56E-05	4.83014352
ILMN_2762056	ENSMUSG00000057531	Dtnbp1	-1.750322391	-3.364337387	11.24335316	-11.60260561	4.79E-10	1.68E-08	13.06995992
ILMN_1258768	ENSMUSG00000025420	Katnal2	-1.750096375	-3.363810362	6.369842493	-10.22099259	3.85E-09	9.69E-08	10.92914296
ILMN_1251375	ENSMUSG00000075033	Nxpe3	-1.74934326	-3.362054847	6.732126117	-8.431711928	7.85E-08	1.25E-06	7.828691174
ILMN_2597332	ENSMUSG00000040822	1700123O20Rik	-1.748915492	-3.361058125	5.990303367	-2.877176473	0.009677812	0.0323148	-4.01478124
ILMN_3157483	ENSMUSG00000032035	Ets1	-1.748620538	-3.360371037	6.964039193	-8.468291858	7.35E-08	1.19E-06	7.89610648
ILMN_1236320	ENSMUSG00000107283	Mpv17	-1.7485339	-3.360169243	9.958822508	-13.19521382	5.43E-11	2.71E-09	15.30190879
ILMN_2636738	ENSMUSG00000020325	Fstl3	-1.748517242	-3.360130446	6.00190535	-7.6706063	3.20E-07	4.19E-06	6.385924572
ILMN_2892222	ENSMUSG00000024981	Acsl5	-1.747589485	-3.357970335	10.80832496	-12.04329321	2.57E-10	9.97E-09	13.71131695
ILMN_1254191	ENSMUSG00000024781	Lipa	-1.745339299	-3.352736956	6.936251065	-5.202704691	5.13E-05	0.000349172	1.193549359
ILMN_2722513	ENSMUSG00000025429	Pstpip2	-1.742224449	-3.34550604	7.01838724	-9.586679073	1.07E-08	2.32E-07	9.874827289
ILMN_1256676	ENSMUSG00000028194	Ddah1	-1.740649752	-3.341856424	11.82993938	-7.531503947	4.17E-07	5.28E-06	6.113892077
ILMN_1231204	ENSMUSG00000048534	Amica1	-1.738832865	-3.337650438	5.850722846	-8.393865239	8.41E-08	1.33E-06	7.75875721
ILMN_2459979	ENSMUSG00000064090	Vrk2	-1.738371837	-3.336584029	7.287516135	-11.94412137	2.95E-10	1.11E-08	13.56863891
ILMN_1234959	ENSMUSG00000057406	Whsc1	-1.737687192	-3.335000995	9.326211744	-11.10019406	1.00E-09	3.10E-08	12.31499762
ILMN_3156246	ENSMUSG00000061048	Cdh3	-1.737291787	-3.334087085	8.376698626	-8.383235624	8.57E-08	1.35E-06	7.739081847
ILMN_1221750	ENSMUSG00000028654	Mycl	-1.737125996	-3.33370396	9.061212308	-5.484739732	2.76E-05	0.000203325	1.822177197
ILMN_2695344	ENSMUSG00000030284	Creld1	-1.736775794	-3.33289483	6.506670698	-10.84520692	1.47E-09	4.30E-08	11.92175486
ILMN_2544305	ENSMUSG00000032271	Nnmt	-1.735413066	-3.329748162	5.306286221	-3.676693464	0.00161154	0.007004083	-2.266415585
ILMN_1252250	ENSMUSG00000033882	Rbm46	-1.734990308	-3.328772576	6.073963188	-8.892272946	3.48E-08	6.35E-07	8.664841293
ILMN_2754985	ENSMUSG00000020205	Phlda1	-1.734300839	-3.327182125	9.207659331	-5.054487797	7.12E-05	0.000465276	0.860582141
ILMN_2734181	ENSMUSG00000027605	Acss2	-1.733903349	-3.326265547	9.600273693	-5.93223584	1.05E-05	8.72E-05	2.803731675
ILMN_2751248	ENSMUSG00000028619	Tceanc2	-1.733433436	-3.325182298	7.116630201	-10.46747742	2.62E-09	6.96E-08	11.32627968
ILMN_2428798	ENSMUSG00000036046	5031439G07Rik	-1.732121097	-3.32215894	8.120269091	-9.044479474	2.68E-08	5.07E-07	8.935202721
ILMN_2925169	ENSMUSG00000069273	Hist1h3e	-1.73098237	-3.319537778	7.221466134	-6.984270244	1.21E-06	1.33E-05	5.018578347
ILMN_2636403	ENSMUSG00000032515	Csrnp1	-1.730260372	-3.317876926	9.377175241	-4.75720758	0.000138486	0.000834324	0.188420492
ILMN_1219459	ENSMUSG00000049680	Urgcp	-1.72858087	-3.314016695	6.208754601	-9.504497992	1.23E-08	2.61E-07	9.734729654
ILMN_1252689	ENSMUSG00000027366	Sppl2a	-1.728204821	-3.313152984	7.580779647	-8.490092178	7.07E-08	1.15E-06	7.936200539
ILMN_1250309	ENSMUSG00000039633	Lonrf1	-1.727798892	-3.312220899	8.336346728	-7.200011317	7.91E-07	9.15E-06	5.455166693
ILMN_2498357	ENSMUSG00000039671	Zmynd8	-1.727409999	-3.311328176	11.10513319	-9.414618205	1.43E-08	2.96E-07	9.580567354
ILMN_1241077	ENSMUSG00000038692	Hoxb4	-1.725622228	-3.307227358	5.740179142	-8.270562641	1.05E-07	1.61E-06	7.529613224
ILMN_1232081	ENSMUSG00000029761	Cald1	-1.725440012	-3.306809672	6.029681612	-9.449079254	1.35E-08	2.82E-07	9.639791685
ILMN_2821710	ENSMUSG00000064016	Gm648	-1.724806958	-3.305358965	6.104150632	-5.362636818	3.61E-05	0.000256398	1.550879983
ILMN_2724483	ENSMUSG00000037148	Arhgap10	-1.724546851	-3.304763086	6.112733527	-13.90655231	2.20E-11	1.29E-09	16.2267177
ILMN_2660438	ENSMUSG00000064289	Tank	-1.724538652	-3.304744307	8.721082418	-13.71563002	2.79E-11	1.58E-09	15.98256707
ILMN_1227677	ENSMUSG00000022750	Klhl22	-1.724381367	-3.304384036	9.050400431	-14.20793268	1.51E-11	9.51E-10	16.60625093
ILMN_2973020	ENSMUSG00000019849	Prep	-1.724245042	-3.304071808	9.790777959	-11.25943743	7.90E-10	2.55E-08	12.55710257
ILMN_3107945	ENSMUSG00000020728	Cep112	-1.722291599	-3.299601046	6.998878292	-10.42290885	2.81E-09	7.36E-08	11.25497818
ILMN_2601336	ENSMUSG00000031965	Tbx20	-1.721107938	-3.296894994	5.584646625	-6.101346087	7.38E-06	6.38E-05	3.168944884
ILMN_2654495	ENSMUSG00000030536	Iqgap1	-1.719888116	-3.294108595	11.56978184	-12.89399366	8.06E-11	3.79E-09	14.89745935
ILMN_2658687	ENSMUSG00000020377	Ltc4s	-1.719473517	-3.293162077	6.795341952	-8.534177501	6.54E-08	1.07E-06	8.017090906
ILMN_1255256	ENSMUSG00000029156	Sgcb	-1.718661545	-3.291309153	7.732074545	-10.30645133	3.37E-09	8.62E-08	11.06761296
ILMN_1252364	ENSMUSG00000030530	Furin	-1.71685982	-3.287201331	6.054679297	-8.835130942	3.85E-08	6.90E-07	8.562581876
ILMN_2498591	ENSMUSG00000037279	Ovol2	-1.716451763	-3.286271698	5.631236879	-4.65148077	0.000175706	0.001026943	-0.0517105
ILMN_2618918	ENSMUSG00000036067	Slc2a6	-1.715617554	-3.284372029	6.663160309	-5.85977945	1.23E-05	9.98E-05	2.646255016
ILMN_2607022	ENSMUSG00000027303	Ptpra	-1.71439141	-3.281581833	6.292469596	-12.01163108	2.68E-10	1.03E-08	13.66586767
ILMN_2761422	ENSMUSG00000037784	Dzip1l	-1.714204883	-3.281157582	8.369120248	-7.489675648	4.51E-07	5.66E-06	6.03158431
ILMN_2691135	ENSMUSG00000038855	Itpkb	-1.714145463	-3.281022445	5.927739061	-7.647883459	3.34E-07	4.34E-06	6.341664321
ILMN_2484527	ENSMUSG00000023951	Vegfa	-1.712956753	-3.278320156	9.329879324	-11.45569851	5.93E-10	2.01E-08	12.85187765
ILMN_2757634	ENSMUSG00000036136	Fam110c	-1.712117358	-3.276413305	5.967556462	-7.892039636	2.11E-07	2.92E-06	6.813621781
ILMN_1237821	ENSMUSG00000035247	Hectd1	-1.711462764	-3.274927035	10.93037743	-11.57737312	4.97E-10	1.73E-08	13.03265711
ILMN_2675464	ENSMUSG00000055204	Ankrd17	-1.710071123	-3.271769525	7.955980994	-10.96519346	1.22E-09	3.68E-08	12.10766187
ILMN_3128535	ENSMUSG00000021838	Samd4	-1.708949716	-3.269227365	6.022089381	-8.201731667	1.19E-07	1.77E-06	7.400828538
ILMN_2866901	ENSMUSG00000024909	Efemp2	-1.708407592	-3.267999113	7.965130082	-10.06477453	4.94E-09	1.19E-07	10.67385784
ILMN_2769656	ENSMUSG00000039361	Picalm	-1.707994709	-3.267063983	7.586465588	-3.155720518	0.005224707	0.019300047	-3.41973177
ILMN_3064283	ENSMUSG00000098381	Mir7225	-1.707553544	-3.266065092	7.853435848	-9.639415219	9.85E-09	2.15E-07	9.964298854
ILMN_2718834	ENSMUSG00000035498	Cdcp1	-1.705300553	-3.260968608	5.821496104	-7.08460578	9.93E-07	1.12E-05	5.222393437
ILMN_1222223	ENSMUSG00000110440	RP24-302M13.5	-1.704716014	-3.259647625	5.921254565	-10.67199969	1.91E-09	5.38E-08	11.65064468
ILMN_2952841	ENSMUSG00000059263	Usp47	-1.704538137	-3.25924575	10.47063704	-13.31605002	4.64E-11	2.37E-09	15.46196748
ILMN_2758070	ENSMUSG00000021087	Rtn1	-1.703309882	-3.256472136	8.621088707	-11.12841418	9.59E-10	3.00E-08	12.3580953
ILMN_1248891	ENSMUSG00000030527	Crtc3	-1.702778214	-3.255272267	5.966272869	-10.53766577	2.35E-09	6.35E-08	11.43811833
ILMN_1217068	ENSMUSG00000054000	Tusc1	-1.700885533	-3.251004454	7.450453875	-7.772965503	2.63E-07	3.55E-06	6.584445792
ILMN_2754506	ENSMUSG00000032599	Ip6k2	-1.70006632	-3.249158943	6.10029667	-5.558601181	2.35E-05	0.000176513	1.985606251
ILMN_2860480	ENSMUSG00000029622	Arpc1b	-1.69982324	-3.248611539	10.59975546	-12.3226367	1.74E-10	7.18E-09	14.10817185
ILMN_2987657	ENSMUSG00000068536	Doxl2	-1.699747004	-3.248439878	5.902014566	-5.498804929	2.68E-05	0.00019806	1.853339029
ILMN_2778195	ENSMUSG00000021068	Nin	-1.699676498	-3.248281127	8.329170008	-7.593264248	3.70E-07	4.75E-06	6.234992339
ILMN_2740006	ENSMUSG00000014418	Hps5	-1.699567757	-3.248036302	6.215042657	-10.54014313	2.34E-09	6.34E-08	11.44205575
ILMN_1256128	ENSMUSG00000063268	Parp10	-1.699222772	-3.247259707	6.000927189	-7.862226193	2.23E-07	3.06E-06	6.756419083
ILMN_1254634	ENSMUSG00000043587	Pxylp1	-1.697036852	-3.242343301	8.280822614	-8.095341115	1.45E-07	2.11E-06	7.200537152
ILMN_1226819	ENSMUSG00000024308	Tapbp	-1.696354332	-3.240809753	7.542400973	-11.56752358	5.04E-10	1.75E-08	13.01807856
ILMN_1250260	ENSMUSG00000022969	Il10rb	-1.69537554	-3.238611781	5.92354149	-14.01971848	1.91E-11	1.15E-09	16.37006398
ILMN_2689265	ENSMUSG00000090150	Acad11	-1.694804125	-3.237329304	7.53113364	-8.275202621	1.04E-07	1.60E-06	7.53827229
ILMN_2663211	ENSMUSG00000047963	Stbd1	-1.694343143	-3.23629505	6.828808174	-6.371648272	4.20E-06	3.90E-05	3.745633531
ILMN_2910596	ENSMUSG00000024854	Pold4	-1.692731656	-3.232682135	8.155791007	-9.557558305	1.13E-08	2.41E-07	9.825277454
ILMN_1229827	ENSMUSG00000029534	St7	-1.692604875	-3.232398066	6.135162782	-8.892840628	3.48E-08	6.34E-07	8.665855111
ILMN_1221255	ENSMUSG00000032193	Ldlr	-1.691540505	-3.230014195	7.5692234	-8.655144616	5.28E-08	8.96E-07	8.237752703
ILMN_1248439	ENSMUSG00000026811	St6galnac6	-1.691391524	-3.229680662	7.408602306	-12.08214596	2.43E-10	9.53E-09	13.76695679
ILMN_2766592	ENSMUSG00000001995	Sipa1l2	-1.691037119	-3.228887372	8.011593105	-12.46507992	1.43E-10	6.14E-09	14.30772512
ILMN_2508945	ENSMUSG00000016534	Lamp2	-1.690832352	-3.228429117	6.044081381	-9.914700483	6.29E-09	1.47E-07	10.42594877
ILMN_1220091	ENSMUSG00000057406	Whsc1	-1.689336827	-3.2250842	6.80468783	-10.15591617	4.27E-09	1.06E-07	10.82313907
ILMN_1222853	ENSMUSG00000061048	Cdh3	-1.688887521	-3.224079953	6.904945952	-8.983292557	2.98E-08	5.55E-07	8.826869894
ILMN_1229957	ENSMUSG00000073889	Il11ra1	-1.688578851	-3.223390223	10.10679062	-10.98171718	1.19E-09	3.60E-08	12.13314307
ILMN_1254927	ENSMUSG00000079018	Ly6c1	-1.687581773	-3.221163236	6.356501802	-5.388933629	3.41E-05	0.000244176	1.609423183
ILMN_2755059	ENSMUSG00000055943	Emc7	-1.687190628	-3.220290031	7.441536931	-9.320846503	1.67E-08	3.40E-07	9.418675072
ILMN_1250774	ENSMUSG00000020184	Mdm2	-1.685445094	-3.216396119	12.193036	-10.55002065	2.30E-09	6.26E-08	11.45774796
ILMN_2988849	ENSMUSG00000040434	Gyltl1b	-1.684736567	-3.214816891	8.60608544	-10.32723987	3.26E-09	8.38E-08	11.10117138
ILMN_3059326	ENSMUSG00000018593	Sparc	-1.684728161	-3.21479816	11.38376203	-7.27966186	6.77E-07	8.01E-06	5.614786175
ILMN_2662054	ENSMUSG00000046093	Hpcal4	-1.684437557	-3.214150663	6.843401899	-9.837307869	7.12E-09	1.63E-07	10.29707111
ILMN_2711608	ENSMUSG00000001672	Marveld3	-1.683633104	-3.212358939	5.92870399	-10.8958239	1.36E-09	4.02E-08	12.00036906
ILMN_2764732	ENSMUSG00000022090	Pdlim2	-1.683304848	-3.211628115	6.606437446	-7.214701618	7.69E-07	8.93E-06	5.484669728
ILMN_2713285	ENSMUSG00000023092	Fhl1	-1.682919802	-3.210771067	10.49133483	-4.771423242	0.000134132	0.000811223	0.220671493
ILMN_2597532	ENSMUSG00000022892	App	-1.682824376	-3.2105587	7.635853951	-8.029362495	1.63E-07	2.34E-06	7.075571768
ILMN_2788073	ENSMUSG00000005413	Hmox1	-1.681812575	-3.208307838	9.642007937	-8.721471739	4.69E-08	8.13E-07	8.357940383
ILMN_1226546	ENSMUSG00000041025	Iffo2	-1.680904458	-3.206288974	8.84224881	-12.09163422	2.40E-10	9.43E-09	13.78052272
ILMN_2594139	ENSMUSG00000018451	6330403K07Rik	-1.679516304	-3.203205383	6.598830192	-8.248799249	1.09E-07	1.66E-06	7.488960844
ILMN_3022688	ENSMUSG00000099312	Gm27733	-1.679483197	-3.203131878	5.815314191	-2.844932498	0.010385055	0.034307608	-4.082350181
ILMN_1215969	ENSMUSG00000037896	Rcor1	-1.679181546	-3.202462209	8.824201606	-6.395449716	3.99E-06	3.74E-05	3.795984717
ILMN_2604226	ENSMUSG00000022231	Sema5a	-1.67829622	-3.200497584	6.158123305	-2.626969156	0.016636938	0.05071953	-4.530628653
ILMN_2457585	ENSMUSG00000038375	Trp53inp2	-1.678142723	-3.200157084	8.270780929	-6.980627815	1.22E-06	1.34E-05	5.011154274
ILMN_2994287	ENSMUSG00000027615	Hps3	-1.677873878	-3.199560793	7.988965587	-8.479929278	7.20E-08	1.16E-06	7.917517151
ILMN_2669146	ENSMUSG00000034940	Synrg	-1.675865176	-3.195109059	7.924341848	-9.756109422	8.13E-09	1.82E-07	10.16109422
ILMN_1230700	ENSMUSG00000022074	Tnfrsf10b	-1.67575846	-3.194872727	6.166100639	-8.725839782	4.66E-08	8.07E-07	8.36583559
ILMN_1215803	ENSMUSG00000022464	Slc38a4	-1.67539185	-3.194060966	8.021861796	-7.04099166	1.08E-06	1.21E-05	5.13396252
ILMN_2805839	ENSMUSG00000058153	Sez6l	-1.675222067	-3.193685096	5.326297789	-6.153736534	6.61E-06	5.82E-05	3.281409176
ILMN_3111744	ENSMUSG00000020593	Lpin1	-1.673739875	-3.19040566	7.77368358	-12.00029832	2.72E-10	1.05E-08	13.64957669
ILMN_3107114	ENSMUSG00000041488	Stx3	-1.671366787	-3.18516208	9.159756574	-9.488926007	1.26E-08	2.67E-07	9.708091044
ILMN_1258965	ENSMUSG00000031532	Saraf	-1.670714882	-3.183723138	10.61164811	-8.264891553	1.06E-07	1.62E-06	7.519026071
ILMN_2438555	ENSMUSG00000025731	Mettl26	-1.670348796	-3.182915366	8.914768777	-8.958374135	3.11E-08	5.76E-07	8.782615746
ILMN_2515363	ENSMUSG00000031799	Tpm4	-1.669106315	-3.180175349	11.8868464	-8.451929521	7.57E-08	1.22E-06	7.865972961
ILMN_2974611	ENSMUSG00000038213	Tapbpl	-1.667368895	-3.176347808	6.934258452	-8.303845666	9.89E-08	1.53E-06	7.591662795
ILMN_3113437	ENSMUSG00000024754	Tmem2	-1.666828642	-3.175158569	10.1271805	-8.194287686	1.21E-07	1.79E-06	7.386863175
ILMN_1229393	ENSMUSG00000079629	Rhox2g	-1.66414974	-3.169268171	5.490366995	-4.615800551	0.000190436	0.001102282	-0.132843599
ILMN_2616768	ENSMUSG00000018171	Vmp1	-1.663556524	-3.167965281	10.30043958	-13.01100981	6.91E-11	3.35E-09	15.05551186
ILMN_2652890	ENSMUSG00000054065	Pkp3	-1.662459086	-3.16555637	8.412013937	-7.899288564	2.08E-07	2.88E-06	6.827512284
ILMN_2792267	ENSMUSG00000032041	Tirap	-1.66187898	-3.164283759	8.638300318	-11.29990091	7.44E-10	2.44E-08	12.61820086
ILMN_2772855	ENSMUSG00000021118	Plek2	-1.661500752	-3.163454294	7.246665812	-4.804083347	0.000124647	0.000762203	0.294731271
ILMN_2542048	ENSMUSG00000082947	Gm12587	-1.661399349	-3.163231953	5.636886784	-3.170398117	0.005056168	0.01877395	-3.387873071
ILMN_2777247	ENSMUSG00000024854	Pold4	-1.659567254	-3.159217478	7.887317301	-8.635606027	5.46E-08	9.19E-07	8.202239718
ILMN_2746421	ENSMUSG00000052915	Msl1	-1.659247594	-3.158517561	8.143919047	-10.64067916	2.00E-09	5.59E-08	11.60127106
ILMN_2700292	ENSMUSG00000019188	H13	-1.658903557	-3.157764447	9.215084625	-6.974007845	1.24E-06	1.36E-05	4.997656827
ILMN_2606990	ENSMUSG00000028207	Asph	-1.658796071	-3.15752919	7.791066751	-7.842040946	2.31E-07	3.16E-06	6.717622518
ILMN_1236346	ENSMUSG00000039782	Cpeb2	-1.658767647	-3.157466981	5.145274715	-6.605326948	2.60E-06	2.57E-05	4.236886167
ILMN_2755312	ENSMUSG00000047182	Irs3	-1.658749503	-3.157427271	5.861783401	-4.375347937	0.000328261	0.001760512	-0.680426065
ILMN_3163006	ENSMUSG00000043088	Il17re	-1.657901838	-3.155572648	6.530839039	-8.642587233	5.39E-08	9.10E-07	8.214934294
ILMN_2752994	ENSMUSG00000022358	Fbxo32	-1.655436883	-3.150185715	5.506417561	-6.099496427	7.40E-06	6.40E-05	3.164968351
ILMN_1248947	ENSMUSG00000027375	Mal	-1.655033479	-3.149304988	6.052544165	-5.171597193	5.50E-05	0.000370347	1.123803907
ILMN_2730831	ENSMUSG00000038085	Cnbd2	-1.653275926	-3.145470706	6.456213986	-8.00107425	1.72E-07	2.45E-06	7.021815889
ILMN_1217681	ENSMUSG00000058050	Gm9234	-1.652390348	-3.143540496	6.025826773	-5.251615331	4.61E-05	0.000317418	1.30305518
ILMN_2743780	ENSMUSG00000043154	Ppp2r3a	-1.651625418	-3.141874203	7.804628485	-12.49570504	1.38E-10	5.94E-09	14.35038456
ILMN_2455192	ENSMUSG00000058291	Zfp68	-1.650738298	-3.139942843	5.668996208	-3.148357842	0.005311302	0.019586372	-3.435695822
ILMN_1225513	ENSMUSG00000002265	Peg3	-1.650444908	-3.139304363	5.522295587	-6.002747091	9.08E-06	7.65E-05	2.956410694
ILMN_1229418	ENSMUSG00000027615	Hps3	-1.649189512	-3.136573808	9.407941859	-8.927462105	3.28E-08	6.05E-07	8.727607892
ILMN_3135409	ENSMUSG00000017670	Elmo2	-1.648076871	-3.134155741	6.453040397	-6.331630908	4.56E-06	4.20E-05	3.660819452
ILMN_2644068	ENSMUSG00000052584	Serp2	-1.648065392	-3.134130804	7.778489199	-8.495225327	7.01E-08	1.14E-06	7.945632162
ILMN_2656645	ENSMUSG00000047881	Rell1	-1.647921955	-3.133819214	8.759977509	-10.47975169	2.57E-09	6.84E-08	11.34587721
ILMN_2595973	ENSMUSG00000034708	Grn	-1.647780914	-3.13351286	11.27987107	-7.26668294	6.95E-07	8.18E-06	5.58883425
ILMN_2742042	ENSMUSG00000030717	Nupr1	-1.645813765	-3.129243152	9.380881952	-7.148129396	8.76E-07	1.00E-05	5.350740158
ILMN_2443164	ENSMUSG00000027940	Tpm3	-1.645784676	-3.129180057	7.179007436	-5.962499967	9.89E-06	8.26E-05	2.86933257
ILMN_1225252	ENSMUSG00000048175	Asb8	-1.644487744	-3.1263683	10.07410412	-12.89470327	8.05E-11	3.79E-09	14.89842142
ILMN_2666582	ENSMUSG00000037966	Ninj1	-1.644168321	-3.125676175	6.313300631	-8.309765745	9.78E-08	1.51E-06	7.602684338
ILMN_2848273	ENSMUSG00000032718	Mansc1	-1.642184321	-3.121380688	7.139636724	-11.07273045	1.04E-09	3.21E-08	12.27297484
ILMN_2491186	ENSMUSG00000032368	Zic1	-1.641714629	-3.120364639	5.642910432	-6.793739958	1.77E-06	1.85E-05	4.62789088
ILMN_2762318	ENSMUSG00000003309	Ap1m2	-1.639574098	-3.115738376	8.792200211	-6.539714674	2.97E-06	2.89E-05	4.099650901
ILMN_1233065	ENSMUSG00000031134	Rbmx	-1.638920936	-3.114328084	8.01266954	-5.27905843	4.34E-05	0.000300773	1.364411741
ILMN_3126646	ENSMUSG00000034813	Grip1	-1.636808706	-3.109771776	7.302916099	-9.147106534	2.25E-08	4.36E-07	9.115849111
ILMN_2958207	ENSMUSG00000031349	Nsdhl	-1.636607307	-3.109337685	7.662826772	-10.86332535	1.43E-09	4.19E-08	11.94992662
ILMN_1223960	ENSMUSG00000046229	Scand1	-1.636358182	-3.10880081	10.43089875	-9.766638981	7.99E-09	1.80E-07	10.17877147
ILMN_1239535	ENSMUSG00000028917	Plekhm2	-1.634302274	-3.10437378	9.499609986	-12.85268051	8.51E-11	3.96E-09	14.84137123
ILMN_2969919	ENSMUSG00000028557	Rnf11	-1.634087199	-3.103911017	10.43379447	-12.14325828	2.23E-10	8.88E-09	13.85418255
ILMN_2700408	ENSMUSG00000033174	Mgll	-1.632990033	-3.101551399	6.788306744	-9.625267393	1.01E-08	2.19E-07	9.940328695
ILMN_2519488	ENSMUSG00000009563	Tor2a	-1.63266442	-3.100851464	6.990507308	-7.842239291	2.31E-07	3.16E-06	6.718004008
ILMN_2456776	ENSMUSG00000047126	Cltc	-1.632579444	-3.100668827	6.681441784	-9.230765272	1.95E-08	3.86E-07	9.262132843
ILMN_3123836	ENSMUSG00000031767	Nudt7	-1.631120837	-3.097535543	7.995956513	-7.74823625	2.76E-07	3.69E-06	6.536612955
ILMN_2802611	ENSMUSG00000025544	Tm9sf2	-1.629973903	-3.095074	7.458729507	-8.541755735	6.45E-08	1.06E-06	8.030970437
ILMN_2447658	ENSMUSG00000028468	Rgp1	-1.628922416	-3.092819022	7.21395519	-11.82282183	3.50E-10	1.29E-08	13.39283084
ILMN_2600022	ENSMUSG00000075254	Heg1	-1.628111271	-3.091080595	5.893639235	-8.313044717	9.73E-08	1.51E-06	7.60878689
ILMN_1251276	ENSMUSG00000039257	Vstm2b	-1.628059593	-3.090969873	5.930455009	-3.128473829	0.005552211	0.020347172	-3.478751052
ILMN_3115490	ENSMUSG00000021087	Rtn1	-1.626675837	-3.088006601	8.900947193	-8.543922509	6.43E-08	1.06E-06	8.034937509
ILMN_2518946	ENSMUSG00000040557	Wbscr27	-1.626491903	-3.087612926	7.557371215	-7.1564754	8.62E-07	9.86E-06	5.367562982
ILMN_2692927	ENSMUSG00000021594	Srd5a1	-1.6261969	-3.086981635	8.047989741	-7.266286277	6.95E-07	8.19E-06	5.588040751
ILMN_2683316	ENSMUSG00000021939	Ctsb	-1.625560884	-3.085621031	11.49648968	-9.000976084	2.89E-08	5.41E-07	8.858227521
ILMN_2447712	ENSMUSG00000028793	Rnf19b	-1.625488765	-3.085466787	6.25594062	-8.810773855	4.01E-08	7.14E-07	8.518866614
ILMN_2744374	ENSMUSG00000046056	Sbsn	-1.625288098	-3.085037654	6.827642097	-9.132490945	2.30E-08	4.45E-07	9.090203033
ILMN_2730797	ENSMUSG00000025792	Slc25a10	-1.624276771	-3.082875805	8.152679476	-11.77583605	3.74E-10	1.36E-08	13.32434468
ILMN_1237186	ENSMUSG00000027315	Spint1	-1.62387063	-3.082008051	12.2284915	-13.69894509	2.85E-11	1.60E-09	15.96109105
ILMN_2610899	ENSMUSG00000053012	Krcc1	-1.623795129	-3.081846763	8.42141623	-10.42596427	2.79E-09	7.34E-08	11.2598734
ILMN_1222123	ENSMUSG00000053819	Camk2d	-1.623198466	-3.080572451	6.430771703	-8.517286195	6.74E-08	1.10E-06	7.986127625
ILMN_2740445	ENSMUSG00000031245	Hmgn5	-1.621427339	-3.076792901	9.331521562	-9.435269158	1.38E-08	2.87E-07	9.616075261
ILMN_3139158	ENSMUSG00000030966	Trim21	-1.62096376	-3.075804398	7.598338795	-11.11005706	9.86E-10	3.06E-08	12.33006989
ILMN_1214878	ENSMUSG00000001334	Fndc5	-1.620519158	-3.07485666	6.739786058	-8.820397648	3.95E-08	7.06E-07	8.536148126
ILMN_1221153	ENSMUSG00000044393	Dsg2	-1.620448721	-3.074706539	10.72484184	-9.584243498	1.08E-08	2.33E-07	9.870687016
ILMN_2771326	ENSMUSG00000016541	Atxn10	-1.61806132	-3.06962266	11.12334809	-11.66998726	4.35E-10	1.56E-08	13.16926251
ILMN_1224697	ENSMUSG00000066892	Fbxl12	-1.617266633	-3.06793227	7.830853159	-11.72046599	4.05E-10	1.46E-08	13.24335866
ILMN_2655295	ENSMUSG00000017288	Vps53	-1.616333758	-3.065949126	10.49855024	-11.42953414	6.16E-10	2.07E-08	12.81280773
ILMN_1248290	ENSMUSG00000030093	Wnt7a	-1.615735347	-3.064677673	5.929713027	-4.992202058	8.18E-05	0.0005252	0.720191491
ILMN_2691469	ENSMUSG00000021007	Spata7	-1.61567541	-3.064550354	5.892967289	-9.612873089	1.03E-08	2.23E-07	9.919309664
ILMN_1243249	ENSMUSG00000037235	Mxd4	-1.61488364	-3.06286895	8.919388903	-9.603727167	1.04E-08	2.26E-07	9.903787571
ILMN_1219136	ENSMUSG00000050732	Vamp8	-1.614149187	-3.061310089	7.971819849	-10.44625892	2.71E-09	7.16E-08	11.29236174
ILMN_2814350	ENSMUSG00000027274	Mkks	-1.613238642	-3.059378578	6.044505739	-3.775273065	0.001287606	0.005772109	-2.044271646
ILMN_2468982	ENSMUSG00000085642	3110053B16Rik	-1.613208829	-3.059315357	5.701464173	-6.66177507	2.31E-06	2.33E-05	4.35451196
ILMN_2622804	ENSMUSG00000032261	Sh3bgrl2	-1.612973228	-3.058815792	8.095928245	-8.906945082	3.40E-08	6.21E-07	8.691030979
ILMN_1228441	ENSMUSG00000040596	Pogk	-1.61179029	-3.056308744	7.446436316	-11.9759292	2.82E-10	1.08E-08	13.61450391
ILMN_1233053	ENSMUSG00000070407	Hs3st3b1	-1.611055181	-3.054751834	5.610914509	-7.596131074	3.68E-07	4.73E-06	6.240601227
ILMN_2427467	ENSMUSG00000040105	Plpp6	-1.610955097	-3.054539925	7.710870539	-8.431756086	7.85E-08	1.25E-06	7.828772659
ILMN_1220340	ENSMUSG00000020472	Zkscan17	-1.610886233	-3.054394124	11.7101944	-8.495933498	7.00E-08	1.14E-06	7.946933082
ILMN_1239333	ENSMUSG00000030536	Iqgap1	-1.610778049	-3.054165092	9.633106815	-11.2533779	7.97E-10	2.57E-08	12.54793834
ILMN_2753029	ENSMUSG00000037580	Gch1	-1.61042913	-3.053426525	6.609853577	-11.14214048	9.40E-10	2.95E-08	12.37902784
ILMN_2662885	ENSMUSG00000004085	Zak	-1.609909563	-3.052327073	7.072746327	-7.731625179	2.85E-07	3.79E-06	6.504436861
ILMN_2639972	ENSMUSG00000046794	Ppp1r3b	-1.608415328	-3.049167338	6.567132625	-9.956681504	5.87E-09	1.39E-07	10.49556278
ILMN_1225312	ENSMUSG00000031633	Slc25a4	-1.60714684	-3.04648754	5.053595432	-6.226503768	5.67E-06	5.08E-05	3.437070611
ILMN_1237595	ENSMUSG00000070583	Fv1	-1.606646809	-3.045431826	6.660388706	-4.162488818	0.000532703	0.002699341	-1.165471223
ILMN_1228535	ENSMUSG00000018217	Pmp22	-1.605479668	-3.042969065	6.398993485	-4.007245353	0.000758826	0.003664325	-1.518673352
ILMN_1248367	ENSMUSG00000057880	Abat	-1.605296998	-3.042583799	7.303063211	-9.820411097	7.32E-09	1.67E-07	10.26883979
ILMN_1225386	ENSMUSG00000032403	2300009A05Rik	-1.604993238	-3.041943248	7.614944576	-7.190410161	8.06E-07	9.30E-06	5.435868805
ILMN_2712480	ENSMUSG00000055679	Ctsr	-1.604976446	-3.041907844	7.217595189	-4.941860229	9.16E-05	0.000579972	0.606538096
ILMN_2643876	ENSMUSG00000001750	Tcirg1	-1.604920654	-3.041790207	6.635091909	-9.054124307	2.63E-08	5.00E-07	8.952236066
ILMN_1252437	ENSMUSG00000020311	Erlec1	-1.604677766	-3.041278144	9.517120683	-11.96733278	2.85E-10	1.09E-08	13.60211802
ILMN_2613306	ENSMUSG00000026255	Efhd1	-1.603925908	-3.039693601	7.044317376	-4.372930335	0.000330068	0.001768527	-0.685935942
ILMN_1232084	ENSMUSG00000034723	Tmx4	-1.601545898	-3.03468316	9.679391275	-12.44545538	1.47E-10	6.26E-09	14.28034374
ILMN_2729289	ENSMUSG00000016995	Matn4	-1.60058979	-3.03267267	6.845635298	-2.976055425	0.007786522	0.02695903	-3.805772511
ILMN_1230457	ENSMUSG00000035776	Cd99l2	-1.600535477	-3.032558502	6.51881417	-11.6435061	4.52E-10	1.60E-08	13.13029037
ILMN_1259956	ENSMUSG00000021381	Barx1	-1.599701845	-3.030806706	6.20373873	-6.623845862	2.50E-06	2.49E-05	4.275520778
ILMN_2590917	ENSMUSG00000019866	Aim1	-1.599415049	-3.030204267	6.00523149	-6.143401358	6.75E-06	5.92E-05	3.259248954
ILMN_2791746	ENSMUSG00000018001	Cyth3	-1.597519116	-3.026224706	9.754096756	-13.90337859	2.20E-11	1.30E-09	16.22268297
ILMN_1254644	ENSMUSG00000038451	Spsb2	-1.595795911	-3.022612237	8.202973019	-12.46096652	1.44E-10	6.16E-09	14.30198879
ILMN_2496113	ENSMUSG00000038990	Cables2	-1.594315354	-3.01951189	7.673738779	-12.65908539	1.10E-10	4.94E-09	14.57652175
ILMN_2674924	ENSMUSG00000041650	Pcca	-1.59390268	-3.018648301	7.913369382	-8.457593179	7.50E-08	1.21E-06	7.876407329
ILMN_2654403	ENSMUSG00000028557	Rnf11	-1.593816346	-3.018467663	7.740343236	-9.318798738	1.68E-08	3.41E-07	9.41512763
ILMN_2657467	ENSMUSG00000006476	Nsmf	-1.593383515	-3.017562213	7.474395712	-8.65370891	5.29E-08	8.98E-07	8.235144869
ILMN_2791551	ENSMUSG00000022635	Zcrb1	-1.592290525	-3.015276964	11.70315654	-14.58106713	9.64E-12	6.52E-10	17.06646808
ILMN_2731769	ENSMUSG00000026123	Plekhb2	-1.590716466	-3.011988926	9.677671157	-12.18169769	2.12E-10	8.50E-09	13.90886558
ILMN_1220172	ENSMUSG00000008348	Ubc	-1.590160317	-3.010828049	13.57506299	-12.4454652	1.47E-10	6.26E-09	14.28035746
ILMN_2939503	ENSMUSG00000028555	Ttc39a	-1.589484771	-3.009418551	8.000101885	-6.229192403	5.64E-06	5.06E-05	3.442809814
ILMN_2645865	ENSMUSG00000038305	Spats2l	-1.588900923	-3.008200908	5.578808839	-7.50187165	4.41E-07	5.55E-06	6.055607252
ILMN_2919393	ENSMUSG00000028786	Tmem54	-1.588293633	-3.006934897	7.889939466	-4.681497519	0.000164211	0.000968054	0.016509811
ILMN_2727068	ENSMUSG00000031565	Fgfr1	-1.587451003	-3.005179161	7.089135852	-8.063003046	1.54E-07	2.22E-06	7.139360143
ILMN_2757682	ENSMUSG00000043432	Leng9	-1.587403588	-3.005080396	7.234624619	-9.287900819	1.77E-08	3.56E-07	9.361538866
ILMN_2592925	ENSMUSG00000033174	Mgll	-1.587321667	-3.004909761	5.875296594	-8.413903185	8.11E-08	1.29E-06	7.795807117
ILMN_2602151	ENSMUSG00000034032	Rpap1	-1.586720573	-3.003658037	6.654193612	-3.873243701	0.001029971	0.004757048	-1.822708738
ILMN_2600113	ENSMUSG00000023952	Gtpbp2	-1.586472904	-3.00314244	10.54128068	-9.485492244	1.27E-08	2.68E-07	9.702213019
ILMN_1230353	ENSMUSG00000022508	Bcl6	-1.58568524	-3.00150327	7.257665545	-6.953176872	1.29E-06	1.40E-05	4.95514682
ILMN_2972585	ENSMUSG00000040511	Pvr	-1.584270279	-2.99856091	5.606199566	-3.502783623	0.002391885	0.009889238	-2.655831365
ILMN_1254717	ENSMUSG00000078994	Zfp429	-1.584208836	-2.998433207	6.840385836	-10.62677185	2.05E-09	5.69E-08	11.57931302
ILMN_1219686	ENSMUSG00000021996	Esd	-1.584018555	-2.998037762	8.921057362	-4.358725952	0.000340889	0.001820475	-0.718309237
ILMN_3006931	ENSMUSG00000023074	Mospd1	-1.583822228	-2.997629805	9.283936942	-12.20673792	2.04E-10	8.24E-09	13.9444121
ILMN_1214332	ENSMUSG00000031434	Morc4	-1.583682833	-2.997340185	5.423504905	-7.97310698	1.81E-07	2.56E-06	6.968565311
ILMN_1258300	ENSMUSG00000022965	Ifngr2	-1.582893182	-2.995700057	5.905720209	-6.596217495	2.65E-06	2.61E-05	4.217865659
ILMN_2771738	ENSMUSG00000040856	Dlk1	-1.581156263	-2.992095583	9.625058284	-1.746085241	0.09701111	0.203236753	-6.135044624
ILMN_3133448	ENSMUSG00000030605	Mfge8	-1.581045816	-2.991866528	13.25650247	-9.380669599	1.51E-08	3.12E-07	9.522081502
ILMN_1242903	ENSMUSG00000107283	Mpv17	-1.580017299	-2.989734346	11.02591287	-11.23185531	8.23E-10	2.64E-08	12.51535747
ILMN_1245214	ENSMUSG00000000792	Slc5a5	-1.579425854	-2.988508931	8.578533281	-4.536915597	0.000227601	0.00128568	-0.312356819
ILMN_2615259	ENSMUSG00000025239	Limd1	-1.579363055	-2.988378848	8.808658619	-10.29657045	3.42E-09	8.72E-08	11.05164531
ILMN_2790188	ENSMUSG00000026153	Fam135a	-1.576432415	-2.98231452	9.863495378	-10.62503889	2.05E-09	5.69E-08	11.57657539
ILMN_1249959	ENSMUSG00000020541	Tom1l1	-1.574910333	-2.979169758	8.734596839	-12.03623542	2.59E-10	1.00E-08	13.70119421
ILMN_3162879	ENSMUSG00000041488	Stx3	-1.574742619	-2.978823449	9.926564004	-9.613762187	1.03E-08	2.23E-07	9.920818067
ILMN_2637714	ENSMUSG00000031453	Rasa3	-1.574274202	-2.977856435	8.575991379	-9.476790241	1.29E-08	2.72E-07	9.687310222
ILMN_2499400	ENSMUSG00000050732	Vamp8	-1.574229875	-2.977764942	9.31172739	-8.699029029	4.88E-08	8.42E-07	8.317336638
ILMN_1249419	ENSMUSG00000059263	Usp47	-1.573949204	-2.977185684	10.25783781	-13.1496736	5.76E-11	2.87E-09	15.24126423
ILMN_2879102	ENSMUSG00000042367	Gjb3	-1.573845443	-2.976971567	11.69452089	-12.54353796	1.29E-10	5.60E-09	14.41684201
ILMN_1234545	ENSMUSG00000028048	Gba	-1.573817745	-2.976914414	6.436197965	-9.413059781	1.43E-08	2.97E-07	9.57788563
ILMN_1241890	ENSMUSG00000025959	Klf7	-1.572732422	-2.974675758	8.719509119	-9.169692666	2.16E-08	4.22E-07	9.155428663
ILMN_2524251	ENSMUSG00000027692	Tnik	-1.572347542	-2.973882283	8.165755283	-7.404218565	5.32E-07	6.53E-06	5.862696982
ILMN_1234100	ENSMUSG00000040859	Bsdc1	-1.571380164	-2.971888859	8.629336078	-9.384411022	1.50E-08	3.10E-07	9.528534069
ILMN_2589318	ENSMUSG00000009739	Pou6f1	-1.570790958	-2.970675369	5.417044492	-2.922400225	0.00876349	0.02972654	-3.919516829
ILMN_2758562	ENSMUSG00000038781	Stap2	-1.57049113	-2.970058052	7.716477187	-9.182076218	2.12E-08	4.15E-07	9.177102369
ILMN_1242687	ENSMUSG00000041718	Alg13	-1.570399134	-2.969868668	6.217440779	-8.56047176	6.24E-08	1.03E-06	8.065216855
ILMN_2816315	ENSMUSG00000031483	Erlin2	-1.568321425	-2.965594666	6.130744533	-8.407064524	8.21E-08	1.30E-06	7.783168427
ILMN_2639734	ENSMUSG00000042759	Apobr	-1.56804424	-2.96502494	6.553548359	-9.603260421	1.05E-08	2.26E-07	9.902995157
ILMN_2760430	ENSMUSG00000022175	Lrp10	-1.56788353	-2.964694667	11.83627782	-12.60526367	1.19E-10	5.23E-09	14.50229375
ILMN_2418811	ENSMUSG00000030587	2200002D01Rik	-1.567751413	-2.964423183	8.588122526	-7.384415475	5.53E-07	6.75E-06	5.823420847
ILMN_1224518	ENSMUSG00000037896	Rcor1	-1.566967185	-2.962812204	10.35039878	-11.86918727	3.28E-10	1.22E-08	13.46020081
ILMN_3159435	ENSMUSG00000035299	Mid1	-1.566944618	-2.96276586	5.647264447	-2.359456107	0.029203597	0.079790507	-5.05729573
ILMN_3138743	ENSMUSG00000032883	Acsl3	-1.565608005	-2.960022218	10.76852918	-14.16735899	1.59E-11	9.94E-10	16.55556826
ILMN_2972748	ENSMUSG00000029859	Epha1	-1.565506058	-2.959813059	6.89805095	-10.62394813	2.06E-09	5.70E-08	11.5748521
ILMN_2615015	ENSMUSG00000021069	Pygl	-1.56531757	-2.959426384	7.416342411	-6.261391169	5.28E-06	4.77E-05	3.511473548
ILMN_2761542	ENSMUSG00000062234	Gak	-1.565127957	-2.959037453	6.059236066	-10.52269109	2.40E-09	6.47E-08	11.41430357
ILMN_1249466	ENSMUSG00000046152	Fut10	-1.564646566	-2.95805026	7.441456955	-6.236596755	5.55E-06	4.99E-05	3.458610729
ILMN_1258453	ENSMUSG00000017288	Vps53	-1.564259108	-2.957255937	10.36513608	-9.2318869	1.95E-08	3.86E-07	9.264088178
ILMN_2643879	ENSMUSG00000001750	Tcirg1	-1.564182991	-2.957099916	6.630482576	-9.091646119	2.47E-08	4.73E-07	9.01839055
ILMN_2835683	ENSMUSG00000073402	Gm8909	-1.564121931	-2.956974764	7.644162319	-4.598685397	0.00019794	0.001139743	-0.171776321
ILMN_1222258	ENSMUSG00000000266	Mid2	-1.563575995	-2.955856016	5.463354072	-6.594353794	2.66E-06	2.62E-05	4.213972946
ILMN_2884610	ENSMUSG00000031570	Plpp5	-1.563350043	-2.95539311	8.626786413	-11.35272604	6.89E-10	2.28E-08	12.69771061
ILMN_3130350	ENSMUSG00000028480	Glipr2	-1.563229104	-2.955145376	5.895785145	-6.30482968	4.82E-06	4.41E-05	3.603905373
ILMN_2796798	ENSMUSG00000021792	Fam213a	-1.562947969	-2.954569568	8.153608087	-7.682117035	3.13E-07	4.11E-06	6.408319145
ILMN_2635888	ENSMUSG00000014763	Fam120b	-1.562805069	-2.95427693	6.558311882	-11.47248867	5.79E-10	1.97E-08	12.87691287
ILMN_2828916	ENSMUSG00000048285	Frmd6	-1.562537538	-2.953729145	9.557412367	-8.334887539	9.35E-08	1.46E-06	7.649402896
ILMN_2604713	ENSMUSG00000046352	Gjb2	-1.56135495	-2.951308942	5.289531282	-5.034316255	7.45E-05	0.00048444	0.81514449
ILMN_2642922	ENSMUSG00000045934	Mtmr11	-1.561340407	-2.951279194	6.562024351	-9.727560845	8.52E-09	1.90E-07	10.1130998
ILMN_2771182	ENSMUSG00000060550	H2-Q7	-1.561199377	-2.950990707	6.126525728	-8.263501853	1.06E-07	1.62E-06	7.516431042
ILMN_1255680	ENSMUSG00000024286	Ccny	-1.560479324	-2.949518225	6.715531569	-12.72061181	1.02E-10	4.60E-09	14.66105623
ILMN_3138922	ENSMUSG00000055737	Ghr	-1.558740751	-2.94596594	6.25276149	-7.413042458	5.23E-07	6.44E-06	5.880180786
ILMN_3121255	ENSMUSG00000023951	Vegfa	-1.557797176	-2.944039802	7.977753725	-8.596712506	5.85E-08	9.75E-07	8.131400635
ILMN_1249654	ENSMUSG00000061028	Clasrp	-1.557078635	-2.942573874	7.422343179	-3.396611987	0.003041196	0.012170429	-2.891645728
ILMN_2742627	ENSMUSG00000024134	Six2	-1.556916247	-2.942242681	5.810886708	-5.919722669	1.08E-05	8.93E-05	2.776577643
ILMN_2781353	ENSMUSG00000026609	Ush2a	-1.556271073	-2.940927202	8.653321074	-10.66233839	1.94E-09	5.45E-08	11.63542611
ILMN_3117381	ENSMUSG00000023092	Fhl1	-1.55624486	-2.940873767	10.41183855	-4.005934398	0.000761097	0.003672944	-1.52165222
ILMN_1241060	ENSMUSG00000032702	Kank1	-1.555856918	-2.94008307	5.951972318	-9.796266258	7.62E-09	1.73E-07	10.22843963
ILMN_2927638	ENSMUSG00000029070	Mxra8	-1.554232778	-2.936775081	7.817008036	-6.891529281	1.46E-06	1.56E-05	4.829006597
ILMN_2657074	ENSMUSG00000037315	Jade3	-1.554085644	-2.936475588	6.126084721	-10.10692454	4.62E-09	1.13E-07	10.74301475
ILMN_2920759	ENSMUSG00000049550	Clip1	-1.55321712	-2.934708318	6.707918196	-10.32788974	3.26E-09	8.37E-08	11.10221966
ILMN_1224780	ENSMUSG00000006390	Elovl1	-1.5528527	-2.933967113	9.362900989	-9.329769505	1.65E-08	3.36E-07	9.434126774
ILMN_2910653	ENSMUSG00000032726	Bmp8a	-1.55273389	-2.933725502	7.849869187	-8.136789507	1.34E-07	1.97E-06	7.278746258
ILMN_2731331	ENSMUSG00000037578	Pkd2l1	-1.55266877	-2.933593084	6.767124653	-3.131229024	0.005518205	0.020243851	-3.472790284
ILMN_2419858	ENSMUSG00000108912	E230020D15Rik	-1.551297275	-2.930805596	6.328882888	-8.907313504	3.39E-08	6.21E-07	8.691688259
ILMN_1228123	ENSMUSG00000020400	Tnip1	-1.550870831	-2.929939411	6.824131804	-7.575761354	3.83E-07	4.90E-06	6.200724389
ILMN_1248799	ENSMUSG00000035992	Fnip1	-1.550666934	-2.92952535	6.023505727	-9.914903663	6.28E-09	1.47E-07	10.42628619
ILMN_2653735	ENSMUSG00000020311	Erlec1	-1.550610417	-2.929410589	9.506350689	-11.70475771	4.14E-10	1.49E-08	13.22032806
ILMN_2429025	ENSMUSG00000042712	Wbp5	-1.550445785	-2.929076322	13.05277125	-11.07253495	1.04E-09	3.21E-08	12.27267541
ILMN_2979824	ENSMUSG00000026678	Rgs5	-1.550396375	-2.928976007	5.452789775	-5.732389034	1.62E-05	0.000126966	2.367983985
ILMN_1225229	ENSMUSG00000048807	Slc35e4	-1.548987497	-2.926117082	5.810770777	-8.134745905	1.35E-07	1.98E-06	7.274895513
ILMN_2679704	ENSMUSG00000030155	Clec2e	-1.548829493	-2.925796631	6.806665931	-4.448225679	0.000278233	0.001529707	-0.514355513
ILMN_3137287	ENSMUSG00000034394	Lif	-1.548130802	-2.924380023	5.664905541	-8.68723853	4.99E-08	8.56E-07	8.295979077
ILMN_1227163	ENSMUSG00000024587	Nars	-1.548072537	-2.924261921	11.06600264	-10.13488202	4.42E-09	1.09E-07	10.78877225
ILMN_1256699	ENSMUSG00000023764	Sfi1	-1.547932171	-2.923977422	7.837093102	-6.262432698	5.26E-06	4.76E-05	3.513692497
ILMN_1257575	ENSMUSG00000027447	Cst3	-1.547714562	-2.923536416	11.60868768	-10.73207575	1.74E-09	4.98E-08	11.74504774
ILMN_1259252	ENSMUSG00000024659	Anxa1	-1.547701446	-2.923509838	5.490956966	-5.403711121	3.30E-05	0.000237195	1.642294257
ILMN_1249824	ENSMUSG00000005533	Igf1r	-1.547348692	-2.922795097	8.446650097	-8.936333157	3.23E-08	5.97E-07	8.743406295
ILMN_2470333	ENSMUSG00000032376	Usp3	-1.546741332	-2.921564888	9.52169319	-9.970136038	5.75E-09	1.36E-07	10.51782975
ILMN_2466335	ENSMUSG00000019979	Apaf1	-1.546677954	-2.921436546	10.01238275	-7.998231773	1.73E-07	2.46E-06	7.016408474
ILMN_2970023	ENSMUSG00000007034	Slc44a4	-1.546436466	-2.920947576	8.787857501	-12.05519525	2.52E-10	9.86E-09	13.72837685
ILMN_3052726	ENSMUSG00000029673	Auts2	-1.545398434	-2.918846685	6.566850485	-10.94269031	1.27E-09	3.78E-08	12.07291298
ILMN_1253691	ENSMUSG00000040339	Fam102b	-1.545386371	-2.918822279	6.750216161	-7.182544036	8.19E-07	9.42E-06	5.420049088
ILMN_1239729	ENSMUSG00000063077	Kif1b	-1.544793625	-2.917623297	7.933085194	-9.092562476	2.47E-08	4.73E-07	9.020003962
ILMN_1227458	ENSMUSG00000020032	Nuak1	-1.544688767	-2.917411247	9.856602902	-8.191149406	1.21E-07	1.80E-06	7.380973376
ILMN_1236376	ENSMUSG00000020305	Asb3	-1.543775172	-2.915564364	8.724407924	-11.37882671	6.63E-10	2.21E-08	12.73689022
ILMN_2850753	ENSMUSG00000020184	Mdm2	-1.543088509	-2.914177006	11.80113566	-9.740002209	8.35E-09	1.86E-07	10.13402754
ILMN_2723524	ENSMUSG00000034917	Tjp3	-1.542814422	-2.913623416	7.030721985	-7.684791101	3.11E-07	4.09E-06	6.413519103
ILMN_2596917	ENSMUSG00000066877	Nck2	-1.542781921	-2.913557779	9.990952713	-9.209472299	2.02E-08	3.98E-07	9.224983122
ILMN_1243179	ENSMUSG00000039234	Sec24d	-1.542624329	-2.913239535	7.734783872	-7.337418873	6.05E-07	7.30E-06	5.730000725
ILMN_1256463	ENSMUSG00000030917	Tmem159	-1.54216656	-2.912315306	7.830549241	-10.88473013	1.38E-09	4.08E-08	11.98316268
ILMN_3147944	ENSMUSG00000035152	Ap2b1	-1.540197754	-2.908343662	9.509618417	-10.56091876	2.27E-09	6.16E-08	11.475049
ILMN_2531139	ENSMUSG00000073600	Prob1	-1.539376825	-2.906689214	6.413487098	-8.480880293	7.19E-08	1.16E-06	7.919266059
ILMN_1249691	ENSMUSG00000074064	Mlycd	-1.538646102	-2.905217352	7.305203599	-5.966587834	9.80E-06	8.21E-05	2.878185489
ILMN_2718284	ENSMUSG00000027775	Mfsd1	-1.538162281	-2.904243224	11.26059697	-12.43199921	1.50E-10	6.37E-09	14.26154838
ILMN_2649291	ENSMUSG00000024781	Lipa	-1.537584893	-2.903081135	6.415309475	-6.061393395	8.02E-06	6.86E-05	3.082962095
ILMN_2987984	ENSMUSG00000042312	S100a13	-1.534566581	-2.897013849	8.157469786	-8.89427983	3.47E-08	6.33E-07	8.668425187
ILMN_2680781	ENSMUSG00000026426	Arl8a	-1.533483108	-2.894838989	10.99158858	-10.00523075	5.43E-09	1.29E-07	10.57581121
ILMN_3018017	ENSMUSG00000022865	Cxadr	-1.532805805	-2.893480266	9.826917154	-9.352796534	1.59E-08	3.25E-07	9.473956676
ILMN_1254564	ENSMUSG00000059486	Kbtbd2	-1.531679198	-2.891221617	7.318922913	-7.581553523	3.79E-07	4.85E-06	6.212069103
ILMN_2725402	ENSMUSG00000031349	Nsdhl	-1.530988776	-2.889838312	9.517684369	-9.356814064	1.58E-08	3.23E-07	9.480899119
ILMN_2741872	ENSMUSG00000035181	Heatr5a	-1.530351268	-2.888561614	7.440021693	-10.64135219	2.00E-09	5.59E-08	11.60233315
ILMN_2529392	ENSMUSG00000096237	CT868723.1	-1.530194673	-2.888248096	5.689023029	-8.385414685	8.53E-08	1.34E-06	7.743116483
ILMN_2927025	ENSMUSG00000028249	Sdcbp	-1.529354431	-2.886566437	10.84033227	-11.45442717	5.94E-10	2.01E-08	12.84998083
ILMN_2429469	ENSMUSG00000038495	Otud7b	-1.52895907	-2.885775503	10.2507216	-13.70812588	2.82E-11	1.58E-09	15.97291091
ILMN_1221501	ENSMUSG00000021792	Fam213a	-1.526761436	-2.881382992	10.2911642	-6.961136704	1.27E-06	1.38E-05	4.971397307
ILMN_2696299	ENSMUSG00000029190	D5Ertd579e	-1.526538322	-2.880937419	8.049212666	-12.80735978	9.04E-11	4.20E-09	14.7796689
ILMN_2491741	ENSMUSG00000022263	Trio	-1.524382995	-2.87663663	6.638224296	-10.30989956	3.35E-09	8.59E-08	11.07318274
ILMN_1213848	ENSMUSG00000052632	Asap2	-1.522416897	-2.872719033	9.440022441	-7.222160614	7.58E-07	8.83E-06	5.499638861
ILMN_2625318	ENSMUSG00000005320	Fgfr4	-1.521433578	-2.8707617	5.788781504	-8.209720928	1.17E-07	1.75E-06	7.415808734
ILMN_2651706	ENSMUSG00000039982	Dtx4	-1.519070973	-2.866064293	5.489105124	-7.360720308	5.79E-07	7.03E-06	5.776356414
ILMN_1257876	ENSMUSG00000047379	B4gat1	-1.517245032	-2.862439165	9.688977846	-9.283751416	1.78E-08	3.58E-07	9.354333233
ILMN_1229379	ENSMUSG00000027220	Syt13	-1.515648848	-2.85927394	5.785694483	-7.527073471	4.20E-07	5.32E-06	6.105185098
ILMN_2619983	ENSMUSG00000022261	Sdc2	-1.514469674	-2.856937893	6.696480067	-5.962119176	9.90E-06	8.26E-05	2.868507809
ILMN_2828896	ENSMUSG00000020674	Pxdn	-1.514426171	-2.856851747	6.699206328	-7.306936989	6.42E-07	7.66E-06	5.669250613
ILMN_2723329	ENSMUSG00000028841	Cnksr1	-1.514317404	-2.856636373	7.046775555	-5.48672112	2.75E-05	0.000202614	1.826568156
ILMN_2624031	ENSMUSG00000029452	Tmem116	-1.512903925	-2.853838957	6.126453129	-8.476747324	7.24E-08	1.17E-06	7.911664706
ILMN_2587757	ENSMUSG00000032561	Acpp	-1.512518833	-2.853077295	5.660938014	-3.66391172	0.001659078	0.007184156	-2.295151239
ILMN_2967266	ENSMUSG00000009687	Fxyd5	-1.512133994	-2.852316338	7.797762238	-5.51423074	2.59E-05	0.000192024	1.88749356
ILMN_2605393	ENSMUSG00000029119	Man2b2	-1.511785603	-2.851627627	6.184675733	-7.861262523	2.23E-07	3.07E-06	6.754568121
ILMN_1256430	ENSMUSG00000036853	Mcoln3	-1.51115892	-2.850389196	6.127647149	-5.284320455	4.29E-05	0.000297858	1.37616926
ILMN_2746556	ENSMUSG00000030772	Dkk3	-1.510972144	-2.8500202	6.873741851	-6.326884515	4.60E-06	4.24E-05	3.650746644
ILMN_2923864	ENSMUSG00000027997	Casp6	-1.510683487	-2.849450019	8.446613902	-9.287274031	1.77E-08	3.56E-07	9.360450555
ILMN_2724868	ENSMUSG00000018481	Appbp2	-1.510394816	-2.848879926	12.23781015	-10.78361664	1.61E-09	4.66E-08	11.82572503
ILMN_2646625	ENSMUSG00000052684	Jun	-1.509953538	-2.84800867	6.650673708	-7.599288422	3.66E-07	4.71E-06	6.246777239
ILMN_2878548	ENSMUSG00000005667	Mthfd2	-1.509096043	-2.846316402	10.11252474	-10.41067006	2.86E-09	7.48E-08	11.2353594
ILMN_1219077	ENSMUSG00000005417	Mprip	-1.508728177	-2.845590724	9.987006666	-11.13478818	9.50E-10	2.97E-08	12.36781807
ILMN_2622041	ENSMUSG00000078317	F8a	-1.508522526	-2.845185124	8.378635274	-8.132003298	1.35E-07	1.98E-06	7.26972677
ILMN_2666312	ENSMUSG00000043085	Tmem82	-1.508490329	-2.845121628	8.319828337	-6.951430694	1.29E-06	1.41E-05	4.951580772
ILMN_2653166	ENSMUSG00000021760	Gpx8	-1.508114737	-2.844381025	7.721712656	-6.329516426	4.58E-06	4.22E-05	3.656332437
ILMN_3030340	ENSMUSG00000025162	Csnk1d	-1.50699954	-2.84218318	9.370789223	-10.38820317	2.96E-09	7.71E-08	11.19930115
ILMN_2710229	ENSMUSG00000020326	Ccng1	-1.506909635	-2.842006068	12.38576954	-12.60989576	1.18E-10	5.21E-09	14.50869236
ILMN_1220612	ENSMUSG00000043924	Ncmap	-1.50606822	-2.840349024	6.404888841	-7.319703445	6.27E-07	7.52E-06	5.69470917
ILMN_1249363	ENSMUSG00000050812	AI314180	-1.505214976	-2.838669671	9.071658951	-7.864882619	2.22E-07	3.05E-06	6.76152075
ILMN_2837025	ENSMUSG00000062234	Gak	-1.505153568	-2.838548847	12.34664193	-10.88770446	1.38E-09	4.07E-08	11.98777715
ILMN_2734028	ENSMUSG00000064289	Tank	-1.503943922	-2.836169826	6.690074265	-9.783519439	7.78E-09	1.76E-07	10.20708322
ILMN_2749327	ENSMUSG00000045679	Pqlc3	-1.50344005	-2.835179446	6.982984364	-10.40323289	2.89E-09	7.55E-08	11.22342939
ILMN_1232495	ENSMUSG00000052397	Ezr	-1.5033424	-2.834987551	11.40160254	-8.732669614	4.60E-08	8.00E-07	8.37817555
ILMN_3111593	ENSMUSG00000040813	Tex264	-1.502524898	-2.833381563	10.14051536	-12.18346878	2.11E-10	8.49E-09	13.91138172
ILMN_2746664	ENSMUSG00000022199	Slc22a17	-1.502495411	-2.833323652	6.989212983	-4.163813797	0.000531097	0.002691508	-1.162453691
ILMN_2764781	ENSMUSG00000016382	Pls3	-1.50180195	-2.831962084	7.468577714	-8.100704767	1.43E-07	2.09E-06	7.210670671
ILMN_1248388	ENSMUSG00000031441	Atp11a	-1.501304747	-2.830986259	9.522021556	-8.049713469	1.57E-07	2.26E-06	7.114178741
ILMN_3145787	ENSMUSG00000071766	Rhox12	-1.501208484	-2.83079737	5.542304167	-5.327841657	3.89E-05	0.000274137	1.473323306
ILMN_2499264	ENSMUSG00000031647	Mfap3l	-1.499912896	-2.828256361	6.564805603	-5.583207386	2.23E-05	0.000168766	2.039932526
ILMN_2605307	ENSMUSG00000030522	Mtmr10	-1.499564481	-2.827573411	8.30777227	-7.137690728	8.94E-07	1.02E-05	5.329686146
ILMN_1254669	ENSMUSG00000020570	Sypl	-1.498431827	-2.825354367	10.41561829	-10.63213684	2.03E-09	5.66E-08	11.58778624
ILMN_2823195	ENSMUSG00000004567	Mcoln1	-1.497880285	-2.82427444	7.592426783	-9.426179877	1.40E-08	2.91E-07	9.60045329
ILMN_1228213	ENSMUSG00000031838	Ifi30	-1.497408951	-2.823351889	10.14619441	-11.43666035	6.10E-10	2.05E-08	12.82345584
ILMN_1227836	ENSMUSG00000029622	Arpc1b	-1.497337311	-2.823211694	10.56114287	-10.44619031	2.71E-09	7.16E-08	11.29225197
ILMN_1217235	ENSMUSG00000029185	Fam114a1	-1.496178505	-2.820944936	6.284164858	-6.235418658	5.57E-06	5.00E-05	3.456097109
ILMN_1237859	ENSMUSG00000079000	Dnmt3bos	-1.495912808	-2.820425459	5.793766735	-7.49605729	4.46E-07	5.60E-06	6.044156967
ILMN_2784019	ENSMUSG00000035778	Ggta1	-1.494130465	-2.816943183	8.954813557	-11.44451927	6.03E-10	2.03E-08	12.83519278
ILMN_3140913	ENSMUSG00000039813	Tbc1d2	-1.494114542	-2.816912092	10.06467809	-10.18410229	4.08E-09	1.02E-07	10.86911147
ILMN_2708203	ENSMUSG00000037664	Cdkn1c	-1.492333881	-2.813437434	13.38463919	-7.889236065	2.12E-07	2.93E-06	6.808247655
ILMN_1228038	ENSMUSG00000002578	Ikzf4	-1.491605494	-2.812017346	5.782905229	-5.841298771	1.28E-05	0.000103513	2.605995574
ILMN_1228696	ENSMUSG00000017697	Ada	-1.49099728	-2.810832101	6.515000795	-5.835719981	1.30E-05	0.000104661	2.593835
ILMN_2941324	ENSMUSG00000022575	Gsdmd	-1.49095559	-2.810750877	7.653001852	-5.3582414	3.64E-05	0.000258539	1.541088689
ILMN_2526851	ENSMUSG00000100362	Gm1833	-1.490548286	-2.809957452	8.951108337	-11.23585005	8.18E-10	2.63E-08	12.52140834
ILMN_2745689	ENSMUSG00000016128	Stard13	-1.490367086	-2.809604549	6.012143096	-7.787819279	2.56E-07	3.46E-06	6.613137553
ILMN_2420353	ENSMUSG00000036306	Lzts1	-1.490347002	-2.809565436	5.939553194	-5.615836673	2.08E-05	0.000158738	2.111879176
ILMN_2519944	ENSMUSG00000027940	Tpm3	-1.490196313	-2.809271993	6.062994161	-7.73151412	2.85E-07	3.79E-06	6.504221612
ILMN_1241137	ENSMUSG00000036980	Taf6	-1.489872614	-2.808641745	6.447527353	-3.424181985	0.002857555	0.01153646	-2.830569752
ILMN_2739398	ENSMUSG00000031145	Prickle3	-1.489498674	-2.807913851	8.03558713	-7.295029177	6.57E-07	7.81E-06	5.645484692
ILMN_2543108	ENSMUSG00000069808	Fam57a	-1.487630976	-2.804281107	7.938957134	-6.024650242	8.67E-06	7.35E-05	3.003721681
ILMN_2495796	ENSMUSG00000100862	Gm10925	-1.48658857	-2.802255632	6.398542669	-4.712092215	0.000153277	0.00091227	0.086008187
ILMN_1230766	ENSMUSG00000000085	Scmh1	-1.485532576	-2.800205246	7.190586505	-6.249117205	5.41E-06	4.88E-05	3.485314255
ILMN_2703544	ENSMUSG00000020464	Pnpt1	-1.48543492	-2.800015706	6.014382566	-7.556661774	3.97E-07	5.06E-06	6.163283527
ILMN_2768119	ENSMUSG00000068749	Psma5	-1.485298652	-2.799751246	5.873713958	-5.47049378	2.85E-05	0.000208956	1.790595731
ILMN_2735429	ENSMUSG00000037788	Vopp1	-1.484678884	-2.798548759	5.99637359	-6.075057001	7.80E-06	6.69E-05	3.112388854
ILMN_1250157	ENSMUSG00000029673	Auts2	-1.483767937	-2.796782256	6.633723438	-7.782338725	2.59E-07	3.49E-06	6.602554673
ILMN_1254697	ENSMUSG00000021087	Rtn1	-1.48333943	-2.795951684	5.632733159	-6.708685531	2.10E-06	2.15E-05	4.451950661
ILMN_1258738	ENSMUSG00000034908	Sidt2	-1.483077134	-2.795443399	8.146491992	-10.4015662	2.90E-09	7.56E-08	11.22075499
ILMN_1218602	ENSMUSG00000034793	G6pc3	-1.482854405	-2.795011861	8.004182273	-9.537886443	1.16E-08	2.48E-07	9.791747119
ILMN_2777530	ENSMUSG00000033998	Kcnk1	-1.482833735	-2.794971816	8.809892187	-4.960191457	8.79E-05	0.000559854	0.647941642
ILMN_2870302	ENSMUSG00000023249	Parp3	-1.480026147	-2.789537888	6.061305077	-7.554830042	3.98E-07	5.07E-06	6.159690218
ILMN_1257724	ENSMUSG00000030022	Adamts9	-1.479517294	-2.788554164	5.966280075	-2.442485388	0.024575536	0.06942447	-4.896922671
ILMN_2645439	ENSMUSG00000026739	Bmi1	-1.479122308	-2.78779081	7.001665153	-8.216104359	1.16E-07	1.74E-06	7.427771878
ILMN_1254067	ENSMUSG00000005417	Mprip	-1.478979742	-2.787515336	9.631209225	-10.53430029	2.36E-09	6.38E-08	11.43276826
ILMN_2908056	ENSMUSG00000006301	Tmbim1	-1.477619322	-2.784888027	7.920780627	-9.39772588	1.47E-08	3.04E-07	9.551483322
ILMN_3129497	ENSMUSG00000006476	Nsmf	-1.477507406	-2.784672	7.078195508	-10.28115592	3.50E-09	8.90E-08	11.02671307
ILMN_2595359	ENSMUSG00000010095	Slc3a2	-1.476835707	-2.783375798	6.77793206	-9.74396578	8.29E-09	1.85E-07	10.14069082
ILMN_2798138	ENSMUSG00000039131	Gipc2	-1.476081162	-2.781920442	5.816487255	-4.434728669	0.00028688	0.001570002	-0.545107626
ILMN_2679037	ENSMUSG00000031875	Cmtm3	-1.475704603	-2.781194426	9.687607494	-9.680819793	9.20E-09	2.02E-07	10.03431095
ILMN_2925923	ENSMUSG00000037428	Vgf	-1.475178034	-2.780179503	6.401128226	-3.412459754	0.002934262	0.011800898	-2.85655229
ILMN_3026137	ENSMUSG00000017734	Dbndd2	-1.474933896	-2.779709072	5.657726863	-8.501199021	6.93E-08	1.13E-06	7.956603874
ILMN_1238497	ENSMUSG00000049550	Clip1	-1.473751822	-2.777432446	6.986213962	-7.76111294	2.69E-07	3.61E-06	6.561530049
ILMN_1252283	ENSMUSG00000034377	Tulp4	-1.473030268	-2.776043679	10.05867935	-8.610415147	5.71E-08	9.53E-07	8.156380406
ILMN_1244600	ENSMUSG00000075700	Selt	-1.47143933	-2.772984072	9.641154873	-9.215044149	2.00E-08	3.95E-07	9.234709739
ILMN_2754990	ENSMUSG00000005087	Cd44	-1.471267795	-2.772654388	5.29179738	-4.073686848	0.000652171	0.003215444	-1.367607108
ILMN_2770180	ENSMUSG00000031161	Hdac6	-1.471137526	-2.77240404	8.757895123	-6.437922274	3.66E-06	3.47E-05	3.885658241
ILMN_2693373	ENSMUSG00000039959	Hip1	-1.470781439	-2.771719839	6.197735091	-5.988124157	9.37E-06	7.87E-05	2.924794217
ILMN_2821460	ENSMUSG00000026126	Ptpn18	-1.470544736	-2.771265118	6.78795627	-8.268404869	1.05E-07	1.61E-06	7.525585456
ILMN_2799361	ENSMUSG00000020400	Tnip1	-1.47049437	-2.771168374	9.048315364	-7.879935546	2.16E-07	2.98E-06	6.790412112
ILMN_2855590	ENSMUSG00000028849	Map7d1	-1.470368548	-2.7709267	11.16106493	-11.26014392	7.89E-10	2.55E-08	12.5581708
ILMN_1213982	ENSMUSG00000099226	Mir7091	-1.470363208	-2.770916445	6.060815824	-5.477663845	2.81E-05	0.000206183	1.806493255
ILMN_1213566	ENSMUSG00000026994	Galnt3	-1.470324312	-2.77084174	5.939796663	-6.351614192	4.37E-06	4.04E-05	3.703197472
ILMN_2720479	ENSMUSG00000026623	Lpgat1	-1.470161933	-2.770529892	6.105103577	-8.383214802	8.57E-08	1.35E-06	7.739043292
ILMN_2824599	ENSMUSG00000040105	Plpp6	-1.46982469	-2.769882332	6.756976667	-8.693954815	4.93E-08	8.48E-07	8.308147293
ILMN_2652181	ENSMUSG00000003810	Mast2	-1.46947135	-2.769204026	10.52956651	-8.874343957	3.59E-08	6.51E-07	8.632800963
ILMN_1232851	ENSMUSG00000023460	Rab12	-1.468146352	-2.766661904	9.04138059	-8.617965769	5.63E-08	9.44E-07	8.170134722
ILMN_1258035	ENSMUSG00000031119	Gpc4	-1.46697185	-2.764410474	6.296180813	-6.665589176	2.30E-06	2.31E-05	4.36244494
ILMN_2816180	ENSMUSG00000024063	Lbh	-1.466719938	-2.763927817	6.286915839	-4.27914276	0.000408479	0.002137547	-0.899690986
ILMN_1227631	ENSMUSG00000022886	Prl2a1	-1.465237793	-2.761089768	5.000964657	-3.530257593	0.002247473	0.009378659	-2.594554246
ILMN_2751539	ENSMUSG00000028249	Sdcbp	-1.464246676	-2.759193577	10.15840359	-10.58329898	2.19E-09	5.99E-08	11.51053695
ILMN_1245582	ENSMUSG00000027577	Chrna4	-1.463571203	-2.75790202	6.383352339	-4.161764712	0.000533582	0.002702788	-1.167120299
ILMN_2427560	ENSMUSG00000027164	Traf6	-1.46302058	-2.756849633	7.566218856	-7.231220558	7.44E-07	8.69E-06	5.517810877
ILMN_1377918	ENSMUSG00000008348	Ubc	-1.462861716	-2.756546076	12.55470801	-9.924221034	6.19E-09	1.45E-07	10.44175412
ILMN_2715848	ENSMUSG00000046699	Slitrk4	-1.462853622	-2.75653061	5.623004328	-7.000664774	1.17E-06	1.29E-05	5.051972285
ILMN_2474229	ENSMUSG00000005087	Cd44	-1.462591891	-2.75603057	3.871680015	-3.416512331	0.002907516	0.011714143	-2.847572036
ILMN_2689908	ENSMUSG00000027195	Hsd17b12	-1.461833967	-2.754583062	10.86029979	-10.62936441	2.04E-09	5.67E-08	11.58340799
ILMN_2649550	ENSMUSG00000024912	Fosl1	-1.461815528	-2.754547856	6.530017319	-4.784473166	0.000130257	0.00079149	0.250269517
ILMN_2776056	ENSMUSG00000025795	Rassf3	-1.461466433	-2.753881408	9.283026692	-11.620301	4.67E-10	1.64E-08	13.09608209
ILMN_2885532	ENSMUSG00000028607	Cpt2	-1.461450412	-2.753850827	9.386089833	-7.747264724	2.77E-07	3.69E-06	6.5347321
ILMN_1227327	ENSMUSG00000030268	Bcat1	-1.460933547	-2.752864399	5.710674664	-5.067828272	6.92E-05	0.000454094	0.890616957
ILMN_2661971	ENSMUSG00000000594	Gm2a	-1.460891275	-2.75278374	10.3794718	-8.235699384	1.12E-07	1.69E-06	7.464461184
ILMN_2896944	ENSMUSG00000035642	Aamdc	-1.460672349	-2.752366041	9.273418379	-9.829298012	7.22E-09	1.65E-07	10.28369236
ILMN_1216394	ENSMUSG00000032504	Pdcd6ip	-1.46042112	-2.75188679	7.866151939	-9.066559479	2.58E-08	4.91E-07	8.974180041
ILMN_3036708	ENSMUSG00000015944	Gatsl2	-1.460203758	-2.751472211	7.076042629	-10.44501996	2.71E-09	7.17E-08	11.29037969
ILMN_1251296	ENSMUSG00000037174	Elf2	-1.460059028	-2.751196199	7.463727025	-8.711819694	4.77E-08	8.25E-07	8.340485676
ILMN_2744121	ENSMUSG00000093880	Tmem181c-ps	-1.459894248	-2.750881984	10.15930716	-5.790802606	1.43E-05	0.0001137	2.495800619
ILMN_1244279	ENSMUSG00000032715	Trib3	-1.459767531	-2.750640376	7.653357209	-7.724306097	2.89E-07	3.83E-06	6.49024788
ILMN_2498263	ENSMUSG00000090877	Hspa1b	-1.458660778	-2.748531051	5.541546146	-7.014634165	1.14E-06	1.26E-05	5.080398409
ILMN_2830098	ENSMUSG00000040007	Bahd1	-1.457947463	-2.747172424	8.734280476	-8.884581695	3.53E-08	6.41E-07	8.651101512
ILMN_2660466	ENSMUSG00000045104	Gm5514	-1.457554056	-2.746423403	11.93764516	-8.296412946	1.00E-07	1.55E-06	7.57781861
ILMN_2525274	ENSMUSG00000024074	Crim1	-1.457334602	-2.746005665	5.863907313	-8.042964289	1.59E-07	2.29E-06	7.101381256
ILMN_1224339	ENSMUSG00000024614	Tmx3	-1.457156546	-2.745666777	6.963999682	-9.25182429	1.88E-08	3.75E-07	9.298818998
ILMN_2700715	ENSMUSG00000005054	Cstb	-1.457054028	-2.745471676	13.54551126	-9.978448941	5.67E-09	1.35E-07	10.53157684
ILMN_2741677	ENSMUSG00000025612	Bach1	-1.456876938	-2.745134692	8.879279483	-7.130235904	9.07E-07	1.03E-05	5.314641446
ILMN_2675581	ENSMUSG00000031565	Fgfr1	-1.456185787	-2.743819897	6.364919125	-6.064035603	7.98E-06	6.83E-05	3.088654218
ILMN_2942989	ENSMUSG00000029840	Mtpn	-1.456003872	-2.74347394	9.805267538	-12.40054259	1.57E-10	6.59E-09	14.21754517
ILMN_1240420	ENSMUSG00000069729	Arid1b	-1.455720139	-2.742934439	9.516090238	-9.146439155	2.25E-08	4.37E-07	9.114678637
ILMN_2692421	ENSMUSG00000039205	Ciz1	-1.455508479	-2.742532047	8.5815211	-8.749232862	4.47E-08	7.81E-07	8.408076696
ILMN_2742667	ENSMUSG00000042460	C1galt1	-1.455222587	-2.741988627	7.262651021	-5.261258185	4.51E-05	0.000311505	1.32462154
ILMN_2642681	ENSMUSG00000042406	Atf4	-1.455209612	-2.741963967	11.93226814	-10.35102397	3.14E-09	8.12E-08	11.13950547
ILMN_2938893	ENSMUSG00000032402	Smad3	-1.455136312	-2.741824657	8.185250469	-8.555676633	6.29E-08	1.04E-06	8.056447109
ILMN_1221530	ENSMUSG00000031659	Adcy7	-1.454526782	-2.740666497	5.917500971	-8.767028794	4.33E-08	7.62E-07	8.440163923
ILMN_2744927	ENSMUSG00000030669	Calca	-1.454425544	-2.740474184	8.02332284	-4.372587053	0.000330326	0.001769488	-0.686718307
ILMN_3154810	ENSMUSG00000024921	Smarca2	-1.453967298	-2.73960386	6.89381429	-7.298922154	6.52E-07	7.77E-06	5.653256483
ILMN_2669869	ENSMUSG00000027162	Lin7c	-1.45372473	-2.739143275	6.631294602	-6.730547765	2.01E-06	2.07E-05	4.497263819
ILMN_2594779	ENSMUSG00000034839	Larp6	-1.453569174	-2.738847946	5.511373848	-6.715876022	2.07E-06	2.12E-05	4.466861006
ILMN_2666070	ENSMUSG00000020081	Tacr2	-1.452779857	-2.737349897	6.225210814	-10.22461771	3.83E-09	9.64E-08	10.93503371
ILMN_2671461	ENSMUSG00000026648	Dclre1c	-1.452567361	-2.736946741	6.338429938	-11.65027358	4.48E-10	1.59E-08	13.14025667
ILMN_2641278	ENSMUSG00000029020	Mfn2	-1.452442514	-2.736709902	10.77074146	-10.12531415	4.48E-09	1.10E-07	10.77312283
ILMN_2736514	ENSMUSG00000038296	Galnt18	-1.452423053	-2.736672987	5.104717881	-3.63767293	0.001761069	0.007563234	-2.35408799
ILMN_2595408	ENSMUSG00000027695	Pld1	-1.450652671	-2.733316779	6.899422332	-8.305824127	9.85E-08	1.52E-06	7.595346654
ILMN_1228242	ENSMUSG00000099689	Zfp383	-1.449656596	-2.731430275	6.000248432	-3.569151691	0.002057658	0.008659182	-2.507641558
ILMN_1259400	ENSMUSG00000018819	Lsp1	-1.449496137	-2.731126497	6.523487473	-9.712002871	8.74E-09	1.94E-07	10.08690358
ILMN_2611755	ENSMUSG00000042842	Serpinb6b	-1.449314057	-2.730781829	5.92102354	-7.152438463	8.69E-07	9.93E-06	5.35942699
ILMN_2503188	ENSMUSG00000039457	Ppl	-1.447699847	-2.727728106	5.700798233	-7.660406774	3.26E-07	4.25E-06	6.366066177
ILMN_1221048	ENSMUSG00000024640	Psat1	-1.446553911	-2.725562326	12.52055891	-13.8217205	2.44E-11	1.42E-09	16.11859582
ILMN_1227940	ENSMUSG00000037148	Arhgap10	-1.446376986	-2.725228098	5.782037726	-6.32007197	4.67E-06	4.29E-05	3.636284186
ILMN_2710419	ENSMUSG00000022565	Plec	-1.445944145	-2.724410591	11.9613656	-9.945098523	5.98E-09	1.41E-07	10.47637622
ILMN_2525819	ENSMUSG00000050714	Zbtb26	-1.445550577	-2.72366747	5.284867862	-4.589347753	0.00020216	0.001160938	-0.193020887
ILMN_2895364	ENSMUSG00000027198	Ext2	-1.445294614	-2.72318428	9.796100795	-9.058093685	2.62E-08	4.97E-07	8.959242821
ILMN_2906489	ENSMUSG00000039616	Mocos	-1.445123969	-2.722862196	7.091769142	-7.759819029	2.70E-07	3.62E-06	6.559027262
ILMN_1218703	ENSMUSG00000027309	4930402H24Rik	-1.44467075	-2.722006949	7.142246355	-8.61872122	5.63E-08	9.43E-07	8.171510456
ILMN_1258526	ENSMUSG00000033880	Lgals3bp	-1.444503778	-2.721691933	5.623474447	-3.495374903	0.002432372	0.010034641	-2.672338443
ILMN_2424565	ENSMUSG00000020674	Pxdn	-1.443877952	-2.720511547	6.608425943	-6.418514005	3.81E-06	3.59E-05	3.844709033
ILMN_2759853	ENSMUSG00000028977	Casz1	-1.443822423	-2.720406837	8.861587981	-6.045249819	8.30E-06	7.07E-05	3.048166178
ILMN_2814385	ENSMUSG00000038217	Tlcd2	-1.443288394	-2.719400036	6.09016198	-5.877435132	1.19E-05	9.66E-05	2.684681916
ILMN_2643049	ENSMUSG00000060402	Chst8	-1.442808089	-2.718494838	7.891059718	-3.900462553	0.000968003	0.004517846	-1.761034497
ILMN_2508679	ENSMUSG00000029761	Cald1	-1.442498622	-2.717911767	5.734495697	-3.353614819	0.00335101	0.013224427	-2.986659045
ILMN_2481113	ENSMUSG00000026155	Smap1	-1.442380878	-2.717689957	6.409915572	-10.41940934	2.82E-09	7.39E-08	11.24937018
ILMN_1237736	ENSMUSG00000049969	Plekhf2	-1.442343136	-2.71761886	10.07204741	-11.42668276	6.18E-10	2.08E-08	12.80854571
ILMN_2603504	ENSMUSG00000027562	Car2	-1.441668313	-2.716347987	5.144725134	-7.042229201	1.08E-06	1.20E-05	5.136475206
ILMN_2594525	ENSMUSG00000031349	Nsdhl	-1.440936402	-2.714970274	9.884183968	-8.414516049	8.10E-08	1.29E-06	7.796939468
ILMN_2441501	ENSMUSG00000039953	Clstn1	-1.439939584	-2.713095036	6.483934507	-8.198937935	1.20E-07	1.78E-06	7.395588185
ILMN_1255779	ENSMUSG00000003134	Tbc1d8	-1.439852963	-2.712932143	6.001445931	-4.416523472	0.000298974	0.001627927	-0.586590591
ILMN_2668706	ENSMUSG00000041654	Slc39a11	-1.43960984	-2.712474999	9.116163497	-12.1672042	2.16E-10	8.63E-09	13.8882639
ILMN_2965660	ENSMUSG00000071847	Apcdd1	-1.439250111	-2.711798741	7.12129579	-6.685113118	2.21E-06	2.23E-05	4.403023477
ILMN_2877443	ENSMUSG00000039202	Abhd2	-1.438763214	-2.710883687	6.842859432	-4.829441767	0.000117755	0.000724269	0.352197626
ILMN_1216183	ENSMUSG00000073888	Ccl27a	-1.438453865	-2.71030247	6.562557209	-7.534313092	4.14E-07	5.26E-06	6.119411376
ILMN_1259777	ENSMUSG00000032068	Plet1	-1.438366095	-2.710137585	5.783691723	-3.130482878	0.005527394	0.020266069	-3.474404708
ILMN_2596851	ENSMUSG00000038366	Lasp1	-1.437802494	-2.709079054	8.996096479	-6.279868376	5.08E-06	4.62E-05	3.550819028
ILMN_2815024	ENSMUSG00000021065	Fut8	-1.436777781	-2.707155542	8.194469734	-9.649632526	9.68E-09	2.12E-07	9.981594704
ILMN_1220417	ENSMUSG00000020359	Phykpl	-1.436644193	-2.706904881	7.411434987	-7.984798028	1.77E-07	2.51E-06	6.990838103
ILMN_1217926	ENSMUSG00000021819	Zswim8	-1.436383132	-2.7064151	7.545804221	-10.52976538	2.38E-09	6.41E-08	11.42555716
ILMN_1249815	ENSMUSG00000067274	Rplp0	-1.435592449	-2.70493223	5.28251372	-6.021322918	8.73E-06	7.39E-05	2.99653821
ILMN_3061300	ENSMUSG00000079470	Utp14b	-1.435317453	-2.704416686	7.465918868	-9.749870971	8.21E-09	1.84E-07	10.15061475
ILMN_2663281	ENSMUSG00000029189	Sel1l3	-1.434962051	-2.703750545	5.411814094	-7.401287886	5.35E-07	6.56E-06	5.856887778
ILMN_3104025	ENSMUSG00000033781	Asb13	-1.434601256	-2.703074465	8.906499953	-7.075914018	1.01E-06	1.14E-05	5.204790382
ILMN_2687165	ENSMUSG00000033350	Chst2	-1.433689971	-2.701367595	5.966536359	-5.310478235	4.05E-05	0.000282947	1.434581698
ILMN_2890328	ENSMUSG00000021552	Gkap1	-1.433369887	-2.700768321	6.229292756	-6.504312651	3.19E-06	3.08E-05	4.025375845
ILMN_1246611	ENSMUSG00000019818	Cd164	-1.4332907	-2.700620084	12.83702514	-12.04240843	2.57E-10	9.97E-09	13.71004822
ILMN_1249467	ENSMUSG00000050029	Rap2c	-1.432453606	-2.69905356	9.961700323	-8.147301315	1.32E-07	1.94E-06	7.298544849
ILMN_1221178	ENSMUSG00000022090	Pdlim2	-1.431774519	-2.697783395	7.166087757	-7.185752522	8.14E-07	9.37E-06	5.426502733
ILMN_2671755	ENSMUSG00000039787	Cercam	-1.431530436	-2.697327007	8.860452594	-4.278060024	0.000409486	0.002141596	-0.902158567
ILMN_2938973	ENSMUSG00000037469	Acp7	-1.430776711	-2.695918179	7.065934137	-4.215686685	0.000471929	0.00242779	-1.044290919
ILMN_1251143	ENSMUSG00000055447	Cd47	-1.429445283	-2.69343133	7.919865206	-8.023451001	1.65E-07	2.36E-06	7.064347007
ILMN_2600822	ENSMUSG00000071506	Tmem139	-1.429250993	-2.693068625	6.403807149	-8.807336098	4.04E-08	7.17E-07	8.51269054
ILMN_3125747	ENSMUSG00000063382	Bcl9l	-1.428706186	-2.69205183	6.61002633	-5.779934758	1.46E-05	0.000116033	2.472048067
ILMN_2826027	ENSMUSG00000032307	Ube2q2	-1.428434008	-2.691543997	8.153637818	-9.431029876	1.39E-08	2.89E-07	9.60879036
ILMN_2617449	ENSMUSG00000028865	Cd164l2	-1.428157615	-2.691028398	5.808694824	-5.97871996	9.56E-06	8.02E-05	2.904448269
ILMN_2774701	ENSMUSG00000014349	Ube2z	-1.427779024	-2.690322312	6.616802828	-8.228127714	1.13E-07	1.71E-06	7.450290157
ILMN_3163572	ENSMUSG00000031659	Adcy7	-1.427562539	-2.689918643	6.979533428	-9.009889369	2.84E-08	5.34E-07	8.874018191
ILMN_1222733	ENSMUSG00000021009	Ptpn21	-1.426782	-2.688463715	7.949567454	-12.06724086	2.48E-10	9.73E-09	13.74562872
ILMN_2948143	ENSMUSG00000027737	Slc7a11	-1.426050411	-2.687100742	5.857473569	-6.12668896	6.99E-06	6.10E-05	3.223388043
ILMN_2424605	ENSMUSG00000075704	Txnrd2	-1.425310994	-2.685723891	8.272404243	-9.359787868	1.57E-08	3.21E-07	9.486036686
ILMN_3009373	ENSMUSG00000047878	A4galt	-1.424755332	-2.684689668	6.466545001	-7.261345818	7.02E-07	8.25E-06	5.578155906
ILMN_2734234	ENSMUSG00000047368	Abhd17b	-1.423128006	-2.681663109	8.187798045	-9.140669648	2.27E-08	4.40E-07	9.104557553
ILMN_2748336	ENSMUSG00000037174	Elf2	-1.422926398	-2.681288388	7.853930222	-12.55653834	1.27E-10	5.50E-09	14.43486824
ILMN_1251236	ENSMUSG00000032867	Fbxw8	-1.422509789	-2.680514221	8.46731724	-8.420316909	8.02E-08	1.28E-06	7.807654914
ILMN_1222165	ENSMUSG00000027708	Dcun1d1	-1.422482176	-2.680462917	7.828828367	-10.32105285	3.29E-09	8.45E-08	11.09118896
ILMN_2678755	ENSMUSG00000039221	Rpl22l1	-1.421919567	-2.679417819	7.926128486	-8.532946672	6.55E-08	1.08E-06	8.014835941
ILMN_2993711	ENSMUSG00000020170	Frs2	-1.421607653	-2.678838583	8.912879711	-8.226768219	1.14E-07	1.71E-06	7.447744945
ILMN_2967622	ENSMUSG00000026930	Gpsm1	-1.419610368	-2.675132532	6.977793019	-8.68847111	4.97E-08	8.55E-07	8.298212637
ILMN_3003242	ENSMUSG00000107283	Mpv17	-1.419418572	-2.674776916	9.353597959	-8.662003293	5.21E-08	8.88E-07	8.25020722
ILMN_1255438	ENSMUSG00000065979	Cpped1	-1.41879933	-2.67362908	10.08676733	-6.190787711	6.11E-06	5.42E-05	3.360747573
ILMN_2617844	ENSMUSG00000060681	Slc9a6	-1.418586029	-2.673233816	6.231536078	-10.58522076	2.18E-09	5.98E-08	11.51358171
ILMN_2724595	ENSMUSG00000034401	Spata6	-1.418389196	-2.672869119	8.080939806	-8.87171636	3.61E-08	6.54E-07	8.628101828
ILMN_2749719	ENSMUSG00000092183	4930515G01Rik	-1.416094478	-2.668621094	5.27174185	-6.215232933	5.81E-06	5.19E-05	3.413002177
ILMN_2977390	ENSMUSG00000094114	Gm21967	-1.415944708	-2.668344071	6.03756464	-9.091167514	2.47E-08	4.74E-07	9.017547837
ILMN_2955671	ENSMUSG00000022462	Slc38a2	-1.415541174	-2.667597818	10.4868038	-11.76229581	3.81E-10	1.38E-08	13.30456822
ILMN_2681936	ENSMUSG00000049184	Purg	-1.41453719	-2.665742059	6.858254557	-9.87528505	6.70E-09	1.55E-07	10.36040064
ILMN_2612856	ENSMUSG00000022314	Rad21	-1.413343413	-2.663537167	6.109944033	-4.612753516	0.000191751	0.001108784	-0.139774179
ILMN_1245356	ENSMUSG00000037049	Smpd1	-1.413200743	-2.663273781	6.571703238	-7.72696241	2.87E-07	3.82E-06	6.495398312
ILMN_1230605	ENSMUSG00000037999	Arap2	-1.413115755	-2.663116893	6.316353743	-7.51652061	4.29E-07	5.42E-06	6.084435526
ILMN_1226195	ENSMUSG00000030847	Bag3	-1.413114172	-2.663113972	11.63652141	-9.319911207	1.68E-08	3.40E-07	9.417054878
ILMN_2457835	ENSMUSG00000031622	Sin3b	-1.411751617	-2.660599978	9.95861352	-7.231171907	7.44E-07	8.69E-06	5.517713324
ILMN_2644375	ENSMUSG00000010051	Hyal1	-1.411628742	-2.660373383	7.159961524	-6.188118367	6.15E-06	5.45E-05	3.355037166
ILMN_2457284	ENSMUSG00000030180	Kdm5a	-1.411362614	-2.65988268	3.555814421	-3.610661869	0.001872556	0.007978098	-2.414682282
ILMN_1220085	ENSMUSG00000067873	Htatsf1	-1.411199115	-2.659581256	7.306363081	-10.40907569	2.87E-09	7.49E-08	11.23280239
ILMN_1257284	ENSMUSG00000001999	Blvra	-1.411025099	-2.659260479	10.45742569	-9.893699661	6.50E-09	1.51E-07	10.39104702
ILMN_1259566	ENSMUSG00000079442	St6galnac4	-1.410568733	-2.658419413	6.852413576	-8.233218375	1.12E-07	1.70E-06	7.459818597
ILMN_2831283	ENSMUSG00000030095	Tmem43	-1.410473972	-2.658244805	9.947267878	-10.50638847	2.46E-09	6.59E-08	11.38834862
ILMN_2736168	ENSMUSG00000028657	Ppt1	-1.410381035	-2.658073568	7.853264078	-10.83754394	1.48E-09	4.34E-08	11.90982928
ILMN_1251341	ENSMUSG00000030647	Ndufc2	-1.410297816	-2.657920246	5.923877815	-6.382819664	4.10E-06	3.83E-05	3.769275038
ILMN_1239032	ENSMUSG00000046589	Lrrc8e	-1.408035963	-2.653756433	6.566474709	-6.117209634	7.13E-06	6.20E-05	3.203032866
ILMN_2680665	ENSMUSG00000039670	Oxld1	-1.407999628	-2.653689597	8.862935091	-5.929701798	1.06E-05	8.76E-05	2.798234141
ILMN_1243473	ENSMUSG00000023169	Slc38a1	-1.407777853	-2.653281697	7.671423387	-10.58619369	2.18E-09	5.97E-08	11.515123
ILMN_2821336	ENSMUSG00000017288	Vps53	-1.406364266	-2.650683221	11.48719632	-8.754206317	4.43E-08	7.76E-07	8.417048251
ILMN_2624286	ENSMUSG00000027598	Itch	-1.406274731	-2.650518722	8.208306734	-9.898774968	6.45E-09	1.50E-07	10.39948654
ILMN_1244894	ENSMUSG00000076137	Gm26384	-1.406263745	-2.650498538	5.817143648	-3.320034379	0.003614349	0.014129443	-3.06065171
ILMN_2685275	ENSMUSG00000034659	Tmem109	-1.40534038	-2.648802688	11.1065893	-11.80110768	3.61E-10	1.33E-08	13.36120737
ILMN_2670508	ENSMUSG00000016206	H2-M3	-1.404989487	-2.648158524	7.760010628	-6.255234334	5.34E-06	4.82E-05	3.498353884
ILMN_2452219	ENSMUSG00000032041	Tirap	-1.404599599	-2.647442955	9.103492882	-8.659113364	5.24E-08	8.92E-07	8.244960203
ILMN_2711705	ENSMUSG00000030002	Dusp11	-1.403591974	-2.645594542	9.577793944	-7.555932397	3.98E-07	5.06E-06	6.161852762
ILMN_1231053	ENSMUSG00000070392	Gm20634	-1.402879261	-2.644287902	7.185304284	-5.581021589	2.24E-05	0.000169341	2.035109095
ILMN_2768755	ENSMUSG00000022475	Hdac7	-1.40176953	-2.642254678	6.159906369	-7.639247907	3.39E-07	4.40E-06	6.324825587
ILMN_2658322	ENSMUSG00000009681	Bcr	-1.401207618	-2.641225753	6.165601183	-8.690563014	4.96E-08	8.52E-07	8.302002932
ILMN_2472504	ENSMUSG00000029998	Pcyox1	-1.400314767	-2.639591664	10.51077198	-8.759248099	4.39E-08	7.70E-07	8.426139821
ILMN_2834916	ENSMUSG00000063652	Slc22a21	-1.399771062	-2.638597075	7.43626305	-8.619953494	5.61E-08	9.42E-07	8.173754363
ILMN_1256982	ENSMUSG00000057406	Whsc1	-1.399653763	-2.638382551	8.050420519	-8.486064382	7.12E-08	1.15E-06	7.928797484
ILMN_2599794	ENSMUSG00000040564	Apoc1	-1.398706738	-2.636651212	10.74068135	-5.903961538	1.12E-05	9.19E-05	2.742350309
ILMN_2610809	ENSMUSG00000028207	Asph	-1.398665644	-2.63657611	6.872830955	-5.417773066	3.20E-05	0.000230892	1.673555244
ILMN_1238331	ENSMUSG00000071648	Rom1	-1.398385639	-2.636064442	6.269059181	-7.40662844	5.30E-07	6.51E-06	5.867472981
ILMN_2806700	ENSMUSG00000006519	Cyba	-1.398363942	-2.636024797	9.936255474	-8.421934942	7.99E-08	1.27E-06	7.810642987
ILMN_1226261	ENSMUSG00000022217	Emc9	-1.397788383	-2.634973373	8.004627227	-5.442451462	3.03E-05	0.000220461	1.728373682
ILMN_2591713	ENSMUSG00000020261	Slc36a1	-1.397578355	-2.634589799	6.818114009	-5.812679574	1.36E-05	0.000109246	2.543575664
ILMN_2628021	ENSMUSG00000001418	Glmp	-1.396930531	-2.633407036	10.72567584	-10.46135403	2.64E-09	7.01E-08	11.31649656
ILMN_2416424	ENSMUSG00000047731	Wbp1l	-1.396760624	-2.633096916	11.65794439	-9.707717138	8.80E-09	1.95E-07	10.07968226
ILMN_1244618	ENSMUSG00000040856	Dlk1	-1.396055004	-2.631809388	7.629627886	-1.815560495	0.085319168	0.184398705	-6.023793061
ILMN_2724415	ENSMUSG00000031399	Fam3a	-1.395892094	-2.63151222	8.884896922	-11.6020447	4.80E-10	1.68E-08	13.06913138
ILMN_2776700	ENSMUSG00000028207	Asph	-1.394803644	-2.629527608	5.928622218	-6.24231392	5.49E-06	4.93E-05	3.470806622
ILMN_2811282	ENSMUSG00000034723	Tmx4	-1.394058023	-2.628168952	8.576626601	-10.16613987	4.20E-09	1.04E-07	10.83982478
ILMN_2594521	ENSMUSG00000031349	Nsdhl	-1.394017886	-2.628095837	9.713008645	-7.831890381	2.36E-07	3.21E-06	6.698092305
ILMN_2639296	ENSMUSG00000018736	Ndel1	-1.391178834	-2.622929142	11.05165374	-11.79542337	3.64E-10	1.33E-08	13.35292138
ILMN_1226540	ENSMUSG00000001211	Agpat3	-1.390686782	-2.622034706	6.696516611	-8.431373701	7.86E-08	1.25E-06	7.82806702
ILMN_1231851	ENSMUSG00000037370	Enpp1	-1.390336864	-2.621398822	5.211643019	-5.361678088	3.62E-05	0.0002568	1.548744449
ILMN_2706587	ENSMUSG00000030516	Tjp1	-1.390318219	-2.621364944	7.793930313	-7.906189893	2.05E-07	2.84E-06	6.840730201
ILMN_1250910	ENSMUSG00000107928	Gm45140	-1.390195464	-2.62114191	6.155841955	-8.211599641	1.17E-07	1.75E-06	7.419330176
ILMN_1222264	ENSMUSG00000063108	Zfp26	-1.389034271	-2.61903306	6.024944601	-8.517723125	6.73E-08	1.10E-06	7.986929024
ILMN_1220665	ENSMUSG00000029595	Lhx5	-1.388463375	-2.617996875	5.416391128	-4.759497058	0.000137775	0.000830705	0.193615244
ILMN_2689473	ENSMUSG00000026003	Acadl	-1.388103189	-2.617343342	7.92261306	-5.955226472	1.00E-05	8.36E-05	2.853575959
ILMN_2548664	ENSMUSG00000025185	Loxl4	-1.388068707	-2.617280786	6.823567808	-7.413336148	5.23E-07	6.44E-06	5.88076253
ILMN_1254178	ENSMUSG00000071073	Lrrc73	-1.387982557	-2.6171245	6.506140035	-7.709775492	2.97E-07	3.92E-06	6.462057186
ILMN_2765513	ENSMUSG00000018395	Kif3a	-1.387918667	-2.617008604	10.11671627	-7.841675989	2.32E-07	3.16E-06	6.71692056
ILMN_2417863	ENSMUSG00000020400	Tnip1	-1.387141468	-2.615599165	10.40883803	-7.372631799	5.65E-07	6.89E-06	5.800024965
ILMN_2735350	ENSMUSG00000038508	Gdf15	-1.386041077	-2.613604922	6.433900107	-6.727059646	2.03E-06	2.08E-05	4.490038263
ILMN_3157399	ENSMUSG00000030353	Tead4	-1.385614471	-2.612832192	9.203610774	-5.370310287	3.55E-05	0.00025278	1.567969399
ILMN_1216269	ENSMUSG00000037446	Tulp1	-1.385462849	-2.612557606	6.3200526	-8.186881927	1.22E-07	1.82E-06	7.372962256
ILMN_2750588	ENSMUSG00000024736	Tmem132a	-1.384910506	-2.611557568	9.015905191	-8.088907959	1.46E-07	2.13E-06	7.188377992
ILMN_2632964	ENSMUSG00000042595	Fam199x	-1.384881123	-2.61150438	7.075536974	-5.420955337	3.18E-05	0.000229475	1.680627214
ILMN_2497575	ENSMUSG00000030020	Prickle2	-1.384587746	-2.610973375	6.58029415	-6.247615257	5.43E-06	4.89E-05	3.482111917
ILMN_2713305	ENSMUSG00000038235	F11r	-1.384216933	-2.610302368	9.402193541	-8.801222884	4.08E-08	7.23E-07	8.50170416
ILMN_2626383	ENSMUSG00000107283	Mpv17	-1.383933663	-2.609789892	8.690511677	-8.64286592	5.39E-08	9.10E-07	8.215440925
ILMN_1253838	ENSMUSG00000035873	Pawr	-1.383627905	-2.609236843	10.7751262	-10.33131449	3.24E-09	8.33E-08	11.10774321
ILMN_2487003	ENSMUSG00000050751	Pgbd5	-1.383473496	-2.608957596	6.047844759	-6.779968387	1.82E-06	1.90E-05	4.599467457
ILMN_2919259	ENSMUSG00000025203	Scd2	-1.38280432	-2.607747744	9.909271373	-6.44282987	3.62E-06	3.44E-05	3.896005215
ILMN_1249142	ENSMUSG00000020841	Cpd	-1.382618411	-2.607411726	6.051496305	-6.885065724	1.48E-06	1.58E-05	4.815752213
ILMN_2744337	ENSMUSG00000055447	Cd47	-1.382559423	-2.607305118	6.690028974	-5.625000014	2.04E-05	0.000155912	2.132064777
ILMN_1225718	ENSMUSG00000021670	Hmgcr	-1.381847905	-2.606019547	8.617568592	-7.316130318	6.31E-07	7.57E-06	5.687585924
ILMN_3006575	ENSMUSG00000033904	Ccp110	-1.381646569	-2.605655887	8.529442632	-8.45959454	7.47E-08	1.20E-06	7.88009351
ILMN_1240256	ENSMUSG00000020733	Slc9a3r1	-1.380910066	-2.604326027	11.45279937	-9.481150936	1.28E-08	2.70E-07	9.694779374
ILMN_2728643	ENSMUSG00000038496	Slc19a3	-1.3805662	-2.60370536	5.757156141	-6.93716129	1.33E-06	1.44E-05	4.922424691
ILMN_2609394	ENSMUSG00000086968	4933431E20Rik	-1.38024391	-2.603123773	6.369328857	-7.922831242	1.99E-07	2.77E-06	6.872576772
ILMN_2591219	ENSMUSG00000036885	Arhgef26	-1.380003422	-2.602689884	5.94254339	-6.325321594	4.62E-06	4.25E-05	3.647429201
ILMN_1231952	ENSMUSG00000075704	Txnrd2	-1.379300127	-2.601421416	8.09235999	-10.44260481	2.72E-09	7.19E-08	11.28651553
ILMN_2884126	ENSMUSG00000048537	Phldb1	-1.379153537	-2.601157103	7.911643878	-7.061187164	1.04E-06	1.17E-05	5.174941814
ILMN_1220307	ENSMUSG00000016487	Ppfibp1	-1.379122213	-2.601100627	9.179005339	-10.62163222	2.06E-09	5.71E-08	11.57119275
ILMN_2610810	ENSMUSG00000028207	Asph	-1.378632197	-2.600217305	7.10356597	-5.656702422	1.90E-05	0.00014658	2.201834901
ILMN_2630362	ENSMUSG00000031242	2610002M06Rik	-1.378147861	-2.599344516	7.649614995	-8.433574592	7.83E-08	1.25E-06	7.832128209
ILMN_3107467	ENSMUSG00000001334	Fndc5	-1.378035077	-2.599141318	5.820289286	-6.183617601	6.21E-06	5.49E-05	3.345406937
ILMN_1229343	ENSMUSG00000020646	Mboat2	-1.377211155	-2.597657374	7.618749653	-7.916303619	2.01E-07	2.80E-06	6.860089252
ILMN_2691352	ENSMUSG00000028040	Efna4	-1.377183926	-2.597608348	8.856066691	-9.667099887	9.41E-09	2.06E-07	10.01113439
ILMN_1235042	ENSMUSG00000048216	Gpr85	-1.377136663	-2.59752325	7.168132664	-6.47427773	3.40E-06	3.25E-05	3.962236667
ILMN_2690126	ENSMUSG00000005917	Otx1	-1.375908317	-2.595312596	6.352922914	-5.003446614	7.98E-05	0.000514028	0.745555538
ILMN_1216091	ENSMUSG00000041895	Wipi1	-1.375774325	-2.595071566	7.05092251	-6.763233849	1.89E-06	1.95E-05	4.564895424
ILMN_2754253	ENSMUSG00000020611	Gna13	-1.37558143	-2.594724616	10.74567257	-7.384358442	5.53E-07	6.75E-06	5.823307657
ILMN_1239238	ENSMUSG00000021108	Prkch	-1.375514809	-2.594604798	5.788394714	-7.442298232	4.94E-07	6.13E-06	5.938074031
ILMN_2659651	ENSMUSG00000061186	Sfmbt2	-1.375473576	-2.594530645	7.692943443	-6.742087927	1.97E-06	2.02E-05	4.521157726
ILMN_2899386	ENSMUSG00000062201	Prl3d3	-1.374518463	-2.592813546	5.738064417	-2.78036296	0.011953356	0.038581503	-4.216733384
ILMN_1238058	ENSMUSG00000028849	Map7d1	-1.37406115	-2.591991793	8.39891779	-9.224456419	1.97E-08	3.90E-07	9.251131699
ILMN_2482571	ENSMUSG00000025278	Flnb	-1.373321944	-2.590664052	9.531464072	-6.53953181	2.97E-06	2.89E-05	4.099267654
ILMN_1219106	ENSMUSG00000031880	Rrad	-1.373300997	-2.590626438	6.013227171	-8.384270388	8.55E-08	1.34E-06	7.74099784
ILMN_1253515	ENSMUSG00000000094	Tbx4	-1.372944743	-2.589986796	6.350097083	-5.906130862	1.11E-05	9.16E-05	2.747062932
ILMN_2508910	ENSMUSG00000029344	Tpst2	-1.372560713	-2.589297462	11.07505965	-11.62827959	4.62E-10	1.63E-08	13.10784997
ILMN_1229454	ENSMUSG00000018378	Cuedc1	-1.372559771	-2.589295771	6.688490983	-4.797899477	0.000126389	0.000771092	0.280712733
ILMN_2792268	ENSMUSG00000032041	Tirap	-1.372361212	-2.588939429	8.439419818	-8.657294895	5.26E-08	8.94E-07	8.241657999
ILMN_2460653	ENSMUSG00000036908	Unc93b1	-1.370705254	-2.585969491	6.48077515	-8.327180048	9.48E-08	1.47E-06	7.635078228
ILMN_2503129	ENSMUSG00000017652	Cd40	-1.370519465	-2.585636492	6.577858097	-4.279095338	0.000408523	0.002137547	-0.899799064
ILMN_2664950	ENSMUSG00000038025	Phf2	-1.36955633	-2.583910913	6.884039025	-10.06479191	4.94E-09	1.19E-07	10.6738864
ILMN_2953700	ENSMUSG00000031681	Smad1	-1.369355366	-2.583551006	8.703132453	-8.647182887	5.35E-08	9.05E-07	8.223287562
ILMN_2682173	ENSMUSG00000020818	Mfsd11	-1.36842671	-2.581888521	8.716292462	-9.235290535	1.93E-08	3.84E-07	9.270020783
ILMN_2758720	ENSMUSG00000020570	Sypl	-1.366934487	-2.579219377	11.26497083	-11.87053163	3.27E-10	1.22E-08	13.46215105
ILMN_2907972	ENSMUSG00000031803	B3gnt3	-1.365624922	-2.576879225	7.374799751	-5.11559919	6.22E-05	0.000413453	0.998065079
ILMN_2435822	ENSMUSG00000019734	Tmc4	-1.365201772	-2.576123525	7.855700835	-8.891179159	3.49E-08	6.36E-07	8.662887792
ILMN_2749235	ENSMUSG00000063410	Stk24	-1.363389339	-2.572889217	8.945875691	-9.930491858	6.13E-09	1.44E-07	10.45215869
ILMN_1236344	ENSMUSG00000007867	Ift43	-1.362776208	-2.571795997	10.19374687	-11.27803786	7.69E-10	2.50E-08	12.58520953
ILMN_2887065	ENSMUSG00000030681	Mvp	-1.362316259	-2.570976208	10.58142558	-8.934872049	3.24E-08	5.98E-07	8.740804903
ILMN_1235932	ENSMUSG00000029231	Pdgfra	-1.36226268	-2.570880728	5.712448397	-7.389530672	5.47E-07	6.69E-06	5.83357102
ILMN_2519577	ENSMUSG00000049436	Upk1b	-1.362036002	-2.57047682	4.84873928	-3.163903961	0.005130074	0.019012514	-3.401974639
ILMN_1222813	ENSMUSG00000063410	Stk24	-1.361831953	-2.570113287	11.2444595	-10.52370258	2.40E-09	6.46E-08	11.41591297
ILMN_2737903	ENSMUSG00000024013	Fgd2	-1.361590317	-2.569682857	6.510991474	-4.069878237	0.000657858	0.003239988	-1.376271146
ILMN_2453391	ENSMUSG00000035247	Hectd1	-1.361448825	-2.569430849	5.266096402	-5.965388744	9.83E-06	8.22E-05	2.875588868
ILMN_2594714	ENSMUSG00000022895	Ets2	-1.361324216	-2.569208931	11.40488516	-10.68374121	1.88E-09	5.30E-08	11.66912625
ILMN_2734712	ENSMUSG00000083567	Gm11451	-1.360394111	-2.567553095	10.13655224	-11.20746087	8.53E-10	2.71E-08	12.47837103
ILMN_2751587	ENSMUSG00000039308	Ndst2	-1.360004595	-2.566859971	7.906794296	-11.01748547	1.13E-09	3.44E-08	12.1882018
ILMN_2647048	ENSMUSG00000021114	Atp6v1d	-1.359170532	-2.565376424	11.39106854	-9.74195145	8.32E-09	1.86E-07	10.1373047
ILMN_1256334	ENSMUSG00000019302	Atp6v0a1	-1.358693537	-2.56452838	6.279151228	-6.772521441	1.85E-06	1.92E-05	4.584087251
ILMN_2624862	ENSMUSG00000051615	Rap2a	-1.358246143	-2.563733217	7.021796021	-7.040334914	1.08E-06	1.21E-05	5.132628988
ILMN_2719333	ENSMUSG00000037111	Setd7	-1.358035344	-2.563358646	6.622412874	-7.124774762	9.17E-07	1.04E-05	5.303615532
ILMN_2649148	ENSMUSG00000068876	Cgn	-1.357555118	-2.56250553	8.564666665	-6.83586511	1.63E-06	1.72E-05	4.714680016
ILMN_2703657	ENSMUSG00000020664	Dld	-1.356574402	-2.56076418	7.962470784	-8.124413963	1.37E-07	2.01E-06	7.25541864
ILMN_3107256	ENSMUSG00000082170	Gm8617	-1.35566632	-2.559152855	5.179709797	-6.160765163	6.51E-06	5.74E-05	3.29647236
ILMN_2883164	ENSMUSG00000026249	Serpine2	-1.355409497	-2.558697325	6.752100994	-4.475233265	0.000261713	0.001452815	-0.452828287
ILMN_2559196	ENSMUSG00000024163	Mapk8ip3	-1.354961243	-2.557902445	4.93792041	-4.664916871	0.000170463	0.001000613	-0.021169624
ILMN_2774690	ENSMUSG00000032418	Me1	-1.354762628	-2.557550325	8.505837193	-5.813733993	1.36E-05	0.000109058	2.545876996
ILMN_2677056	ENSMUSG00000014077	Chp1	-1.35467555	-2.557395962	10.24229788	-7.602521024	3.64E-07	4.68E-06	6.253099069
ILMN_2620030	ENSMUSG00000026509	Capn2	-1.354642058	-2.557336593	9.302252537	-7.460946898	4.77E-07	5.94E-06	5.974917383
ILMN_3143577	ENSMUSG00000019979	Apaf1	-1.353958174	-2.556124619	10.06202386	-8.417351185	8.06E-08	1.28E-06	7.802177128
ILMN_2771201	ENSMUSG00000015027	Galns	-1.352832903	-2.554131674	7.176149455	-9.872352328	6.73E-09	1.56E-07	10.3555162
ILMN_2971286	ENSMUSG00000028161	Ppp3ca	-1.352768981	-2.55401851	9.182849741	-9.789788865	7.70E-09	1.74E-07	10.21758962
ILMN_2550016	ENSMUSG00000029629	Phf14	-1.35243154	-2.553421204	9.832305982	-10.83770926	1.48E-09	4.34E-08	11.91008664
ILMN_1224768	ENSMUSG00000027293	Ehd4	-1.351434945	-2.551657943	11.1027397	-9.926282984	6.17E-09	1.45E-07	10.44517582
ILMN_2742160	ENSMUSG00000019188	H13	-1.351085592	-2.551040126	8.689207663	-6.531820409	3.02E-06	2.92E-05	4.083102168
ILMN_2909105	ENSMUSG00000069808	Fam57a	-1.350917494	-2.550742906	8.168229263	-5.327521141	3.90E-05	0.000274273	1.4726084
ILMN_3141058	ENSMUSG00000067771	Gm14685	-1.350382169	-2.549796605	5.70239895	-9.188169577	2.09E-08	4.11E-07	9.187759954
ILMN_1216748	ENSMUSG00000032615	Nt5m	-1.350018784	-2.549154445	9.534904149	-11.42705159	6.18E-10	2.08E-08	12.80909705
ILMN_2702464	ENSMUSG00000059714	Flot1	-1.349978828	-2.549083846	7.362892967	-6.538393166	2.98E-06	2.89E-05	4.096881179
ILMN_2649610	ENSMUSG00000047694	Yipf6	-1.349933728	-2.54900416	7.366372225	-6.915281809	1.39E-06	1.50E-05	4.877667116
ILMN_1220072	ENSMUSG00000035248	Zcchc6	-1.349929578	-2.548996828	10.50796869	-9.996226664	5.51E-09	1.31E-07	10.56094888
ILMN_1254409	ENSMUSG00000046876	Atxn1	-1.349856943	-2.548868498	6.775348824	-4.913941038	9.75E-05	0.000612331	0.543439768
ILMN_2629191	ENSMUSG00000020183	Cpm	-1.348524032	-2.546514677	8.368157327	-6.471861803	3.41E-06	3.26E-05	3.95715297
ILMN_3155180	ENSMUSG00000030287	Itpr2	-1.347494215	-2.544697585	6.834398676	-6.641071717	2.41E-06	2.41E-05	4.311418218
ILMN_2622983	ENSMUSG00000024190	Dusp1	-1.346303454	-2.542598128	11.34786696	-8.414484878	8.10E-08	1.29E-06	7.796881877
ILMN_1239801	ENSMUSG00000051495	Irf2bp2	-1.345285018	-2.540803875	8.824398182	-10.72408207	1.76E-09	5.02E-08	11.73250928
ILMN_2823778	ENSMUSG00000031604	Msmo1	-1.345194821	-2.54064503	11.61109827	-6.677259398	2.24E-06	2.26E-05	4.386706235
ILMN_2689986	ENSMUSG00000032285	Dnaja4	-1.345152965	-2.540571321	6.423472082	-6.71044839	2.10E-06	2.14E-05	4.455606782
ILMN_1217493	ENSMUSG00000028040	Efna4	-1.345128008	-2.540527371	9.23230677	-11.51116888	5.47E-10	1.88E-08	12.93447886
ILMN_2598766	ENSMUSG00000010175	Prox1	-1.344074786	-2.538673368	6.218347847	-6.36718662	4.23E-06	3.94E-05	3.736187204
ILMN_2744492	ENSMUSG00000039835	Nhsl1	-1.343375473	-2.537443102	7.458543733	-10.51773164	2.42E-09	6.51E-08	11.4064109
ILMN_1213455	ENSMUSG00000096370	Gm21992	-1.342421564	-2.535765902	6.394186033	-7.218590939	7.63E-07	8.88E-06	5.492475963
ILMN_2715893	ENSMUSG00000022358	Fbxo32	-1.342124287	-2.535243444	6.25030076	-5.851775238	1.25E-05	0.000101422	2.628822781
ILMN_2655015	ENSMUSG00000028393	Alad	-1.342030601	-2.535078815	12.2366893	-7.332563381	6.11E-07	7.36E-06	5.7203321
ILMN_1244460	ENSMUSG00000027954	Efna1	-1.342016712	-2.53505441	6.935015738	-7.298490092	6.53E-07	7.77E-06	5.652394031
ILMN_2728516	ENSMUSG00000030603	Psmc4	-1.341227979	-2.533668854	6.232281296	-2.895879743	0.00928905	0.031203077	-3.975451581
ILMN_1256976	ENSMUSG00000037022	Mmaa	-1.34051359	-2.53241455	4.148532582	-2.843417359	0.010419481	0.034395605	-4.085517812
ILMN_2871359	ENSMUSG00000044952	Kctd21	-1.340504093	-2.532397881	7.444415938	-9.925295052	6.18E-09	1.45E-07	10.44353646
ILMN_1225118	ENSMUSG00000031441	Atp11a	-1.340088182	-2.531667927	9.259131973	-7.854966209	2.26E-07	3.10E-06	6.742471472
ILMN_1247873	ENSMUSG00000040697	Dnajc16	-1.339545914	-2.530716524	5.796045663	-5.936913392	1.04E-05	8.65E-05	2.813877589
ILMN_2482591	ENSMUSG00000090862	Rps13	-1.339054071	-2.5298539	6.392527393	-9.82025542	7.32E-09	1.67E-07	10.26857953
ILMN_1250928	ENSMUSG00000038872	Zfhx3	-1.338219069	-2.528390096	9.339868952	-5.36156987	3.62E-05	0.00025682	1.548503392
ILMN_2959330	ENSMUSG00000027068	Dhrs9	-1.338064058	-2.528118446	5.313179303	-4.311208907	0.000379756	0.002002064	-0.826608809
ILMN_1250392	ENSMUSG00000096883	Shisa8	-1.336622255	-2.525593154	6.918225857	-6.106587923	7.29E-06	6.32E-05	3.180211963
ILMN_2716876	ENSMUSG00000024816	Frmd8	-1.336541266	-2.525451378	6.468804145	-9.656843869	9.57E-09	2.10E-07	9.993794508
ILMN_2600928	ENSMUSG00000074340	Ovgp1	-1.335321842	-2.523317666	6.6321459	-4.117194217	0.000590609	0.002949433	-1.268600832
ILMN_2663555	ENSMUSG00000020305	Asb3	-1.334533429	-2.521939084	9.168573458	-11.32613167	7.16E-10	2.36E-08	12.65771799
ILMN_3006739	ENSMUSG00000024985	Tcf7l2	-1.333683844	-2.520454384	5.36963078	-6.101814053	7.37E-06	6.37E-05	3.169950887
ILMN_1223395	ENSMUSG00000042726	Trafd1	-1.332988999	-2.51924075	6.563666545	-7.336092461	6.07E-07	7.32E-06	5.727359785
ILMN_2620942	ENSMUSG00000041000	Trim62	-1.3328445	-2.518988437	5.831735398	-5.918991478	1.08E-05	8.94E-05	2.774990385
ILMN_1256171	ENSMUSG00000036026	Tmem63b	-1.332358897	-2.518140703	10.52346165	-5.932777158	1.05E-05	8.71E-05	2.804905956
ILMN_1226800	ENSMUSG00000016496	Cd274	-1.332180239	-2.517828885	6.577170376	-6.695021588	2.16E-06	2.20E-05	4.423598379
ILMN_2505047	ENSMUSG00000040596	Pogk	-1.33174883	-2.517076091	6.413181338	-8.566919812	6.17E-08	1.02E-06	8.077004911
ILMN_2956726	ENSMUSG00000027661	Slc2a10	-1.331592975	-2.516804186	5.079811948	-5.258126418	4.54E-05	0.00031347	1.317618145
ILMN_2601281	ENSMUSG00000040811	Eml2	-1.331519153	-2.516675405	6.536869688	-8.733718457	4.59E-08	7.99E-07	8.38007004
ILMN_2699637	ENSMUSG00000001247	Lsr	-1.331323139	-2.516333496	8.93092135	-6.750482116	1.93E-06	1.99E-05	4.538527021
ILMN_3137920	ENSMUSG00000020964	Sel1l	-1.33080054	-2.51542215	6.870687135	-6.470788952	3.42E-06	3.27E-05	3.954895196
ILMN_2491804	ENSMUSG00000050373	Snx21	-1.330439826	-2.514793303	5.541504592	-6.350236826	4.39E-06	4.05E-05	3.700278116
ILMN_1252110	ENSMUSG00000003154	Foxj2	-1.329563445	-2.513266127	7.948360751	-9.089355634	2.48E-08	4.75E-07	9.014357276
ILMN_1242334	ENSMUSG00000089889	0610040B10Rik	-1.329545123	-2.513234209	6.764950731	-6.737956112	1.98E-06	2.04E-05	4.512604791
ILMN_1252098	ENSMUSG00000030660	Pik3c2a	-1.329542317	-2.513229322	7.784030866	-8.46162683	7.44E-08	1.20E-06	7.883836121
ILMN_2491824	ENSMUSG00000021738	Atxn7	-1.329113275	-2.512482025	7.569210764	-10.08638295	4.77E-09	1.16E-07	10.70933717
ILMN_1251524	ENSMUSG00000028145	Them4	-1.329103554	-2.512465096	6.347627748	-9.403923991	1.46E-08	3.01E-07	9.56215886
ILMN_2743003	ENSMUSG00000025779	Ly96	-1.328831367	-2.511991125	6.599049331	-6.525244007	3.06E-06	2.96E-05	4.069310018
ILMN_2751354	ENSMUSG00000038170	Pde4dip	-1.328518469	-2.511446373	8.805888482	-11.58082092	4.95E-10	1.73E-08	13.03775797
ILMN_1218761	ENSMUSG00000035342	Lzts2	-1.328075114	-2.510674698	9.838830551	-9.198202597	2.06E-08	4.05E-07	9.205298122
ILMN_2681670	ENSMUSG00000066278	Vps37b	-1.327779541	-2.510160375	9.531437163	-8.653190129	5.29E-08	8.98E-07	8.234202483
ILMN_1230366	ENSMUSG00000042372	Dmrt3	-1.327092703	-2.508965623	5.158107387	-5.229224049	4.84E-05	0.000331413	1.252947412
ILMN_1220482	ENSMUSG00000031227	Magee1	-1.326530405	-2.50798793	7.672424074	-8.303411303	9.90E-08	1.53E-06	7.590853951
ILMN_2717975	ENSMUSG00000000782	Tcf7	-1.326347397	-2.507669808	6.881111407	-8.018592422	1.67E-07	2.38E-06	7.055118046
ILMN_2509037	ENSMUSG00000025544	Tm9sf2	-1.326100803	-2.507241218	6.709376835	-8.934829696	3.24E-08	5.98E-07	8.740729492
ILMN_2692989	ENSMUSG00000036093	Arl5a	-1.326048139	-2.507149696	6.299716291	-2.250631171	0.036498043	0.095205247	-5.262858106
ILMN_2508001	ENSMUSG00000047126	Cltc	-1.325078237	-2.505464744	8.396996412	-9.88729284	6.57E-09	1.52E-07	10.38038905
ILMN_2852957	ENSMUSG00000030772	Dkk3	-1.32269889	-2.501336043	7.193067605	-5.978645632	9.56E-06	8.02E-05	2.904287421
ILMN_1217102	ENSMUSG00000032741	Tpcn1	-1.322295622	-2.500636957	9.992147363	-8.855940995	3.71E-08	6.69E-07	8.599871036
ILMN_2508057	ENSMUSG00000054582	Pabpc1l	-1.321638238	-2.499497766	5.746013266	-6.69096184	2.18E-06	2.21E-05	4.415169863
ILMN_2702547	ENSMUSG00000021396	Nxnl2	-1.321134137	-2.498624555	6.699944324	-4.912519693	9.78E-05	0.000614024	0.540226244
ILMN_3008859	ENSMUSG00000030560	Ctsc	-1.321109306	-2.498581549	5.510018445	-3.08904808	0.006061738	0.021890228	-3.563863216
ILMN_3009501	ENSMUSG00000033998	Kcnk1	-1.321059086	-2.498494575	9.971251047	-5.757287895	1.53E-05	0.000120982	2.42251067
ILMN_2730701	ENSMUSG00000045679	Pqlc3	-1.32049404	-2.497516208	7.946562974	-9.264095256	1.84E-08	3.68E-07	9.32017044
ILMN_1249775	ENSMUSG00000028613	Lrp8	-1.320336558	-2.497243598	6.850456767	-7.24135293	7.30E-07	8.53E-06	5.538120938
ILMN_2419185	ENSMUSG00000005968	Tuft1	-1.319946419	-2.496568376	9.912331631	-8.266955417	1.06E-07	1.62E-06	7.522879515
ILMN_2659824	ENSMUSG00000037166	Ppp1r14a	-1.318612386	-2.494260912	5.929102815	-3.766332999	0.001314094	0.005871088	-2.064453047
ILMN_1215550	ENSMUSG00000032737	Inppl1	-1.318498661	-2.494064301	11.09000782	-10.30337971	3.38E-09	8.66E-08	11.06265037
ILMN_1220109	ENSMUSG00000033949	Trim36	-1.31849729	-2.494061931	5.752250993	-6.541200685	2.96E-06	2.88E-05	4.102765136
ILMN_2809334	ENSMUSG00000028389	Zfp37	-1.318159233	-2.493477584	8.994353682	-4.770390483	0.000134443	0.00081289	0.21832879
ILMN_2676940	ENSMUSG00000026977	March7	-1.317946652	-2.493110197	6.993954479	-8.214262781	1.16E-07	1.74E-06	7.424321141
ILMN_2765981	ENSMUSG00000075570	Krt26	-1.317436069	-2.492228018	6.160034268	-2.091873404	0.050171211	0.122238505	-5.552480943
ILMN_2683980	ENSMUSG00000039910	Cited2	-1.317406735	-2.492177345	8.292504649	-5.72998367	1.63E-05	0.000127536	2.362712922
ILMN_2782964	ENSMUSG00000037370	Enpp1	-1.317148586	-2.491731447	5.615749404	-4.055097121	0.0006804	0.003336135	-1.40989118
ILMN_1218441	ENSMUSG00000026205	Slc23a3	-1.31665912	-2.490886214	5.757325057	-5.006159522	7.93E-05	0.000511223	0.751673737
ILMN_2621463	ENSMUSG00000027315	Spint1	-1.316570356	-2.490732964	8.3116112	-8.817669262	3.97E-08	7.08E-07	8.531249946
ILMN_1212602	ENSMUSG00000037418	Best1	-1.316019567	-2.489782239	6.359339292	-9.61374177	1.03E-08	2.23E-07	9.920783431
ILMN_2714579	ENSMUSG00000037286	Stag1	-1.315158162	-2.488296083	9.197923975	-11.38708683	6.55E-10	2.19E-08	12.74927493
ILMN_2748337	ENSMUSG00000037174	Elf2	-1.315015032	-2.48804923	7.108344086	-8.566301883	6.18E-08	1.02E-06	8.075875474
ILMN_2493464	ENSMUSG00000068036	Mllt4	-1.314988058	-2.488002712	10.81791031	-11.29023614	7.55E-10	2.47E-08	12.60362282
ILMN_2757625	ENSMUSG00000049439	Cyp20a1	-1.314709097	-2.487521676	5.876056755	-7.314325496	6.33E-07	7.58E-06	5.683987253
ILMN_2424721	ENSMUSG00000025856	Pdgfa	-1.314680369	-2.487472143	12.40132508	-10.26434475	3.60E-09	9.10E-08	10.99949102
ILMN_1241854	ENSMUSG00000020869	Lrrc59	-1.314542895	-2.487235124	8.581736225	-5.925627183	1.07E-05	8.83E-05	2.789392855
ILMN_2588050	ENSMUSG00000008348	Ubc	-1.314256774	-2.486741894	13.02962072	-11.43710044	6.09E-10	2.05E-08	12.82411326
ILMN_2435413	ENSMUSG00000021068	Nin	-1.314207276	-2.486656576	7.150265635	-10.00844161	5.41E-09	1.29E-07	10.58110883
ILMN_2647590	ENSMUSG00000021770	Samd8	-1.313911525	-2.486146867	7.304511443	-10.5939934	2.15E-09	5.91E-08	11.52747536
ILMN_2650732	ENSMUSG00000020680	Taf15	-1.313885902	-2.486102713	9.8961904	-5.425253278	3.15E-05	0.00022762	1.690177065
ILMN_2610645	ENSMUSG00000031962	Cdh15	-1.313541669	-2.48550959	5.469252035	-3.176794046	0.004984394	0.018543945	-3.373976218
ILMN_2719702	ENSMUSG00000034209	Rasl10a	-1.313391585	-2.485251034	7.040425261	-6.370040035	4.21E-06	3.91E-05	3.742228815
ILMN_1219565	ENSMUSG00000001983	Taco1	-1.313252857	-2.485012066	6.919454481	-7.863238462	2.22E-07	3.06E-06	6.758363257
ILMN_1216335	ENSMUSG00000062127	Cttnbp2nl	-1.31318886	-2.484901836	9.44848153	-7.544654692	4.06E-07	5.16E-06	6.13972104
ILMN_2708211	ENSMUSG00000027510	Rbm38	-1.312287994	-2.483350665	9.128806719	-7.613410143	3.56E-07	4.59E-06	6.274384049
ILMN_2844874	ENSMUSG00000034255	Arhgap27	-1.312066009	-2.482968587	5.673178737	-8.473485801	7.29E-08	1.18E-06	7.905664544
ILMN_1221886	ENSMUSG00000043602	Zfp3	-1.310985435	-2.481109547	7.916997495	-9.56921767	1.11E-08	2.37E-07	9.845128513
ILMN_2617629	ENSMUSG00000052396	Mogat2	-1.310600228	-2.480447167	5.744770912	-4.285105596	0.000402977	0.002112904	-0.886101414
ILMN_1224093	ENSMUSG00000020782	Llgl2	-1.310249069	-2.479843487	12.6514872	-10.97544192	1.21E-09	3.63E-08	12.12346942
ILMN_2776600	ENSMUSG00000004207	Psap	-1.309902533	-2.479247899	11.81441003	-6.266394393	5.22E-06	4.73E-05	3.522131565
ILMN_2759770	ENSMUSG00000039703	Nploc4	-1.309349941	-2.47829846	8.82863021	-7.583449152	3.77E-07	4.84E-06	6.215780962
ILMN_1225938	ENSMUSG00000026623	Lpgat1	-1.308994593	-2.477688109	9.012488623	-6.718047838	2.07E-06	2.11E-05	4.471363209
ILMN_2424027	ENSMUSG00000038658	Ric1	-1.308464415	-2.476777748	7.527610065	-11.09859994	1.00E-09	3.11E-08	12.3125606
ILMN_1226606	ENSMUSG00000024736	Tmem132a	-1.307215775	-2.474635045	8.636953716	-7.065513772	1.03E-06	1.16E-05	5.183714023
ILMN_3047914	ENSMUSG00000034201	Gas2l1	-1.306903815	-2.474100003	5.743272424	-7.568598668	3.88E-07	4.96E-06	6.186689122
ILMN_2669782	ENSMUSG00000030760	Acer3	-1.306413255	-2.473258877	8.049207373	-7.632665898	3.43E-07	4.45E-06	6.311984412
ILMN_2893605	ENSMUSG00000093661	Eif4e3	-1.30633225	-2.473120012	6.290713169	-6.446206406	3.60E-06	3.42E-05	3.903122407
ILMN_1231966	ENSMUSG00000031591	Asah1	-1.306290969	-2.473049247	12.55023583	-9.910854296	6.32E-09	1.48E-07	10.41956058
ILMN_2439102	ENSMUSG00000021578	Ccdc127	-1.306198768	-2.472891202	5.947913462	-8.840568314	3.81E-08	6.85E-07	8.572330339
ILMN_1228479	ENSMUSG00000020393	Kremen1	-1.306155548	-2.472817121	7.075611366	-8.612632122	5.69E-08	9.50E-07	8.160419642
ILMN_1249809	ENSMUSG00000019775	Rgs17	-1.305876236	-2.472338419	6.007644317	-4.445485557	0.000279967	0.001538137	-0.520598517
ILMN_1254016	ENSMUSG00000042429	Adora1	-1.305410432	-2.471540302	6.081170707	-8.388961029	8.48E-08	1.34E-06	7.749681382
ILMN_2740268	ENSMUSG00000021203	Otub2	-1.30537677	-2.471482636	7.575597857	-5.81736947	1.35E-05	0.000108328	2.553810705
ILMN_2647949	ENSMUSG00000003070	Efna2	-1.305160141	-2.471111555	5.046187005	-2.648543135	0.01588612	0.048821731	-4.486963407
ILMN_1218176	ENSMUSG00000006906	Stambp	-1.30496907	-2.470784302	8.316647365	-8.510236903	6.82E-08	1.11E-06	7.973194661
ILMN_2923865	ENSMUSG00000027997	Casp6	-1.30428568	-2.469614194	9.17713528	-8.890165541	3.50E-08	6.36E-07	8.661077337
ILMN_2615468	ENSMUSG00000040242	Fgfr1op2	-1.30427419	-2.469594525	6.200455796	-2.802925373	0.011381169	0.037040949	-4.169919762
ILMN_2602548	ENSMUSG00000020448	Rnf185	-1.304156484	-2.469393045	7.067966986	-6.983949961	1.21E-06	1.33E-05	5.01792561
ILMN_2890467	ENSMUSG00000053684	BC048403	-1.303791246	-2.468767964	5.468759756	-7.394771579	5.42E-07	6.64E-06	5.843967008
ILMN_2627441	ENSMUSG00000020134	Peli1	-1.303738865	-2.468678331	8.194888458	-8.964524174	3.07E-08	5.71E-07	8.79354528
ILMN_2856537	ENSMUSG00000027896	Slc16a4	-1.303007516	-2.467427194	5.861703102	-5.754945898	1.54E-05	0.000121507	2.417384684
ILMN_2428061	ENSMUSG00000032091	Tmprss4	-1.302897421	-2.467238906	5.215742752	-4.247645641	0.000438822	0.002276352	-0.97146998
ILMN_1249136	ENSMUSG00000098181	Rps12-ps24	-1.302860436	-2.467175657	6.496806873	-4.566582687	0.000212832	0.001213608	-0.244825364
ILMN_2730714	ENSMUSG00000020225	Tmbim4	-1.302707967	-2.466914932	12.11663641	-10.76038386	1.67E-09	4.80E-08	11.78939436
ILMN_1232998	ENSMUSG00000004085	Zak	-1.302679248	-2.466865825	5.917440876	-6.942252322	1.32E-06	1.43E-05	4.932830066
ILMN_2599986	ENSMUSG00000030353	Tead4	-1.302578435	-2.466693449	8.431526258	-5.728704322	1.63E-05	0.000127821	2.359909138
ILMN_2511971	ENSMUSG00000054823	Whsc1l1	-1.301311282	-2.464527846	9.642229115	-8.587309407	5.95E-08	9.90E-07	8.114244815
ILMN_2473374	ENSMUSG00000036985	Zdhhc9	-1.301145274	-2.464244274	7.817496423	-6.205389247	5.93E-06	5.28E-05	3.391968787
ILMN_1215446	ENSMUSG00000024526	Cidea	-1.300913986	-2.463849246	7.305204384	-4.643445758	0.000178919	0.001042682	-0.069977514
ILMN_1238326	ENSMUSG00000021774	Ube2e1	-1.30083391	-2.463712495	6.951960167	-7.80334739	2.49E-07	3.37E-06	6.643100325
ILMN_2727799	ENSMUSG00000042726	Trafd1	-1.299950175	-2.462203791	6.544089243	-6.836758261	1.63E-06	1.72E-05	4.716517634
ILMN_2625855	ENSMUSG00000021760	Gpx8	-1.299276393	-2.461054136	8.379079825	-5.192423807	5.25E-05	0.000355802	1.170507193
ILMN_2689731	ENSMUSG00000031530	Dusp4	-1.299007385	-2.460595285	8.490818906	-4.130851977	0.000572512	0.00287214	-1.237509443
ILMN_1246321	ENSMUSG00000068762	Gstm6	-1.297500589	-2.458026704	8.01505257	-4.873911688	0.000106589	0.000662246	0.452892859
ILMN_2920200	ENSMUSG00000075254	Heg1	-1.296400805	-2.456153634	6.617621028	-7.705911825	2.99E-07	3.95E-06	6.454556562
ILMN_2676606	ENSMUSG00000026672	Optn	-1.296190094	-2.45579493	6.925457395	-10.84786597	1.46E-09	4.28E-08	11.92589155
ILMN_1227624	ENSMUSG00000036941	Elac1	-1.295961051	-2.455405077	7.511910298	-9.990825276	5.56E-09	1.32E-07	10.55202871
ILMN_2681057	ENSMUSG00000030760	Acer3	-1.295470166	-2.454569754	10.08580597	-9.34525983	1.61E-08	3.28E-07	9.460927612
ILMN_2964841	ENSMUSG00000036528	Ppfibp2	-1.294980279	-2.453736412	8.121362449	-7.120260552	9.25E-07	1.05E-05	5.294498456
ILMN_1236953	ENSMUSG00000054951	9130008F23Rik	-1.294739562	-2.453327036	5.618915394	-6.581145093	2.73E-06	2.68E-05	4.18637119
ILMN_2973024	ENSMUSG00000029463	Fam216a	-1.294682858	-2.453230611	10.4286396	-8.695092648	4.92E-08	8.47E-07	8.310208184
ILMN_2699531	ENSMUSG00000030844	Rgs10	-1.294375887	-2.452708677	7.147483479	-5.620789717	2.06E-05	0.000157152	2.122791118
ILMN_2834687	ENSMUSG00000038781	Stap2	-1.294150602	-2.452325703	5.876266571	-7.756236905	2.72E-07	3.64E-06	6.552097267
ILMN_1244977	ENSMUSG00000079547	H2-DMb1	-1.294100675	-2.452240838	6.655861315	-5.477443106	2.81E-05	0.000206248	1.806003905
ILMN_1244513	ENSMUSG00000028268	Gbp3	-1.294063031	-2.452176853	6.376042721	-6.654629656	2.35E-06	2.35E-05	4.339645123
ILMN_2648704	ENSMUSG00000033016	Nfatc1	-1.2932279	-2.450757775	5.66691657	-8.613994555	5.67E-08	9.48E-07	8.162901624
ILMN_1219213	ENSMUSG00000090266	Mettl23	-1.292760577	-2.449964046	7.724819537	-7.758008682	2.71E-07	3.63E-06	6.555525169
ILMN_2795078	ENSMUSG00000036908	Unc93b1	-1.292340969	-2.449251577	7.347159239	-4.744616105	0.000142462	0.000855207	0.159846632
ILMN_1254551	ENSMUSG00000021133	Susd6	-1.291856107	-2.448428569	9.703866883	-9.22895653	1.95E-08	3.87E-07	9.258979331
ILMN_3155363	ENSMUSG00000039457	Ppl	-1.291842328	-2.448405184	6.707585063	-7.726694468	2.87E-07	3.82E-06	6.494878832
ILMN_2615864	ENSMUSG00000058388	Phtf1	-1.291644184	-2.448068936	6.002489152	-7.070605153	1.02E-06	1.15E-05	5.194033629
ILMN_1260052	ENSMUSG00000028136	Snx27	-1.291593446	-2.447982841	7.787795879	-6.70859702	2.11E-06	2.15E-05	4.451767081
ILMN_2480957	ENSMUSG00000025969	Nrp2	-1.291442431	-2.447726612	5.801060787	-5.954282272	1.01E-05	8.38E-05	2.851530091
ILMN_2755163	ENSMUSG00000039047	Pigk	-1.29077687	-2.446597658	4.275557229	-4.103177568	0.000609778	0.003032548	-1.300503772
ILMN_1224279	ENSMUSG00000027377	Mall	-1.290271243	-2.445740338	5.814875107	-5.579213622	2.25E-05	0.000169836	2.031119066
ILMN_1214866	ENSMUSG00000058070	Eml1	-1.289933148	-2.445167248	7.199356465	-6.488621381	3.30E-06	3.17E-05	3.99240401
ILMN_2609304	ENSMUSG00000025809	Itgb1	-1.289930242	-2.445162324	8.336398089	-7.91878473	2.01E-07	2.79E-06	6.864836354
ILMN_2724371	ENSMUSG00000048537	Phldb1	-1.289581635	-2.444571555	8.152338251	-8.432621225	7.84E-08	1.25E-06	7.830369089
ILMN_2620913	ENSMUSG00000032737	Inppl1	-1.28948448	-2.444406937	10.91889646	-9.363348068	1.56E-08	3.20E-07	9.492185883
ILMN_1257444	ENSMUSG00000032122	Slc37a2	-1.289280246	-2.444060921	6.098973288	-7.433243745	5.03E-07	6.23E-06	5.920168672
ILMN_1240445	ENSMUSG00000024378	Stard4	-1.287775091	-2.441512376	10.29305571	-6.22581919	5.68E-06	5.09E-05	3.435609161
ILMN_2612904	ENSMUSG00000066191	Anks6	-1.287750445	-2.441470667	5.601966558	-7.056054017	1.05E-06	1.17E-05	5.164531123
ILMN_2926480	ENSMUSG00000047842	Diras2	-1.287320215	-2.440742699	5.831994605	-2.670705519	0.015148382	0.046936766	-4.441937564
ILMN_1247541	ENSMUSG00000046876	Atxn1	-1.286837463	-2.439926117	5.142546282	-6.197527237	6.03E-06	5.36E-05	3.375161318
ILMN_2861787	ENSMUSG00000065455	Mir21a	-1.286578784	-2.439488673	5.260048173	-5.152082251	5.74E-05	0.000385026	1.080011628
ILMN_2474858	ENSMUSG00000021281	Tnfaip2	-1.286214972	-2.438873571	6.068150961	-10.21732169	3.88E-09	9.74E-08	10.9231763
ILMN_2495555	ENSMUSG00000022619	Mapk8ip2	-1.285028408	-2.436868511	5.181491531	-6.591045378	2.67E-06	2.63E-05	4.207061564
ILMN_2606120	ENSMUSG00000031383	Dusp9	-1.284878509	-2.436615329	5.591165229	-5.324252367	3.93E-05	0.000275834	1.465316945
ILMN_1259822	ENSMUSG00000034471	Caskin2	-1.284349689	-2.43572235	8.697469844	-6.88831266	1.47E-06	1.57E-05	4.822411173
ILMN_2720674	ENSMUSG00000046027	Stard5	-1.283969395	-2.43508038	9.027613144	-8.274051335	1.04E-07	1.60E-06	7.53612404
ILMN_2521965	ENSMUSG00000029151	Slc30a3	-1.283470066	-2.434237723	7.501981601	-5.002867224	7.99E-05	0.000514619	0.744248825
ILMN_1244059	ENSMUSG00000004798	Ulk2	-1.28272637	-2.432983219	6.003798343	-8.14499594	1.32E-07	1.95E-06	7.294204015
ILMN_1216781	ENSMUSG00000051343	Rab11fip5	-1.282471513	-2.432553462	8.743430079	-7.364750252	5.74E-07	6.98E-06	5.78436618
ILMN_1216117	ENSMUSG00000040021	Lats1	-1.282279175	-2.43222918	8.397539999	-8.759283549	4.39E-08	7.70E-07	8.426203733
ILMN_2780286	ENSMUSG00000038677	Scube3	-1.281703565	-2.431258956	7.532481699	-6.167542817	6.42E-06	5.67E-05	3.310992076
ILMN_1253966	ENSMUSG00000026409	Pfkfb2	-1.281608388	-2.431098568	8.336393499	-8.384857076	8.54E-08	1.34E-06	7.742084104
ILMN_2868133	ENSMUSG00000005836	Gata6	-1.281091681	-2.430228016	6.711845529	-5.139943091	5.89E-05	0.000394404	1.05275627
ILMN_2715585	ENSMUSG00000049439	Cyp20a1	-1.280761392	-2.429671706	7.396042332	-9.246072487	1.90E-08	3.78E-07	9.288804451
ILMN_2716719	ENSMUSG00000059708	Akap17b	-1.280298336	-2.42889199	9.963048858	-8.310438519	9.77E-08	1.51E-06	7.603936566
ILMN_2643227	ENSMUSG00000093424	6330562C20Rik	-1.280182326	-2.428696684	6.451499543	-9.853303083	6.94E-09	1.60E-07	10.32376498
ILMN_1236157	ENSMUSG00000059708	Akap17b	-1.27989852	-2.428218961	10.13929096	-8.620360821	5.61E-08	9.42E-07	8.174496041
ILMN_1220594	ENSMUSG00000070583	Fv1	-1.279533259	-2.427604263	6.399442151	-3.740815411	0.001392718	0.006170009	-2.122019528
ILMN_1228122	ENSMUSG00000060681	Slc9a6	-1.279399879	-2.427379836	5.370289866	-8.047217849	1.58E-07	2.27E-06	7.109447366
ILMN_1239196	ENSMUSG00000033029	1700088E04Rik	-1.279394801	-2.427371292	6.706517565	-8.835274399	3.85E-08	6.90E-07	8.562839124
ILMN_2712867	ENSMUSG00000017466	Timp2	-1.279152409	-2.426963496	6.630255957	-4.612686329	0.00019178	0.001108784	-0.139927001
ILMN_2625233	ENSMUSG00000054598	9130230L23Rik	-1.278995951	-2.42670031	5.176122463	-6.237040147	5.55E-06	4.98E-05	3.459556716
ILMN_2484465	ENSMUSG00000020250	Txnrd1	-1.278344581	-2.425604913	6.684062528	-7.967939083	1.83E-07	2.59E-06	6.958714072
ILMN_2770260	ENSMUSG00000015966	Il17rb	-1.278186176	-2.425338602	5.931131354	-6.95440304	1.29E-06	1.40E-05	4.957650663
ILMN_2643513	ENSMUSG00000029752	Asns	-1.277734698	-2.424579734	12.94597715	-11.2336056	8.21E-10	2.64E-08	12.51800886
ILMN_3136269	ENSMUSG00000028778	Hcrtr1	-1.277619254	-2.424385727	5.272609173	-5.86600996	1.21E-05	9.86E-05	2.659819428
ILMN_2761436	ENSMUSG00000015134	Aldh1a3	-1.277493271	-2.424174027	5.709227614	-4.202491472	0.00048632	0.002493611	-1.074353137
ILMN_2604423	ENSMUSG00000046952	Gm5815	-1.276933942	-2.423234363	5.34505891	-6.5393798	2.97E-06	2.89E-05	4.098949066
ILMN_1232065	ENSMUSG00000070287	Slc35g2	-1.275091903	-2.420142342	6.263384577	-8.94584058	3.17E-08	5.88E-07	8.760326927
ILMN_2666690	ENSMUSG00000038545	Cul7	-1.27498262	-2.419959025	10.97815152	-9.331402053	1.64E-08	3.35E-07	9.436952747
ILMN_1255562	ENSMUSG00000064090	Vrk2	-1.274961315	-2.419923289	6.853634924	-5.742541614	1.58E-05	0.000124485	2.390225362
ILMN_2542476	ENSMUSG00000052632	Asap2	-1.274881694	-2.419789739	6.294616706	-6.703180508	2.13E-06	2.17E-05	4.44053081
ILMN_1249514	ENSMUSG00000004383	Large	-1.274297371	-2.418809871	8.05486487	-7.759404351	2.70E-07	3.62E-06	6.558225112
ILMN_1257863	ENSMUSG00000031563	Wwc2	-1.274184199	-2.418620133	11.71493627	-9.7377686	8.38E-09	1.87E-07	10.13027172
ILMN_2642239	ENSMUSG00000025225	Nfkb2	-1.273710954	-2.417826887	6.387587849	-7.600991679	3.65E-07	4.69E-06	6.250108384
ILMN_2784078	ENSMUSG00000031790	Mmp15	-1.27329123	-2.417123571	6.379942693	-6.544598839	2.94E-06	2.86E-05	4.109885596
ILMN_1222356	ENSMUSG00000042363	Lgalsl	-1.272612971	-2.415987467	7.441863222	-7.980609063	1.79E-07	2.53E-06	6.982859733
ILMN_2584166	ENSMUSG00000042377	Fam83g	-1.27261039	-2.415983145	5.235805763	-5.784262909	1.45E-05	0.000115042	2.481509117
ILMN_1221789	ENSMUSG00000042359	Osbpl6	-1.271957412	-2.414889896	5.395919721	-4.099499007	0.000614911	0.003055728	-1.30887549
ILMN_2909634	ENSMUSG00000028847	Trappc3	-1.271839844	-2.414693108	10.90236211	-11.38587556	6.56E-10	2.19E-08	12.74745926
ILMN_2905866	ENSMUSG00000039910	Cited2	-1.271328628	-2.413837619	8.245413141	-5.812032142	1.36E-05	0.00010934	2.542162546
ILMN_1246295	ENSMUSG00000058240	Cryzl1	-1.270590719	-2.412603307	6.590834841	-6.578631423	2.74E-06	2.69E-05	4.181115935
ILMN_2433213	ENSMUSG00000025959	Klf7	-1.27032686	-2.412162098	9.17863671	-7.936439028	1.94E-07	2.71E-06	6.898590567
ILMN_2430704	ENSMUSG00000017679	Ttpal	-1.270172529	-2.411904073	6.951586642	-8.978460996	3.00E-08	5.60E-07	8.818295368
ILMN_2510920	ENSMUSG00000026604	Ptpn14	-1.270053672	-2.411705376	7.24298983	-4.093281312	0.000623687	0.003090856	-1.32302486
ILMN_2700233	ENSMUSG00000029385	Ccng2	-1.269989407	-2.411597948	6.342498878	-3.090926011	0.006036469	0.021819858	-3.559817068
ILMN_2667784	ENSMUSG00000023074	Mospd1	-1.269844975	-2.411356529	7.951591309	-9.328644981	1.65E-08	3.36E-07	9.432180009
ILMN_1245272	ENSMUSG00000045294	Insig1	-1.268048108	-2.40835507	9.32628842	-5.570750939	2.29E-05	0.000172493	2.012438331
ILMN_1232195	ENSMUSG00000057193	Slc44a2	-1.268016305	-2.408301981	7.36897141	-6.958149854	1.28E-06	1.39E-05	4.96530045
ILMN_2600537	ENSMUSG00000003161	Sri	-1.266482152	-2.405742368	10.49826775	-9.312039409	1.70E-08	3.44E-07	9.403414454
ILMN_2918927	ENSMUSG00000003518	Dusp3	-1.266172076	-2.405225362	6.597174702	-5.768477307	1.50E-05	0.000118525	2.446993102
ILMN_1250612	ENSMUSG00000039813	Tbc1d2	-1.265655834	-2.404364849	8.366295627	-8.943620273	3.19E-08	5.90E-07	8.756376409
ILMN_1223176	ENSMUSG00000030188	Magohb	-1.265252143	-2.40369216	7.332463373	-5.39009692	3.40E-05	0.000243593	1.612011525
ILMN_1240979	ENSMUSG00000027510	Rbm38	-1.264633383	-2.402661458	10.74358312	-7.31904186	6.27E-07	7.53E-06	5.693390389
ILMN_2685890	ENSMUSG00000041734	Kirrel	-1.264465733	-2.40238227	9.891247675	-8.271333518	1.05E-07	1.61E-06	7.531052021
ILMN_2519677	ENSMUSG00000033088	Triobp	-1.263931759	-2.40149326	11.56546199	-8.669468187	5.14E-08	8.79E-07	8.263755653
ILMN_2560602	ENSMUSG00000037999	Arap2	-1.263409996	-2.400624895	6.329693973	-7.765515205	2.67E-07	3.59E-06	6.570043581
ILMN_2677859	ENSMUSG00000050957	Insl6	-1.263355013	-2.400533406	8.153053376	-3.288907055	0.003876526	0.015010518	-3.129064977
ILMN_1254361	ENSMUSG00000026994	Galnt3	-1.26332527	-2.400483917	5.463131511	-4.764784293	0.000136148	0.000821987	0.205610897
ILMN_1253545	ENSMUSG00000024896	Minpp1	-1.263321152	-2.400477064	7.883159812	-9.486851593	1.27E-08	2.68E-07	9.704540168
ILMN_2890496	ENSMUSG00000027428	Rbbp9	-1.263231289	-2.400327547	9.122923962	-4.148694243	0.000549707	0.002772785	-1.196884897
ILMN_2682279	ENSMUSG00000021552	Gkap1	-1.263211217	-2.400294152	10.46640194	-6.897611554	1.44E-06	1.55E-05	4.84147409
ILMN_2739039	ENSMUSG00000046707	Csnk2a2	-1.263022463	-2.399980132	11.56604381	-10.05735836	5.00E-09	1.21E-07	10.6616686
ILMN_3125920	ENSMUSG00000003810	Mast2	-1.261737393	-2.397843319	9.181202038	-8.867828717	3.63E-08	6.57E-07	8.621147644
ILMN_1223416	ENSMUSG00000048612	Myof	-1.26131001	-2.397133089	10.56785076	-7.737649475	2.82E-07	3.75E-06	6.516110354
ILMN_2810045	ENSMUSG00000037851	Iars	-1.26130313	-2.397121657	12.06099167	-9.033831943	2.73E-08	5.15E-07	8.916384954
ILMN_2798964	ENSMUSG00000061536	Sec22c	-1.261244605	-2.397024417	7.124732827	-9.051107203	2.65E-08	5.01E-07	8.946908939
ILMN_2727437	ENSMUSG00000001418	Glmp	-1.26053669	-2.395848512	8.444535653	-9.857158231	6.90E-09	1.59E-07	10.33019418
ILMN_3163159	ENSMUSG00000082516	Gm13342	-1.25926708	-2.393741028	8.195229619	-6.444859954	3.61E-06	3.43E-05	3.900284477
ILMN_1255556	ENSMUSG00000028756	Pink1	-1.259053631	-2.393386896	7.475966577	-6.039377547	8.40E-06	7.15E-05	3.035501521
ILMN_1248005	ENSMUSG00000020892	Aloxe3	-1.25879002	-2.392949615	6.680668047	-7.181576905	8.20E-07	9.43E-06	5.418103503
ILMN_2648937	ENSMUSG00000035357	Pdzrn3	-1.258335812	-2.392196354	5.51121711	-5.673681172	1.83E-05	0.000142031	2.239158998
ILMN_2682271	ENSMUSG00000048970	C1galt1c1	-1.257967775	-2.391586174	7.708955589	-8.239014238	1.11E-07	1.68E-06	7.470662837
ILMN_2593230	ENSMUSG00000068036	Mllt4	-1.257798375	-2.391305372	12.27285431	-10.2345891	3.77E-09	9.51E-08	10.95122927
ILMN_2946184	ENSMUSG00000038721	Hoxb7	-1.257639597	-2.391042208	5.506245828	-4.25126961	0.000435218	0.002259989	-0.963211739
ILMN_1238215	ENSMUSG00000019997	Ctgf	-1.257632308	-2.391030127	8.835762725	-2.993477377	0.00749258	0.026119911	-3.768678147
ILMN_2770894	ENSMUSG00000028862	Map3k6	-1.257226282	-2.390357299	6.626461923	-4.525009203	0.000233816	0.001317336	-0.339465458
ILMN_2760810	ENSMUSG00000032020	Ubash3b	-1.255361165	-2.387269041	4.767020132	-4.77327995	0.000133574	0.00080839	0.224883108
ILMN_2763060	ENSMUSG00000001334	Fndc5	-1.255326901	-2.387212344	6.610378013	-6.26332755	5.25E-06	4.75E-05	3.515598848
ILMN_1250450	ENSMUSG00000049401	Ogfr	-1.254431868	-2.385731801	10.29021513	-9.416413726	1.43E-08	2.95E-07	9.583656701
ILMN_2988384	ENSMUSG00000040410	Fbxl4	-1.253968132	-2.384965062	8.049872288	-8.239123115	1.11E-07	1.68E-06	7.470866507
ILMN_2419998	ENSMUSG00000026600	Soat1	-1.253732025	-2.384574779	9.434868031	-5.87817063	1.18E-05	9.64E-05	2.686281947
ILMN_1214469	ENSMUSG00000044712	Slc38a6	-1.253504457	-2.38419867	8.060478424	-8.140402904	1.33E-07	1.96E-06	7.285553604
ILMN_2616682	ENSMUSG00000027978	Prss12	-1.253394113	-2.384016322	4.723503074	-3.638370365	0.00175828	0.007553763	-2.352522371
ILMN_1220548	ENSMUSG00000028703	Lrrc41	-1.253379376	-2.38399197	9.648762508	-7.909802047	2.04E-07	2.83E-06	6.847645923
ILMN_2663065	ENSMUSG00000040520	Manea	-1.25334859	-2.383941097	8.31055157	-9.491949872	1.26E-08	2.66E-07	9.713266203
ILMN_1233759	ENSMUSG00000028207	Asph	-1.253211762	-2.383715011	7.830134251	-5.439401154	3.05E-05	0.000221863	1.721601043
ILMN_1248124	ENSMUSG00000032056	Btg4	-1.253002496	-2.383369272	6.949904976	-5.635902521	1.99E-05	0.000152589	2.156070416
ILMN_2751494	ENSMUSG00000027030	Stk39	-1.252627999	-2.382750674	6.277439994	-5.334687302	3.84E-05	0.000270763	1.488590276
ILMN_2769136	ENSMUSG00000005667	Mthfd2	-1.252581024	-2.382673091	12.27468929	-10.38108169	3.00E-09	7.78E-08	11.18785967
ILMN_2775547	ENSMUSG00000020859	Spag9	-1.252430572	-2.382424627	5.352602515	-4.752000891	0.000140116	0.000842913	0.176605803
ILMN_2460875	ENSMUSG00000022074	Tnfrsf10b	-1.251625285	-2.381095169	7.083875335	-7.201590927	7.89E-07	9.13E-06	5.458340458
ILMN_2746937	ENSMUSG00000075296	Aldh3b2	-1.251564557	-2.380994945	5.767463045	-5.003446862	7.98E-05	0.000514028	0.745556097
ILMN_1215341	ENSMUSG00000039770	Ypel5	-1.251410785	-2.380741175	10.13620456	-6.744949945	1.96E-06	2.01E-05	4.527080856
ILMN_3152241	ENSMUSG00000041920	Slc16a6	-1.250830941	-2.379784507	6.712140335	-5.159177655	5.65E-05	0.000379871	1.095937358
ILMN_2668902	ENSMUSG00000040434	Gyltl1b	-1.25073857	-2.379632141	6.568218539	-6.82438942	1.67E-06	1.75E-05	4.691060013
ILMN_1231247	ENSMUSG00000026100	Mstn	-1.250542559	-2.379308855	4.106508275	-2.459360844	0.023722902	0.067500109	-4.863972123
ILMN_1258770	ENSMUSG00000064307	Lrrc51	-1.250528899	-2.379286328	6.803151724	-4.612694795	0.000191776	0.001108784	-0.139907745
ILMN_2922334	ENSMUSG00000039982	Dtx4	-1.250361155	-2.379009701	6.319774797	-9.058998156	2.61E-08	4.97E-07	8.960839119
ILMN_1228031	ENSMUSG00000037887	Dusp8	-1.24989462	-2.378240508	6.763291879	-6.473238155	3.40E-06	3.25E-05	3.960049238
ILMN_1240864	ENSMUSG00000020638	Cmpk2	-1.249836089	-2.378144023	6.077990851	-6.2977654	4.89E-06	4.46E-05	3.588889205
ILMN_2713898	ENSMUSG00000003534	Ddr1	-1.249446689	-2.377502221	8.481492062	-4.317723272	0.000374174	0.001974476	-0.811761454
ILMN_1246330	ENSMUSG00000034574	Daam1	-1.248198016	-2.37544535	8.006487506	-9.953754594	5.90E-09	1.39E-07	10.490716
ILMN_2662814	ENSMUSG00000022387	Brd1	-1.248092825	-2.375272156	11.16152501	-10.89204251	1.37E-09	4.04E-08	11.99450563
ILMN_1258450	ENSMUSG00000037111	Setd7	-1.247983153	-2.375091597	6.844798166	-5.662591511	1.88E-05	0.000144975	2.214784158
ILMN_2643423	ENSMUSG00000021248	Tmed10	-1.247856808	-2.374883606	10.84711608	-7.420855069	5.15E-07	6.36E-06	5.895652116
ILMN_2623793	ENSMUSG00000038872	Zfhx3	-1.247233284	-2.373857417	8.436299729	-6.037244283	8.44E-06	7.17E-05	3.030899742
ILMN_2616309	ENSMUSG00000009291	Pttg1ip	-1.24697454	-2.37343171	12.01942552	-11.12610815	9.62E-10	3.00E-08	12.35457667
ILMN_2682811	ENSMUSG00000060450	Rnf14	-1.246374745	-2.37244517	6.600825873	-6.54997532	2.91E-06	2.84E-05	4.121148419
ILMN_2955973	ENSMUSG00000020439	Smtn	-1.24619356	-2.372147237	9.011758384	-4.866490922	0.000108374	0.000672602	0.436097094
ILMN_2633996	ENSMUSG00000029859	Epha1	-1.245769887	-2.371450717	6.178007321	-8.75749887	4.41E-08	7.72E-07	8.422985902
ILMN_1222069	ENSMUSG00000022641	Bbx	-1.245511567	-2.371026138	8.352873504	-7.285575383	6.70E-07	7.93E-06	5.62660306
ILMN_1218950	ENSMUSG00000028478	Clta	-1.245439359	-2.370907469	6.812830837	-6.802628692	1.74E-06	1.82E-05	4.64622337
ILMN_1225994	ENSMUSG00000009621	Vav2	-1.245395321	-2.370835098	9.752465315	-9.385408495	1.50E-08	3.10E-07	9.530254048
ILMN_1255050	ENSMUSG00000026972	Arrdc1	-1.244980307	-2.370153189	6.413629476	-7.565170791	3.91E-07	4.99E-06	6.179969774
ILMN_2756891	ENSMUSG00000027134	Lpcat4	-1.244860407	-2.369956218	6.714474931	-5.593119895	2.18E-05	0.000165595	2.061800625
ILMN_2670313	ENSMUSG00000042208	0610010F05Rik	-1.24480184	-2.36986001	7.890046591	-7.865209535	2.22E-07	3.05E-06	6.762148528
ILMN_1214187	ENSMUSG00000022635	Zcrb1	-1.244594717	-2.369519801	10.15973149	-8.24333749	1.10E-07	1.67E-06	7.47874889
ILMN_1226639	ENSMUSG00000027580	Helz2	-1.244424329	-2.369239968	6.564123112	-6.395638053	3.99E-06	3.74E-05	3.796382858
ILMN_2444201	ENSMUSG00000043153	Ispd	-1.243132961	-2.36712019	6.141511415	-6.885127853	1.48E-06	1.58E-05	4.815879643
ILMN_2888786	ENSMUSG00000025060	Slk	-1.242954478	-2.366827361	9.457510449	-8.065585051	1.53E-07	2.21E-06	7.144249866
ILMN_1217153	ENSMUSG00000073639	Rab18	-1.242853734	-2.36666209	10.39529663	-8.777814292	4.25E-08	7.50E-07	8.459591113
ILMN_2943599	ENSMUSG00000046432	Ngfrap1	-1.24277032	-2.366525258	13.95924173	-10.78138061	1.62E-09	4.67E-08	11.82223095
ILMN_2491759	ENSMUSG00000033227	Wnt6	-1.24269882	-2.366407975	6.931742512	-5.424605063	3.15E-05	0.000227833	1.688736865
ILMN_2858106	ENSMUSG00000059252	Tpt1-ps5	-1.242236935	-2.365650481	6.434523137	-4.363346518	0.000337331	0.001802959	-0.707778384
ILMN_2708222	ENSMUSG00000032109	Nlrx1	-1.241807439	-2.364946323	6.026688288	-6.498250959	3.23E-06	3.11E-05	4.012642195
ILMN_1226666	ENSMUSG00000004665	Cnn2	-1.241477357	-2.364405295	8.12812114	-6.069428071	7.89E-06	6.76E-05	3.100268704
ILMN_2771087	ENSMUSG00000028995	Fam126a	-1.240371213	-2.362593152	8.45060574	-2.940398743	0.008423269	0.02877945	-3.88144669
ILMN_2617971	ENSMUSG00000024896	Minpp1	-1.24008982	-2.362132381	6.662946214	-8.074640596	1.50E-07	2.17E-06	7.161391989
ILMN_1224250	ENSMUSG00000041132	N4bp2l1	-1.240071045	-2.362101641	5.93541422	-4.345778041	0.000351064	0.001868423	-0.747819528
ILMN_3106819	ENSMUSG00000049792	Bag5	-1.23927528	-2.360799107	9.598291199	-7.807411106	2.47E-07	3.35E-06	6.650936278
ILMN_2656854	ENSMUSG00000033577	Myo6	-1.238977459	-2.360311808	8.405066809	-4.749218222	0.000140996	0.00084719	0.170291047
ILMN_2519676	ENSMUSG00000033088	Triobp	-1.23858845	-2.359675458	11.8840493	-9.233134146	1.94E-08	3.85E-07	9.266262321
ILMN_2616215	ENSMUSG00000037353	Letmd1	-1.237831107	-2.358437072	6.88265719	-7.456662462	4.81E-07	5.98E-06	5.966456933
ILMN_1244584	ENSMUSG00000021706	Zfyve16	-1.237822321	-2.358422709	7.596917076	-9.835290534	7.15E-09	1.64E-07	10.2937023
ILMN_2698443	ENSMUSG00000031217	Efnb1	-1.237817913	-2.358415502	7.55476132	-7.411239639	5.25E-07	6.46E-06	5.8766095
ILMN_2614889	ENSMUSG00000059479	B3gnt8	-1.237744439	-2.358295396	5.735288823	-6.631614648	2.46E-06	2.45E-05	4.291715092
ILMN_1256905	ENSMUSG00000028467	Gba2	-1.236954433	-2.357004369	7.753356885	-4.70624781	0.000155307	0.000922654	0.072735031
ILMN_1238535	ENSMUSG00000028173	Wls	-1.236763655	-2.356692706	6.19378324	-6.908406784	1.41E-06	1.52E-05	4.863590258
ILMN_2841043	ENSMUSG00000050567	Maml1	-1.235977635	-2.355409064	6.6187519	-6.000343173	9.13E-06	7.69E-05	2.951214834
ILMN_1259953	ENSMUSG00000022772	Senp5	-1.235248309	-2.354218634	6.273278429	-8.289896494	1.01E-07	1.56E-06	7.565675087
ILMN_1245338	ENSMUSG00000039959	Hip1	-1.23523757	-2.354201112	6.506560718	-4.880156549	0.000105109	0.000653861	0.467024786
ILMN_2756950	ENSMUSG00000062077	Trim54	-1.235173528	-2.354096609	6.253551008	-4.254459802	0.00043207	0.002245705	-0.955941877
ILMN_1220374	ENSMUSG00000058706	0610030E20Rik	-1.234656529	-2.353253155	9.07834584	-8.250385324	1.09E-07	1.66E-06	7.491925622
ILMN_3122383	ENSMUSG00000038495	Otud7b	-1.233635851	-2.351588863	6.920950055	-6.707569784	2.11E-06	2.15E-05	4.449636426
ILMN_2770270	ENSMUSG00000061981	Flot2	-1.233343228	-2.351111938	6.705343944	-7.383398416	5.54E-07	6.76E-06	5.821402262
ILMN_2570913	ENSMUSG00000031652	N4bp1	-1.233031918	-2.35060466	6.28736017	-3.513285263	0.002335634	0.009690291	-2.632420513
ILMN_2741063	ENSMUSG00000001864	Aif1l	-1.23280096	-2.350228388	8.101101724	-5.324159172	3.93E-05	0.000275848	1.465109046
ILMN_2686003	ENSMUSG00000038305	Spats2l	-1.232245876	-2.3493243	5.696914025	-4.782202491	0.000130923	0.000794896	0.245120066
ILMN_2715661	ENSMUSG00000069633	Pex11g	-1.231972053	-2.348878441	6.999442512	-8.716671124	4.73E-08	8.18E-07	8.349260475
ILMN_1239030	ENSMUSG00000081743	Gm4911	-1.230781477	-2.346940841	4.371361355	-6.318348328	4.69E-06	4.30E-05	3.632624132
ILMN_2634412	ENSMUSG00000026211	Obsl1	-1.230690517	-2.346792875	6.327755383	-5.556384358	2.36E-05	0.000177325	1.980708946
ILMN_3139693	ENSMUSG00000051343	Rab11fip5	-1.230652784	-2.346731497	8.625789816	-6.273627752	5.14E-06	4.67E-05	3.537534873
ILMN_2695181	ENSMUSG00000020439	Smtn	-1.230363294	-2.346260651	9.355572001	-4.834119466	0.000116527	0.000717688	0.362794482
ILMN_2609052	ENSMUSG00000020483	Dynll2	-1.229837678	-2.345405994	8.558859315	-10.03323848	5.19E-09	1.25E-07	10.62198094
ILMN_1245382	ENSMUSG00000089876	Tmem102	-1.229532234	-2.344909483	7.994470709	-7.925590405	1.98E-07	2.76E-06	6.877853416
ILMN_2628681	ENSMUSG00000026715	Serpinc1	-1.229307122	-2.344543622	6.011384128	-1.857077909	0.078935741	0.173391351	-5.95585591
ILMN_2653284	ENSMUSG00000005949	Ctns	-1.228686887	-2.343535887	9.461440232	-6.897114916	1.44E-06	1.55E-05	4.84045626
ILMN_2892227	ENSMUSG00000024981	Acsl5	-1.228502166	-2.343235842	9.019692779	-7.140492885	8.89E-07	1.01E-05	5.335339312
ILMN_2742599	ENSMUSG00000001911	Nfix	-1.22840127	-2.343071972	5.699282935	-6.407522842	3.90E-06	3.66E-05	3.821498017
[truncated: 35,132 more rows]
