# Supplementary material for: Mapping the chromatin landscape and Blimp1 transcriptional targets that regulate trophoblast differentiation
Source: Sci Rep. 2017 Jul 28;7:6793. doi: 10.1038/s41598-017-06859-9 (PMC5533796; doi:10.1038/s41598-017-06859-9)
Supplement: Supplementary file 4 — Table S3 [file 41598_2017_6859_MOESM4_ESM.xlsx]

## Sheet: Sheet1
Table S3: TSC ATAC-seq differentially accessible regions (DARs) with nearest TSSs ±100kb indicated.
Gene annotations relative to Ensembl release 86.
Chromosome	Peak start	Peak stop	Peak ID	Ensembl Gene ID	Ensembl Transcript ID	Gene Name	Gene Strand	TSS	Distance from peak centre to TSS (bp)	Overlapping Esrrb ChIP-seq peak	Overlapping Tfap2c ChIP-seq peak
chr5	56259624	56259657	TSC_ATAC_DAR1							FALSE	FALSE
chr2	95934407	95934493	TSC_ATAC_DAR2	ENSMUSG00000104258	ENSMUST00000192023	Gm37175	1	95867926	66524	FALSE	FALSE
chr8	58509213	58509324	TSC_ATAC_DAR3	ENSMUSG00000090003	ENSMUST00000161344	Gm15882	1	58523294	-14025.5	FALSE	FALSE
chr13	115766996	115767120	TSC_ATAC_DAR4							FALSE	FALSE
chr5	64383387	64383483	TSC_ATAC_DAR5	ENSMUSG00000105443	ENSMUST00000200306	Gm43837	1	64383454	-19	FALSE	FALSE
chr6	4890388	4890480	TSC_ATAC_DAR6	ENSMUSG00000083041	ENSMUST00000121071	Gm9835	-1	4893778	3344	FALSE	FALSE
chr1	19682476	19682578	TSC_ATAC_DAR7	ENSMUSG00000102597	ENSMUST00000193790	Gm38382	1	19614269	68258	FALSE	FALSE
chr1	28675496	28675576	TSC_ATAC_DAR8	ENSMUSG00000086240	ENSMUST00000145844	Gm7846	-1	28580772	-94764	FALSE	FALSE
chr6	117151917	117152024	TSC_ATAC_DAR9	ENSMUSG00000107903	ENSMUST00000203868	Gm43930	1	117144325	7645.5	FALSE	FALSE
chr10	83914996	83915111	TSC_ATAC_DAR10							TRUE	TRUE
chr3	113244538	113244644	TSC_ATAC_DAR11	ENSMUSG00000074268	ENSMUST00000144352	Amy2a5	-1	113258651	14060	FALSE	FALSE
chr10	130054220	130054411	TSC_ATAC_DAR12	ENSMUSG00000058251	ENSMUST00000080460	Olfr822	1	130074409	-20093.5	TRUE	FALSE
chr18	74632719	74632844	TSC_ATAC_DAR13	ENSMUSG00000025885	ENSMUST00000125751	Myo5b	1	74633177	-395.5	TRUE	FALSE
chrX	151124062	151124175	TSC_ATAC_DAR14	ENSMUSG00000025264	ENSMUST00000166010	Tsr2	-1	151096543	-27575.5	TRUE	FALSE
chr3	155937741	155937815	TSC_ATAC_DAR15	ENSMUSG00000104377	ENSMUST00000193321	Gm37515	1	155904509	33269	FALSE	FALSE
chr7	107854925	107854999	TSC_ATAC_DAR16	ENSMUSG00000109788	ENSMUST00000210091	Olfr471	-1	107861999	7037	FALSE	FALSE
chrX	169210214	169210291	TSC_ATAC_DAR17	ENSMUSG00000031354	ENSMUST00000066112	Amelx	-1	169187200	-23052.5	FALSE	FALSE
chr11	91092949	91093081	TSC_ATAC_DAR18							FALSE	FALSE
chr8	30069562	30069793	TSC_ATAC_DAR19	ENSMUSG00000109597	ENSMUST00000211611	RP23-154H18.2	-1	30081960	12282.5	TRUE	FALSE
chr17	14818103	14818287	TSC_ATAC_DAR20	ENSMUSG00000089053	ENSMUST00000158428	Gm23352	-1	14792004	-26191	TRUE	FALSE
chr4	38519216	38519329	TSC_ATAC_DAR21							TRUE	FALSE
chr11	113232154	113232370	TSC_ATAC_DAR22	ENSMUSG00000085421	ENSMUST00000130373	4732490B19Rik	-1	113209669	-22593	FALSE	FALSE
chr4	36351900	36352023	TSC_ATAC_DAR23	ENSMUSG00000084352	ENSMUST00000117809	Gm12370	1	36444070	-92108.5	FALSE	FALSE
chr4	18200762	18200896	TSC_ATAC_DAR24	ENSMUSG00000083150	ENSMUST00000120806	Gm11852	1	18193531	7298	FALSE	FALSE
chr17	12021417	12021513	TSC_ATAC_DAR25	ENSMUSG00000023826	ENSMUST00000190894	Park2	1	12029916	-8451	FALSE	FALSE
chr2	138536011	138536099	TSC_ATAC_DAR26	ENSMUSG00000085911	ENSMUST00000155923	Gm14061	1	138589392	-53337	FALSE	FALSE
chr7	41650072	41650158	TSC_ATAC_DAR27	ENSMUSG00000074165	ENSMUST00000170770	Zfp788	1	41647584	2531	FALSE	FALSE
chr3	93557990	93558081	TSC_ATAC_DAR28	ENSMUSG00000041959	ENSMUST00000170612	S100a10	1	93560727	-2691.5	FALSE	FALSE
chr7	17658306	17658406	TSC_ATAC_DAR29	ENSMUSG00000108654	ENSMUST00000206108	Gm9519	-1	17650345	-8011	TRUE	FALSE
chr5	78965268	78965493	TSC_ATAC_DAR30							TRUE	FALSE
chr19	13807808	13807882	TSC_ATAC_DAR31	ENSMUSG00000109530	ENSMUST00000208721	Olfr1498-ps1	-1	13806257	-1588	TRUE	FALSE
chr9	56107563	56107791	TSC_ATAC_DAR32	ENSMUSG00000032322	ENSMUST00000144638	Pstpip1	1	56120287	-12610	TRUE	FALSE
chr11	113319189	113319298	TSC_ATAC_DAR33							FALSE	FALSE
chr2	59132409	59132593	TSC_ATAC_DAR34	ENSMUSG00000084250	ENSMUST00000118185	Gm13550	-1	59148623	16122	TRUE	FALSE
chr1	44395711	44395814	TSC_ATAC_DAR35	ENSMUSG00000100769	ENSMUST00000190951	Gm28893	1	44392809	2953.5	FALSE	FALSE
chrX	139442030	139442209	TSC_ATAC_DAR36	ENSMUSG00000042498	ENSMUST00000046763	D330045A20Rik	1	139480367	-38247.5	TRUE	FALSE
chr7	13014476	13014601	TSC_ATAC_DAR37	ENSMUSG00000049600	ENSMUST00000210108	Zbtb45	-1	13010034	-4504.5	TRUE	FALSE
chr2	135990839	135990960	TSC_ATAC_DAR38	ENSMUSG00000039943	ENSMUST00000147744	Plcb4	1	135987876	3023.5	FALSE	FALSE
chr2	77336951	77337036	TSC_ATAC_DAR39	ENSMUSG00000082006	ENSMUST00000122325	Gm13649	1	77335359	1634.5	FALSE	FALSE
chr17	93482457	93482687	TSC_ATAC_DAR40							FALSE	FALSE
chr16	71434987	71435061	TSC_ATAC_DAR41							FALSE	FALSE
chr10	55131473	55131687	TSC_ATAC_DAR42							TRUE	FALSE
chr5	112422374	112422469	TSC_ATAC_DAR43	ENSMUSG00000072722	ENSMUST00000100882	Gm6588	1	112449426	-27004.5	FALSE	FALSE
chr3	106251141	106251336	TSC_ATAC_DAR44	ENSMUSG00000106373	ENSMUST00000197160	Gm6522	1	106275200	-23961.5	FALSE	FALSE
chr11	109985647	109985834	TSC_ATAC_DAR45	ENSMUSG00000020620	ENSMUST00000106669	Abca8b	-1	109995743	10002.5	TRUE	FALSE
chr5	147953348	147953549	TSC_ATAC_DAR46	ENSMUSG00000085565	ENSMUST00000138406	Gm15721	-1	147957166	3717.5	TRUE	FALSE
chr17	91567047	91567160	TSC_ATAC_DAR47	ENSMUSG00000087425	ENSMUST00000141811	Gm15404	1	91557127	9976.5	FALSE	FALSE
chr12	119365079	119365358	TSC_ATAC_DAR48	ENSMUSG00000041886	ENSMUST00000048880	Macc1	1	119443410	-78191.5	FALSE	FALSE
chrX	6963101	6963206	TSC_ATAC_DAR49	ENSMUSG00000051592	ENSMUST00000056725	Ccnb3	-1	7030936	67782.5	TRUE	FALSE
chr1	7671859	7672069	TSC_ATAC_DAR50	ENSMUSG00000103903	ENSMUST00000194305	Rps2-ps2	1	7664081	7883	FALSE	FALSE
chr14	113659479	113659754	TSC_ATAC_DAR51							TRUE	FALSE
chr10	96372938	96373011	TSC_ATAC_DAR52	ENSMUSG00000094249	ENSMUST00000179683	Gm20091	-1	96409038	36063.5	FALSE	FALSE
chr11	114612655	114612811	TSC_ATAC_DAR53	ENSMUSG00000083769	ENSMUST00000120766	Gm11689	1	114664608	-51875	FALSE	FALSE
chr17	79746122	79746386	TSC_ATAC_DAR54	ENSMUSG00000024087	ENSMUST00000024894	Cyp1b1	-1	79715041	-31213	FALSE	FALSE
chr1	159535737	159535816	TSC_ATAC_DAR55	ENSMUSG00000015829	ENSMUST00000195199	Tnr	1	159523841	11935.5	TRUE	FALSE
chr4	93505719	93506033	TSC_ATAC_DAR56	ENSMUSG00000064850	ENSMUST00000082916	Gm23443	-1	93545277	39401	TRUE	FALSE
chr5	116132216	116132425	TSC_ATAC_DAR57	ENSMUSG00000086655	ENSMUST00000127792	C330018A13Rik	1	116123614	8706.5	FALSE	FALSE
chr3	159782341	159782425	TSC_ATAC_DAR58	ENSMUSG00000028173	ENSMUST00000068952	Wls	1	159839672	-57289	TRUE	FALSE
chr3	135165846	135166015	TSC_ATAC_DAR59	ENSMUSG00000105266	ENSMUST00000197245	Gm18546	1	135170629	-4698.5	TRUE	FALSE
chr6	67175572	67175695	TSC_ATAC_DAR60	ENSMUSG00000097603	ENSMUST00000054470	A430010J10Rik	1	67165203	10430.5	TRUE	FALSE
chr6	140817145	140817374	TSC_ATAC_DAR61	ENSMUSG00000108039	ENSMUST00000203498	Gm43925	-1	140784704	-32555.5	FALSE	FALSE
chr3	138655084	138655292	TSC_ATAC_DAR62	ENSMUSG00000105126	ENSMUST00000196886	Gm43723	-1	138643944	-11244	FALSE	FALSE
chr11	111347710	111347992	TSC_ATAC_DAR63	ENSMUSG00000082272	ENSMUST00000121873	Gm11675	1	111276100	71751	FALSE	FALSE
chr17	57170935	57171068	TSC_ATAC_DAR64	ENSMUSG00000019489	ENSMUST00000019633	Cd70	-1	57149777	-21224.5	TRUE	FALSE
chr11	11914090	11914133	TSC_ATAC_DAR65	ENSMUSG00000087990	ENSMUST00000157365	Gm25058	-1	11913748	-363.5	TRUE	FALSE
chr6	27617658	27617754	TSC_ATAC_DAR66	ENSMUSG00000088391	ENSMUST00000157766	Gm26310	1	27668087	-50381	FALSE	FALSE
chr7	47865056	47865309	TSC_ATAC_DAR67	ENSMUSG00000101622	ENSMUST00000188059	Mrgpra18-ps	-1	47872107	6924.5	FALSE	FALSE
chr11	10730252	10730417	TSC_ATAC_DAR68							TRUE	FALSE
chrX	136268079	136268235	TSC_ATAC_DAR69	ENSMUSG00000046432	ENSMUST00000178632	Ngfrap1	1	136270253	-2096	TRUE	FALSE
chr7	104738312	104738505	TSC_ATAC_DAR70	ENSMUSG00000051885	ENSMUST00000211596	Olfr664	-1	104734362	-4046.5	TRUE	FALSE
chr12	44403831	44403936	TSC_ATAC_DAR71	ENSMUSG00000020598	ENSMUST00000020939	Nrcam	1	44328885	74998.5	FALSE	FALSE
chr2	16811486	16811863	TSC_ATAC_DAR72							FALSE	FALSE
chr6	101330532	101330627	TSC_ATAC_DAR73	ENSMUSG00000108067	ENSMUST00000203709	Gm43953	-1	101328205	-2374.5	TRUE	FALSE
chr11	11914213	11914384	TSC_ATAC_DAR74	ENSMUSG00000087990	ENSMUST00000157365	Gm25058	-1	11913748	-550.5	FALSE	FALSE
chr6	14054298	14054424	TSC_ATAC_DAR75	ENSMUSG00000108205	ENSMUST00000204705	Gm19252	-1	14081635	27274	TRUE	FALSE
chr12	116779387	116779473	TSC_ATAC_DAR76							FALSE	FALSE
chr1	110457138	110457322	TSC_ATAC_DAR77	ENSMUSG00000100758	ENSMUST00000189337	Gm3332	1	110475603	-18373	TRUE	FALSE
chr3	13407233	13407426	TSC_ATAC_DAR78	ENSMUSG00000104065	ENSMUST00000195607	Gm37197	1	13429558	-22228.5	FALSE	FALSE
chr1	151153855	151153955	TSC_ATAC_DAR79	ENSMUSG00000102095	ENSMUST00000188305	C730036E19Rik	1	151138034	15871	TRUE	FALSE
chr8	4586486	4586814	TSC_ATAC_DAR80	ENSMUSG00000058748	ENSMUST00000202692	Zfp958	1	4613167	-26517	TRUE	FALSE
chr16	85448927	85449190	TSC_ATAC_DAR81							FALSE	FALSE
chr1	102302154	102302299	TSC_ATAC_DAR82							FALSE	FALSE
chr12	59275259	59275344	TSC_ATAC_DAR83	ENSMUSG00000098229	ENSMUST00000182374	Gm7719	1	59291964	-16662.5	FALSE	FALSE
chr7	63084523	63084771	TSC_ATAC_DAR84	ENSMUSG00000109057	ENSMUST00000207503	Gm44741	-1	63136290	51643	FALSE	FALSE
chr11	88139233	88139447	TSC_ATAC_DAR85	ENSMUSG00000018378	ENSMUST00000154812	Cuedc1	1	88162261	-22921	TRUE	FALSE
chr3	113193812	113194077	TSC_ATAC_DAR86	ENSMUSG00000081506	ENSMUST00000122117	Amy2-ps1	-1	113206697	12752.5	TRUE	FALSE
chr10	51463924	51464013	TSC_ATAC_DAR87	ENSMUSG00000089672	ENSMUST00000102894	Lilr4b	1	51480632	-16663.5	FALSE	FALSE
chrX	86181128	86181374	TSC_ATAC_DAR88	ENSMUSG00000025056	ENSMUST00000026036	Nr0b1	1	86191764	-10513	TRUE	FALSE
chr2	149753158	149753292	TSC_ATAC_DAR89	ENSMUSG00000081494	ENSMUST00000118417	Gm14130	1	149743175	10050	FALSE	FALSE
chr2	150947988	150948067	TSC_ATAC_DAR90	ENSMUSG00000084264	ENSMUST00000117833	Gm14142	-1	150946809	-1218.5	TRUE	FALSE
chr5	104165268	104165560	TSC_ATAC_DAR91	ENSMUSG00000053268	ENSMUST00000112771	Dspp	1	104170712	-5298	TRUE	FALSE
chr3	149314370	149314555	TSC_ATAC_DAR92	ENSMUSG00000106515	ENSMUST00000196330	Gm30382	-1	149323874	9411.5	FALSE	FALSE
chr10	98749315	98749447	TSC_ATAC_DAR93							FALSE	FALSE
chr9	111429497	111429647	TSC_ATAC_DAR94	ENSMUSG00000032500	ENSMUST00000111879	Dclk3	1	111439081	-9509	FALSE	FALSE
chr10	29118539	29118826	TSC_ATAC_DAR95	ENSMUSG00000038916	ENSMUST00000092629	Soga3	1	29143996	-25313.5	TRUE	FALSE
chr2	137098376	137098548	TSC_ATAC_DAR96	ENSMUSG00000027276	ENSMUST00000133640	Jag1	-1	137085949	-12513	FALSE	FALSE
chr2	180740542	180740694	TSC_ATAC_DAR97	ENSMUSG00000023393	ENSMUST00000140955	Slc17a9	1	180738274	2344	FALSE	FALSE
chr4	15437315	15437408	TSC_ATAC_DAR98	ENSMUSG00000080869	ENSMUST00000118712	Gm11856	1	15486366	-49004.5	FALSE	FALSE
chrX	136789548	136789658	TSC_ATAC_DAR99	ENSMUSG00000018595	ENSMUST00000154833	Glra4	-1	136780141	-9462	TRUE	FALSE
chr13	79765496	79765842	TSC_ATAC_DAR100							FALSE	FALSE
chr6	61055944	61056036	TSC_ATAC_DAR101	ENSMUSG00000108299	ENSMUST00000204373	Gm43892	-1	61044993	-10997	TRUE	FALSE
chr4	95684840	95685024	TSC_ATAC_DAR102	ENSMUSG00000028573	ENSMUST00000125742	Fggy	1	95636887	48045	FALSE	FALSE
chr9	111506190	111506426	TSC_ATAC_DAR103	ENSMUSG00000106647	ENSMUST00000199378	Gm42523	-1	111548940	42632	TRUE	FALSE
chr15	65216622	65216788	TSC_ATAC_DAR104							FALSE	FALSE
chr16	51064529	51064656	TSC_ATAC_DAR105							TRUE	FALSE
chr6	144532370	144532493	TSC_ATAC_DAR106	ENSMUSG00000087157	ENSMUST00000156443	Sox5os2	1	144481225	51206.5	FALSE	FALSE
chr10	12257639	12257805	TSC_ATAC_DAR107							TRUE	FALSE
chr17	55428768	55428947	TSC_ATAC_DAR108	ENSMUSG00000024172	ENSMUST00000133899	St6gal2	1	55445382	-16524.5	FALSE	FALSE
chr12	42379728	42379857	TSC_ATAC_DAR109	ENSMUSG00000093214	ENSMUST00000175473	Gm25248	1	42281716	98076.5	TRUE	FALSE
chr2	21392968	21393051	TSC_ATAC_DAR110	ENSMUSG00000085680	ENSMUST00000133391	Gm13327	-1	21369111	-23898.5	FALSE	FALSE
chr4	6116063	6116173	TSC_ATAC_DAR111	ENSMUSG00000084360	ENSMUST00000121336	Gm11797	1	6069874	46244	FALSE	FALSE
chr14	79135199	79135280	TSC_ATAC_DAR112	ENSMUSG00000071262	ENSMUST00000040802	Zfp957	-1	79223876	88636.5	TRUE	FALSE
chr14	15669420	15669509	TSC_ATAC_DAR113							TRUE	FALSE
chrX	126383051	126383154	TSC_ATAC_DAR114	ENSMUSG00000081736	ENSMUST00000117980	Gm14971	1	126299995	83107.5	FALSE	FALSE
chr1	77835278	77835426	TSC_ATAC_DAR115	ENSMUSG00000065215	ENSMUST00000083281	Gm26263	-1	77898446	63094	FALSE	FALSE
chr1	95727418	95727639	TSC_ATAC_DAR116	ENSMUSG00000102718	ENSMUST00000194989	Gm37761	1	95738196	-10667.5	TRUE	FALSE
chr3	159254074	159254409	TSC_ATAC_DAR117							TRUE	FALSE
chr14	108678817	108678954	TSC_ATAC_DAR118	ENSMUSG00000058430	ENSMUST00000080234	Rpl27a-ps2	-1	108692643	13757.5	TRUE	FALSE
chr11	3173508	3173655	TSC_ATAC_DAR119	ENSMUSG00000023764	ENSMUST00000156655	Sfi1	-1	3170704	-2877.5	FALSE	FALSE
chr11	16240534	16240986	TSC_ATAC_DAR120	ENSMUSG00000082410	ENSMUST00000119734	Gm12011	1	16236929	3831	TRUE	FALSE
chr1	96874798	96874885	TSC_ATAC_DAR121	ENSMUSG00000097814	ENSMUST00000202118	Panct2	1	96872233	2608.5	FALSE	FALSE
chr3	10917186	10917336	TSC_ATAC_DAR122	ENSMUSG00000087858	ENSMUST00000157233	Gm22795	-1	10975586	58325	FALSE	FALSE
chr11	11822693	11822993	TSC_ATAC_DAR123	ENSMUSG00000020182	ENSMUST00000136810	Ddc	-1	11822921	78	TRUE	FALSE
chr12	19193157	19193312	TSC_ATAC_DAR124							TRUE	FALSE
chr13	66711210	66711388	TSC_ATAC_DAR125	ENSMUSG00000074830	ENSMUST00000071320	Zfp640	-1	66673330	-37969	TRUE	FALSE
chr17	49360095	49360190	TSC_ATAC_DAR126	ENSMUSG00000064541	ENSMUST00000082607	Gm22978	1	49292742	67400.5	FALSE	FALSE
chr16	90437427	90437632	TSC_ATAC_DAR127	ENSMUSG00000053414	ENSMUST00000065856	Hunk	1	90386397	51132.5	TRUE	FALSE
chr11	90821074	90821338	TSC_ATAC_DAR128	ENSMUSG00000085940	ENSMUST00000142521	4930405D11Rik	1	90804692	16514	TRUE	FALSE
chr15	91864191	91864463	TSC_ATAC_DAR129	ENSMUSG00000044021	ENSMUST00000178108	Muc19	1	91870471	-6144	FALSE	FALSE
chr17	91274590	91274692	TSC_ATAC_DAR130	ENSMUSG00000043346	ENSMUST00000057074	Gm6741	1	91236787	37854	FALSE	FALSE
chr3	120029794	120030012	TSC_ATAC_DAR131	ENSMUSG00000104726	ENSMUST00000195974	Gm18384	1	119968731	61172	TRUE	FALSE
chr4	19441653	19442015	TSC_ATAC_DAR132	ENSMUSG00000089090	ENSMUST00000158465	Gm25655	-1	19514779	72945	FALSE	FALSE
chr1	152201664	152201759	TSC_ATAC_DAR133	ENSMUSG00000102090	ENSMUST00000165944	Gm8964	1	152128585	73126.5	TRUE	FALSE
chr1	9367336	9367702	TSC_ATAC_DAR134	ENSMUSG00000101571	ENSMUST00000040649	Gm6187	-1	9398687	31168	TRUE	FALSE
chr8	53030217	53030366	TSC_ATAC_DAR135	ENSMUSG00000088678	ENSMUST00000158053	Gm23666	1	53006408	23883.5	FALSE	FALSE
chr3	16933522	16933716	TSC_ATAC_DAR136							FALSE	FALSE
chr18	4304887	4305180	TSC_ATAC_DAR137	ENSMUSG00000024235	ENSMUST00000173708	Map3k8	-1	4335048	30014.5	TRUE	FALSE
chr11	63487264	63487410	TSC_ATAC_DAR138	ENSMUSG00000085113	ENSMUST00000151765	B130011K05Rik	1	63413169	74168	TRUE	FALSE
chr3	159489116	159489280	TSC_ATAC_DAR139	ENSMUSG00000104864	ENSMUST00000197367	Gm43655	1	159491418	-2220	TRUE	FALSE
chr17	51276294	51276473	TSC_ATAC_DAR140	ENSMUSG00000023923	ENSMUST00000024717	Tbc1d5	-1	51179349	-97034.5	TRUE	FALSE
chr15	27849598	27849694	TSC_ATAC_DAR141							TRUE	FALSE
chr2	81481129	81481462	TSC_ATAC_DAR142	ENSMUSG00000088194	ENSMUST00000157569	Gm23900	-1	81543342	62046.5	TRUE	FALSE
chr17	81256276	81256462	TSC_ATAC_DAR143							FALSE	FALSE
chr2	87860263	87860586	TSC_ATAC_DAR144	ENSMUSG00000047039	ENSMUST00000061081	Olfr1151	1	87857177	3247.5	FALSE	FALSE
chr1	124912423	124912762	TSC_ATAC_DAR145	ENSMUSG00000100851	ENSMUST00000187286	Gm28928	-1	124846039	-66553.5	TRUE	FALSE
chr10	130419978	130420285	TSC_ATAC_DAR146	ENSMUSG00000040540	ENSMUST00000075147	Gm9770	1	130412499	7632.5	FALSE	FALSE
chr3	157255619	157256083	TSC_ATAC_DAR147	ENSMUSG00000094982	ENSMUST00000177876	Gm23725	-1	157237331	-18520	FALSE	FALSE
chr17	65511987	65512261	TSC_ATAC_DAR148	ENSMUSG00000092908	ENSMUST00000175167	Gm25731	1	65509368	2756	TRUE	FALSE
chr9	87960864	87960959	TSC_ATAC_DAR149	ENSMUSG00000077553	ENSMUST00000104365	Gm23176	-1	88021549	60637.5	TRUE	FALSE
chr10	15107852	15108101	TSC_ATAC_DAR150							TRUE	FALSE
chr2	89725884	89726006	TSC_ATAC_DAR151	ENSMUSG00000100224	ENSMUST00000187990	Olfr1252	-1	89722109	-3836	TRUE	FALSE
chr1	56723832	56723951	TSC_ATAC_DAR152	ENSMUSG00000045336	ENSMUST00000062085	Hsfy2	-1	56637435	-86456.5	FALSE	FALSE
chr1	80900881	80900978	TSC_ATAC_DAR153	ENSMUSG00000099949	ENSMUST00000186576	Gm29124	-1	80898105	-2824.5	FALSE	FALSE
chr12	65377861	65378058	TSC_ATAC_DAR154	ENSMUSG00000077590	ENSMUST00000104402	Gm26015	-1	65405970	28010.5	TRUE	FALSE
chr4	147417466	147417709	TSC_ATAC_DAR155	ENSMUSG00000082248	ENSMUST00000120609	Gm13161	1	147443471	-25883.5	FALSE	FALSE
chr12	98318444	98318750	TSC_ATAC_DAR156	ENSMUSG00000021886	ENSMUST00000075072	Gpr65	1	98268635	49962	TRUE	FALSE
chr12	98318941	98319227	TSC_ATAC_DAR157	ENSMUSG00000021886	ENSMUST00000075072	Gpr65	1	98268635	50449	TRUE	FALSE
chr9	90155532	90155771	TSC_ATAC_DAR158	ENSMUSG00000104263	ENSMUST00000192703	9430062P05Rik	-1	90159804	4152.5	TRUE	FALSE
chr14	81823383	81823668	TSC_ATAC_DAR159							TRUE	FALSE
chr1	88220452	88220599	TSC_ATAC_DAR160	ENSMUSG00000092220	ENSMUST00000173165	Gm20528	-1	88218584	-1941.5	TRUE	FALSE
