# Supplementary material for: Mapping the chromatin landscape and Blimp1 transcriptional targets that regulate trophoblast differentiation
Source: Sci Rep. 2017 Jul 28;7:6793. doi: 10.1038/s41598-017-06859-9 (PMC5533796; doi:10.1038/s41598-017-06859-9)
Supplement: Supplementary file 5 — Table S4 [file 41598_2017_6859_MOESM5_ESM.xlsx]

## Sheet: Sheet1
Table S4: D2 ATAC-seq differentially accessible regions (DARs) with nearest TSSs ±100kb indicated.
Gene annotations relative to Ensembl release 86.
Chromosome	Peak start	Peak stop	Peak ID	Ensembl Gene ID	Ensembl Transcript ID	Gene Name	Gene Strand	TSS	Distance from peak centre to TSS (bp)	Overlapping Esrrb ChIP-seq peak	Overlapping Tfap2c ChIP-seq peak
chr11	120510312	120510440	d2_ATAC_DAR1	ENSMUSG00000025792	ENSMUST00000152187	Slc25a10	1	120497725	12651	FALSE	FALSE
chr10	79663766	79663856	d2_ATAC_DAR2	ENSMUSG00000020310	ENSMUST00000020554	Madcam1	1	79664574	-763	FALSE	FALSE
chr5	43982111	43982358	d2_ATAC_DAR3	ENSMUSG00000048373	ENSMUST00000199894	Fgfbp1	-1	43981779	-455.5	FALSE	FALSE
chr11	3157886	3157991	d2_ATAC_DAR4	ENSMUSG00000023764	ENSMUST00000126746	Sfi1	-1	3164597	6658.5	FALSE	FALSE
chrX	64157517	64157623	d2_ATAC_DAR5	ENSMUSG00000079579	ENSMUST00000114682	Gm6760	-1	64152198	-5372	FALSE	FALSE
chr8	69109708	69109908	d2_ATAC_DAR6	ENSMUSG00000006273	ENSMUST00000129797	Atp6v1b2	1	69103128	6680	TRUE	TRUE
chr4	156077759	156077916	d2_ATAC_DAR7	ENSMUSG00000086549	ENSMUST00000138361	Gm13648	-1	156059802	-18035.5	FALSE	TRUE
chr17	17303510	17303760	d2_ATAC_DAR8	ENSMUSG00000072761	ENSMUST00000186431	Gm6712	1	17294443	9192	FALSE	FALSE
chr4	59445649	59445917	d2_ATAC_DAR9	ENSMUSG00000038578	ENSMUST00000107544	Susd1	-1	59438633	-7150	TRUE	TRUE
chr5	97961242	97961403	d2_ATAC_DAR10	ENSMUSG00000029338	ENSMUST00000202736	Antxr2	-1	97996095	34772.5	FALSE	FALSE
chr14	7568560	7568653	d2_ATAC_DAR11	ENSMUSG00000079364	ENSMUST00000163790	Gm3558	-1	7568566	-40.5	FALSE	FALSE
chr19	56938124	56938223	d2_ATAC_DAR12	ENSMUSG00000025083	ENSMUST00000155467	Afap1l2	-1	56928553	-9620.5	FALSE	FALSE
chr5	108711094	108711237	d2_ATAC_DAR13	ENSMUSG00000008090	ENSMUST00000199802	Fgfrl1	1	108705074	6091.5	FALSE	FALSE
chr11	50363991	50364105	d2_ATAC_DAR14	ENSMUSG00000076450	ENSMUST00000103251	Mir804	-1	50357879	-6169	FALSE	FALSE
chr2	69135604	69135788	d2_ATAC_DAR15	ENSMUSG00000034738	ENSMUST00000041865	Nostrin	1	69135800	-104	FALSE	FALSE
chr16	20425388	20425428	d2_ATAC_DAR16	ENSMUSG00000022822	ENSMUST00000077867	Abcc5	-1	20425986	578	FALSE	TRUE
chr13	43243384	43243480	d2_ATAC_DAR17	ENSMUSG00000051335	ENSMUST00000055341	Gfod1	-1	43304172	60740	FALSE	FALSE
chr4	54374533	54374802	d2_ATAC_DAR18	ENSMUSG00000093183	ENSMUST00000175442	Gm25687	1	54468352	-93684.5	TRUE	TRUE
chr11	35975220	35975384	d2_ATAC_DAR19	ENSMUSG00000018849	ENSMUST00000018993	Wwc1	-1	35980527	5225	FALSE	FALSE
chr15	93454196	93454360	d2_ATAC_DAR20	ENSMUSG00000036167	ENSMUST00000165935	Pphln1	1	93398464	55814	FALSE	FALSE
chr17	50555235	50555348	d2_ATAC_DAR21	ENSMUSG00000038910	ENSMUST00000043938	Plcl2	1	50509547	45744.5	FALSE	FALSE
chr3	59011074	59011252	d2_ATAC_DAR22	ENSMUSG00000056476	ENSMUST00000164225	Med12l	1	59006978	4185	FALSE	FALSE
chr2	21182980	21183116	d2_ATAC_DAR23	ENSMUSG00000089472	ENSMUST00000158847	Gm25368	1	21171083	11965	FALSE	FALSE
chr4	62688750	62688881	d2_ATAC_DAR24	ENSMUSG00000059810	ENSMUST00000125369	Rgs3	1	62699466	-10650.5	FALSE	TRUE
chr11	77423606	77423787	d2_ATAC_DAR25	ENSMUSG00000037926	ENSMUST00000180545	Ssh2	1	77391437	32259.5	FALSE	TRUE
chr11	35832273	35832433	d2_ATAC_DAR26	ENSMUSG00000018848	ENSMUST00000137815	Rars	-1	35834461	2108	FALSE	FALSE
chr11	120176093	120176243	d2_ATAC_DAR27	ENSMUSG00000075389	ENSMUST00000155681	2810410L24Rik	-1	120188751	12583	FALSE	TRUE
chr19	30183733	30183875	d2_ATAC_DAR28	ENSMUSG00000024827	ENSMUST00000025778	Gldc	-1	30175418	-8386	FALSE	FALSE
chr11	78171798	78171882	d2_ATAC_DAR29	ENSMUSG00000017405	ENSMUST00000147798	Nek8	-1	78169828	-2012	FALSE	FALSE
chr16	62857738	62857847	d2_ATAC_DAR30	ENSMUSG00000022912	ENSMUST00000023629	Pros1	1	62854307	3485.5	FALSE	FALSE
chrX	95963510	95963701	d2_ATAC_DAR31	ENSMUSG00000057421	ENSMUST00000139717	Las1l	-1	95956962	-6643.5	FALSE	FALSE
chr14	120306326	120306472	d2_ATAC_DAR32	ENSMUSG00000022139	ENSMUST00000167459	Mbnl2	1	120275669	30730	FALSE	FALSE
chr7	140115625	140115884	d2_ATAC_DAR33	ENSMUSG00000025464	ENSMUST00000211757	Paox	1	140115799	-44.5	FALSE	FALSE
chr4	40275626	40275704	d2_ATAC_DAR34	ENSMUSG00000071014	ENSMUST00000108108	Ndufb6	-1	40279409	3744	FALSE	FALSE
chr19	10525583	10525682	d2_ATAC_DAR35	ENSMUSG00000034820	ENSMUST00000038379	Cpsf7	1	10525244	388.5	FALSE	FALSE
chr6	97211325	97211475	d2_ATAC_DAR36	ENSMUSG00000035199	ENSMUST00000044681	Arl6ip5	1	97210689	711	FALSE	FALSE
chr5	115491828	115491974	d2_ATAC_DAR37	ENSMUSG00000081282	ENSMUST00000121159	Gm13836	-1	115492455	554	FALSE	TRUE
chr15	10175794	10176016	d2_ATAC_DAR38	ENSMUSG00000005268	ENSMUST00000005400	Prlr	1	10177238	-1333	TRUE	FALSE
chr15	25396109	25396580	d2_ATAC_DAR39	ENSMUSG00000045763	ENSMUST00000058845	Basp1	-1	25413764	17419.5	FALSE	FALSE
chr1	150009257	150009472	d2_ATAC_DAR40	ENSMUSG00000099701	ENSMUST00000190706	Gm19136	-1	150024256	14891.5	FALSE	FALSE
chr5	13997206	13997319	d2_ATAC_DAR41	ENSMUSG00000063531	ENSMUST00000073957	Sema3e	1	14025276	-28013.5	FALSE	FALSE
chr9	58055877	58056044	d2_ATAC_DAR42	ENSMUSG00000032327	ENSMUST00000145886	Stra6	1	58063788	-7827.5	FALSE	TRUE
chr11	75647376	75647445	d2_ATAC_DAR43	ENSMUSG00000006127	ENSMUST00000139856	Inpp5k	1	75646846	564.5	FALSE	FALSE
chr18	84625609	84625702	d2_ATAC_DAR44	ENSMUSG00000056162	ENSMUST00000130579	Cndp1	-1	84649946	24290.5	FALSE	FALSE
chr1	51530127	51530220	d2_ATAC_DAR45	ENSMUSG00000103424	ENSMUST00000194442	Gm37535	-1	51529369	-804.5	TRUE	TRUE
chr8	80857884	80857994	d2_ATAC_DAR46	ENSMUSG00000109587	ENSMUST00000211421	RP24-335D17.3	1	80879940	-22001	FALSE	FALSE
chr7	5093385	5093457	d2_ATAC_DAR47	ENSMUSG00000035203	ENSMUST00000155436	Epn1	1	5089838	3583	FALSE	FALSE
chr7	30275294	30275403	d2_ATAC_DAR48	ENSMUSG00000013928	ENSMUST00000108187	Thap8	1	30280094	-4745.5	FALSE	FALSE
chr13	55209887	55209973	d2_ATAC_DAR49	ENSMUSG00000021488	ENSMUST00000099490	Nsd1	1	55209782	148	TRUE	FALSE
chr4	98702861	98702980	d2_ATAC_DAR50	ENSMUSG00000087166	ENSMUST00000152889	L1td1	1	98726734	-23813.5	TRUE	TRUE
chr16	44430255	44430339	d2_ATAC_DAR51	ENSMUSG00000071550	ENSMUST00000128916	Cfap44	1	44432043	-1746	FALSE	FALSE
chr7	120933773	120933934	d2_ATAC_DAR52	ENSMUSG00000030880	ENSMUST00000209014	Polr3e	1	120934830	-976.5	FALSE	TRUE
chr17	56747980	56748088	d2_ATAC_DAR53	ENSMUSG00000039481	ENSMUST00000044752	Nrtn	-1	56757530	9496	FALSE	FALSE
chr5	124209878	124210034	d2_ATAC_DAR54	ENSMUSG00000029406	ENSMUST00000086123	Pitpnm2	-1	124216418	6462	FALSE	TRUE
chr2	65227263	65227349	d2_ATAC_DAR55	ENSMUSG00000034903	ENSMUST00000132478	Cobll1	-1	65235995	8689	FALSE	FALSE
chr17	88545399	88545493	d2_ATAC_DAR56	ENSMUSG00000103075	ENSMUST00000195386	Gm38109	1	88533027	12419	FALSE	FALSE
chr13	21177829	21177985	d2_ATAC_DAR57	ENSMUSG00000021326	ENSMUST00000124052	Trim27	1	21179445	-1538	FALSE	FALSE
chr5	44103927	44104018	d2_ATAC_DAR58	ENSMUSG00000105048	ENSMUST00000197883	Gm42966	1	44105849	-1876.5	FALSE	FALSE
chrX	3289805	3289898	d2_ATAC_DAR59	ENSMUSG00000080876	ENSMUST00000121982	Gm14332	-1	3278543	-11308.5	FALSE	FALSE
chr7	56549330	56549479	d2_ATAC_DAR60							FALSE	FALSE
chr1	16093296	16093414	d2_ATAC_DAR61	ENSMUSG00000067795	ENSMUST00000151004	4930444P10Rik	-1	16093325	-30	FALSE	FALSE
chr3	49023832	49023960	d2_ATAC_DAR62	ENSMUSG00000102263	ENSMUST00000194963	Gm31415	1	49062378	-38482	FALSE	FALSE
chr10	18411355	18411565	d2_ATAC_DAR63	ENSMUSG00000039835	ENSMUST00000037341	Nhsl1	1	18407675	3785	TRUE	FALSE
chr16	76539712	76539918	d2_ATAC_DAR64	ENSMUSG00000109338	ENSMUST00000207575	Gm45030	-1	76502909	-36906	TRUE	FALSE
chr3	98375207	98375327	d2_ATAC_DAR65	ENSMUSG00000050064	ENSMUST00000196741	Zfp697	1	98382461	-7194	FALSE	TRUE
chr2	156842356	156842489	d2_ATAC_DAR66	ENSMUSG00000062175	ENSMUST00000150078	Tgif2	1	156841022	1400.5	FALSE	TRUE
chr2	168738043	168738210	d2_ATAC_DAR67	ENSMUSG00000027546	ENSMUST00000140188	Atp9a	-1	168741800	3673.5	FALSE	FALSE
chr18	84570089	84570218	d2_ATAC_DAR68	ENSMUSG00000048410	ENSMUST00000125450	Zfp407	-1	84558425	-11728.5	FALSE	FALSE
chr17	68063139	68063388	d2_ATAC_DAR69	ENSMUSG00000024043	ENSMUST00000024840	Arhgap28	-1	68004120	-59143.5	FALSE	FALSE
chr11	80785890	80785974	d2_ATAC_DAR70	ENSMUSG00000035441	ENSMUST00000041065	Myo1d	-1	80780025	-5907	FALSE	FALSE
chr11	116011593	116011850	d2_ATAC_DAR71	ENSMUSG00000020766	ENSMUST00000021114	Galk1	-1	116012719	997.5	FALSE	TRUE
chr11	76594045	76594162	d2_ATAC_DAR72	ENSMUSG00000024205	ENSMUST00000136893	Rpl36-ps2	1	76601319	-7215.5	TRUE	TRUE
chr2	26547607	26547749	d2_ATAC_DAR73	ENSMUSG00000082864	ENSMUST00000121427	Gm13358	1	26558625	-10947	FALSE	TRUE
chr18	61479694	61479850	d2_ATAC_DAR74	ENSMUSG00000089541	ENSMUST00000158916	Gm25834	-1	61467153	-12619	TRUE	TRUE
chr16	38703555	38703694	d2_ATAC_DAR75	ENSMUSG00000022799	ENSMUST00000132697	Arhgap31	-1	38712898	9273.5	FALSE	TRUE
chr15	36937204	36937309	d2_ATAC_DAR76	ENSMUSG00000072618	ENSMUST00000100713	Gm10384	-1	36879816	-57440.5	FALSE	FALSE
chr13	100650688	100651005	d2_ATAC_DAR77	ENSMUSG00000078941	ENSMUST00000022135	Ak6	1	100650979	-132.5	FALSE	TRUE
chr4	144401420	144401512	d2_ATAC_DAR78	ENSMUSG00000028590	ENSMUST00000133334	Pramef12os	1	144404868	-3402	FALSE	FALSE
chr13	5861526	5861617	d2_ATAC_DAR79	ENSMUSG00000000078	ENSMUST00000000080	Klf6	1	5861489	82.5	FALSE	FALSE
chr11	30200537	30200763	d2_ATAC_DAR80	ENSMUSG00000020315	ENSMUST00000102838	Sptbn1	-1	30198257	-2393	FALSE	FALSE
chr8	108758758	108758870	d2_ATAC_DAR81	ENSMUSG00000104292	ENSMUST00000191614	Gm38042	1	108737593	21221	FALSE	FALSE
chr5	131518878	131518959	d2_ATAC_DAR82	ENSMUSG00000029673	ENSMUST00000183153	Auts2	-1	131534397	15478.5	FALSE	FALSE
chr7	125247081	125247191	d2_ATAC_DAR83	ENSMUSG00000073844	ENSMUST00000073056	Gm21957	-1	125219886	-27250	FALSE	FALSE
chr10	28157758	28157879	d2_ATAC_DAR84	ENSMUSG00000076377	ENSMUST00000102422	Gm22370	-1	28214121	56302.5	FALSE	FALSE
chr10	45098691	45098788	d2_ATAC_DAR85	ENSMUSG00000077082	ENSMUST00000103894	Gm23766	-1	45095708	-3031.5	FALSE	FALSE
chr7	102313352	102313501	d2_ATAC_DAR86	ENSMUSG00000030987	ENSMUST00000211457	Stim1	1	102268327	45099.5	FALSE	FALSE
chr2	78675758	78675836	d2_ATAC_DAR87	ENSMUSG00000084239	ENSMUST00000121117	Gm14463	1	78657429	18368	FALSE	FALSE
chr14	64439581	64439672	d2_ATAC_DAR88	ENSMUSG00000054733	ENSMUST00000209392	Msra	-1	64440917	1290.5	FALSE	FALSE
chr16	90430331	90430406	d2_ATAC_DAR89	ENSMUSG00000053414	ENSMUST00000065856	Hunk	1	90386397	43971.5	FALSE	FALSE
chr4	129610561	129610674	d2_ATAC_DAR90	ENSMUSG00000078552	ENSMUST00000143374	Dcdc2b	-1	129609248	-1369.5	FALSE	FALSE
chr11	40365795	40365900	d2_ATAC_DAR91	ENSMUSG00000082295	ENSMUST00000121775	Gm12133	-1	40423354	57506.5	FALSE	FALSE
chr14	72468588	72468646	d2_ATAC_DAR92	ENSMUSG00000109446	ENSMUST00000208955	Gm9195	-1	72491838	23221	FALSE	FALSE
chr4	114409811	114409890	d2_ATAC_DAR93	ENSMUSG00000070867	ENSMUST00000094894	Trabd2b	1	114406724	3126.5	FALSE	FALSE
chr14	120297423	120297509	d2_ATAC_DAR94	ENSMUSG00000022139	ENSMUST00000088419	Mbnl2	1	120275669	21797	FALSE	FALSE
chr2	172533504	172533631	d2_ATAC_DAR95	ENSMUSG00000028640	ENSMUST00000030391	Tfap2c	1	172549593	-16025.5	FALSE	FALSE
chr10	70643149	70643267	d2_ATAC_DAR96	ENSMUSG00000037747	ENSMUST00000162571	Phyhipl	-1	70651925	8717	FALSE	FALSE
chr6	72071390	72071705	d2_ATAC_DAR97	ENSMUSG00000108344	ENSMUST00000206828	Gm8952	-1	72074153	2605.5	FALSE	FALSE
chr13	111801155	111801207	d2_ATAC_DAR98	ENSMUSG00000021754	ENSMUST00000145055	Map3k1	-1	111808315	7134	FALSE	FALSE
chr10	7651114	7651233	d2_ATAC_DAR99	ENSMUSG00000019795	ENSMUST00000159835	Pcmt1	-1	7651536	362.5	FALSE	FALSE
chr7	90335612	90335705	d2_ATAC_DAR100	ENSMUSG00000030616	ENSMUST00000208720	Sytl2	1	90348698	-13039.5	FALSE	FALSE
chrX	56390912	56390983	d2_ATAC_DAR101	ENSMUSG00000097288	ENSMUST00000181581	Gm2155	-1	56374790	-16157.5	FALSE	FALSE
chr12	31821945	31822057	d2_ATAC_DAR102	ENSMUSG00000088242	ENSMUST00000157617	Gm25913	1	31858458	-36457	FALSE	FALSE
chr7	127188615	127188743	d2_ATAC_DAR103	ENSMUSG00000092905	ENSMUST00000175164	Gm25735	1	127191027	-2348	FALSE	TRUE
chr3	158182043	158182152	d2_ATAC_DAR104	ENSMUSG00000106043	ENSMUST00000198578	Gm42968	1	158180236	1861.5	FALSE	FALSE
chr6	71312943	71313029	d2_ATAC_DAR105	ENSMUSG00000055027	ENSMUST00000173297	Smyd1	-1	71322206	9220	FALSE	FALSE
chr9	77920820	77920935	d2_ATAC_DAR106	ENSMUSG00000032349	ENSMUST00000133757	Elovl5	1	77921932	-1054.5	FALSE	FALSE
chr11	5846944	5847025	d2_ATAC_DAR107	ENSMUSG00000020474	ENSMUST00000020767	Polm	-1	5838016	-8968.5	FALSE	FALSE
chr6	131477357	131477391	d2_ATAC_DAR108	ENSMUSG00000094113	ENSMUST00000075020	5430401F13Rik	1	131486400	-9026	FALSE	FALSE
chr14	24264310	24264524	d2_ATAC_DAR109	ENSMUSG00000021782	ENSMUST00000090398	Dlg5	-1	24245920	-18497	FALSE	FALSE
chr6	108528424	108528540	d2_ATAC_DAR110	ENSMUSG00000107458	ENSMUST00000203360	Gm44040	-1	108525687	-2795	FALSE	FALSE
chr13	78601306	78601399	d2_ATAC_DAR111							FALSE	FALSE
chr2	119744767	119744877	d2_ATAC_DAR112	ENSMUSG00000027296	ENSMUST00000028758	Itpka	1	119742337	2485	FALSE	TRUE
chr11	54928234	54928522	d2_ATAC_DAR113	ENSMUSG00000020400	ENSMUST00000132224	Tnip1	-1	54921075	-7303	FALSE	FALSE
chr1	65510239	65510265	d2_ATAC_DAR114	ENSMUSG00000099819	ENSMUST00000189087	Gm28728	-1	65524075	13823	FALSE	FALSE
chr1	66112951	66113109	d2_ATAC_DAR115	ENSMUSG00000083289	ENSMUST00000118496	Gm8812	1	66062965	50065	FALSE	FALSE
chr8	68392621	68392748	d2_ATAC_DAR116	ENSMUSG00000085197	ENSMUST00000139265	1700125H03Rik	1	68368466	24218.5	FALSE	FALSE
chr9	119351423	119351507	d2_ATAC_DAR117	ENSMUSG00000036138	ENSMUST00000175719	Acaa1a	1	119348505	2960	FALSE	FALSE
chr4	55207155	55207386	d2_ATAC_DAR118	ENSMUSG00000081177	ENSMUST00000118033	Gm12509	1	55163008	44262.5	FALSE	FALSE
chr6	145558606	145558747	d2_ATAC_DAR119	ENSMUSG00000054966	ENSMUST00000142122	Lmntd1	-1	145613969	55292.5	FALSE	FALSE
chr7	34996983	34997087	d2_ATAC_DAR120	ENSMUSG00000063931	ENSMUST00000162509	Pepd	1	34969510	27525	FALSE	FALSE
chr2	25600065	25600330	d2_ATAC_DAR121	ENSMUSG00000052403	ENSMUST00000155684	Fcnaos	1	25607892	-7694.5	FALSE	FALSE
chr6	96439873	96440025	d2_ATAC_DAR122	ENSMUSG00000065239	ENSMUST00000083305	Gm22971	-1	96469531	29582	FALSE	FALSE
chr7	38167093	38167265	d2_ATAC_DAR123	ENSMUSG00000089230	ENSMUST00000158605	Gm22203	-1	38176671	9492	FALSE	FALSE
chr6	17663199	17663319	d2_ATAC_DAR124	ENSMUSG00000015733	ENSMUST00000142592	Capza2	1	17660606	2653	FALSE	FALSE
chr14	111223434	111223575	d2_ATAC_DAR125	ENSMUSG00000093362	ENSMUST00000175621	Gm22802	1	111282046	-58541.5	FALSE	FALSE
chr18	42112306	42112451	d2_ATAC_DAR126	ENSMUSG00000057719	ENSMUST00000132681	Sh3rf2	1	42141897	-29518.5	FALSE	FALSE
chr13	56677830	56677890	d2_ATAC_DAR127	ENSMUSG00000098962	ENSMUST00000184060	Gm27698	1	56699930	-22070	FALSE	FALSE
chr18	35116955	35117163	d2_ATAC_DAR128	ENSMUSG00000037815	ENSMUST00000042345	Ctnna1	1	35118888	-1829	TRUE	FALSE
chr19	55094795	55095091	d2_ATAC_DAR129	ENSMUSG00000024978	ENSMUST00000061856	Gpam	-1	55099451	4508	FALSE	FALSE
chr11	7413353	7413491	d2_ATAC_DAR130							FALSE	FALSE
chr2	92927413	92927484	d2_ATAC_DAR131	ENSMUSG00000027220	ENSMUST00000028648	Syt13	1	92915098	12350.5	FALSE	FALSE
chr9	99054160	99054248	d2_ATAC_DAR132	ENSMUSG00000044860	ENSMUST00000076730	Gm1123	-1	99035715	-18489	FALSE	FALSE
chr3	22708963	22709107	d2_ATAC_DAR133							FALSE	FALSE
chr13	34031027	34031202	d2_ATAC_DAR134	ENSMUSG00000091462	ENSMUST00000169557	Gm17084	1	34033063	-1948.5	FALSE	FALSE
chr11	16741318	16741532	d2_ATAC_DAR135	ENSMUSG00000064831	ENSMUST00000082897	Gm25698	-1	16732711	-8714	FALSE	FALSE
chr5	100054237	100054385	d2_ATAC_DAR136	ENSMUSG00000089491	ENSMUST00000158866	Gm26363	-1	100056991	2680	FALSE	FALSE
chr6	21975504	21975583	d2_ATAC_DAR137	ENSMUSG00000062980	ENSMUST00000115383	Cped1	1	21985916	-10372.5	FALSE	FALSE
chr13	46910925	46911056	d2_ATAC_DAR138	ENSMUSG00000084466	ENSMUST00000122517	Gm22960	1	46902589	8401.5	FALSE	FALSE
chrX	137021274	137021393	d2_ATAC_DAR139	ENSMUSG00000044348	ENSMUST00000136300	Slc25a53	-1	137017758	-3575.5	TRUE	FALSE
chr13	76553328	76553465	d2_ATAC_DAR140	ENSMUSG00000021596	ENSMUST00000126960	Mctp1	1	76579674	-26277.5	FALSE	FALSE
chr5	72491377	72491621	d2_ATAC_DAR141	ENSMUSG00000093771	ENSMUST00000176972	AU023070	-1	72497104	5605	FALSE	FALSE
chr16	65802480	65802826	d2_ATAC_DAR142	ENSMUSG00000091243	ENSMUST00000168064	Vgll3	1	65815633	-12980	FALSE	FALSE
chr4	94993245	94993384	d2_ATAC_DAR143	ENSMUSG00000086251	ENSMUST00000149367	Gm12694	1	94979203	14111.5	FALSE	FALSE
chr14	33817929	33818048	d2_ATAC_DAR144							FALSE	FALSE
chr12	33226708	33226816	d2_ATAC_DAR145	ENSMUSG00000079143	ENSMUST00000155877	Atxn7l1os1	-1	33228854	2092	FALSE	FALSE
chr11	58152054	58152155	d2_ATAC_DAR146	ENSMUSG00000037275	ENSMUST00000134953	Gemin5	-1	58160768	8663.5	FALSE	FALSE
chr13	48982847	48983185	d2_ATAC_DAR147	ENSMUSG00000097059	ENSMUST00000180775	Fam120aos	1	48968287	14729	TRUE	FALSE
chr2	152810269	152810420	d2_ATAC_DAR148	ENSMUSG00000007659	ENSMUST00000173755	Bcl2l1	-1	152828535	18190.5	FALSE	FALSE
chr1	180359479	180359572	d2_ATAC_DAR149	ENSMUSG00000104388	ENSMUST00000193199	Gm37033	1	180357649	1876.5	FALSE	FALSE
chr6	39533076	39533223	d2_ATAC_DAR150	ENSMUSG00000085058	ENSMUST00000200951	8030453O22Rik	1	39527526	5623.5	FALSE	FALSE
chr6	81230836	81231002	d2_ATAC_DAR151							FALSE	FALSE
chrX	13239609	13239796	d2_ATAC_DAR152	ENSMUSG00000082090	ENSMUST00000119074	Gm16481	1	13238327	1375.5	FALSE	FALSE
chr1	82826292	82826379	d2_ATAC_DAR153	ENSMUSG00000100744	ENSMUST00000185925	Gm17764	-1	82822861	-3474.5	FALSE	FALSE
chr7	112403279	112403430	d2_ATAC_DAR154	ENSMUSG00000030771	ENSMUST00000140202	Micalcl	1	112407108	-3753.5	FALSE	TRUE
chr10	16950060	16950334	d2_ATAC_DAR155	ENSMUSG00000101969	ENSMUST00000208191	Gm20125	-1	16963180	12983	FALSE	FALSE
chr18	82898143	82898290	d2_ATAC_DAR156	ENSMUSG00000058881	ENSMUST00000171238	Zfp516	1	82910879	-12662.5	FALSE	FALSE
chrX	53677957	53678118	d2_ATAC_DAR157	ENSMUSG00000067924	ENSMUST00000088778	Cxx1b	-1	53670408	-7629.5	FALSE	TRUE
chr4	8775199	8775290	d2_ATAC_DAR158	ENSMUSG00000041235	ENSMUST00000170391	Chd7	1	8751438	23806.5	FALSE	FALSE
chr8	94992708	94992828	d2_ATAC_DAR159	ENSMUSG00000031785	ENSMUST00000212141	Adgrg1	1	94994274	-1506	FALSE	TRUE
chr3	140799396	140799648	d2_ATAC_DAR160	ENSMUSG00000105777	ENSMUST00000198942	Gm43049	-1	140760704	-38818	FALSE	FALSE
chr18	73844426	73844576	d2_ATAC_DAR161	ENSMUSG00000064036	ENSMUST00000120033	Mro	1	73859385	-14884	FALSE	TRUE
chr6	23248389	23248559	d2_ATAC_DAR162	ENSMUSG00000029697	ENSMUST00000031709	Fezf1	-1	23248362	-112	FALSE	FALSE
chr8	56287503	56287601	d2_ATAC_DAR163	ENSMUSG00000031613	ENSMUST00000034026	Hpgd	1	56294585	-7033	FALSE	FALSE
chr16	37868638	37868779	d2_ATAC_DAR164	ENSMUSG00000034158	ENSMUST00000078717	Lrrc58	1	37868389	319.5	FALSE	FALSE
chr9	114380059	114380149	d2_ATAC_DAR165	ENSMUSG00000032431	ENSMUST00000151377	Crtap	-1	114378221	-1883	FALSE	FALSE
chr12	116163281	116163435	d2_ATAC_DAR166	ENSMUSG00000065685	ENSMUST00000083751	Gm23732	1	116173313	-9955	FALSE	TRUE
chr2	6075185	6075358	d2_ATAC_DAR167	ENSMUSG00000043241	ENSMUST00000144901	Upf2	1	6050427	24844.5	TRUE	TRUE
chr9	113981120	113981220	d2_ATAC_DAR168	ENSMUSG00000032507	ENSMUST00000139757	Fbxl2	-1	113991504	10334	FALSE	TRUE
chrX	33490287	33490382	d2_ATAC_DAR169	ENSMUSG00000079649	ENSMUST00000145537	Gm2892	-1	33477692	-12642.5	FALSE	TRUE
chr6	4733307	4733433	d2_ATAC_DAR170	ENSMUSG00000004631	ENSMUST00000204897	Sgce	-1	4740207	6837	FALSE	FALSE
chr17	26420927	26421011	d2_ATAC_DAR171	ENSMUSG00000034413	ENSMUST00000053020	Neurl1b	1	26414965	6004	TRUE	TRUE
chr16	32508767	32508953	d2_ATAC_DAR172	ENSMUSG00000052363	ENSMUST00000160832	Zdhhc19	1	32499611	9249	FALSE	TRUE
chr1	72843285	72843377	d2_ATAC_DAR173	ENSMUSG00000039323	ENSMUST00000155703	Igfbp2	1	72848699	-5368	FALSE	FALSE
chr12	36232724	36232802	d2_ATAC_DAR174	ENSMUSG00000020545	ENSMUST00000152817	Lrrc72	-1	36218218	-14545	FALSE	FALSE
chr2	130552163	130552313	d2_ATAC_DAR175	ENSMUSG00000037740	ENSMUST00000046149	Mrps26	1	130563742	-11504	FALSE	FALSE
chr5	143580785	143580931	d2_ATAC_DAR176	ENSMUSG00000083012	ENSMUST00000198994	Fam220a	1	143549040	31818	FALSE	FALSE
chr15	96597321	96597424	d2_ATAC_DAR177	ENSMUSG00000023169	ENSMUST00000100262	Slc38a1	-1	96641962	44589.5	FALSE	FALSE
chr6	4687719	4687803	d2_ATAC_DAR178	ENSMUSG00000004631	ENSMUST00000203556	Sgce	-1	4712028	24267	FALSE	FALSE
chr17	47522645	47522736	d2_ATAC_DAR179	ENSMUSG00000034165	ENSMUST00000183061	Ccnd3	1	47505241	17449.5	TRUE	TRUE
chr1	191304292	191304376	d2_ATAC_DAR180	ENSMUSG00000037499	ENSMUST00000046770	Nenf	-1	191318194	13860	TRUE	FALSE
chr2	167578582	167578777	d2_ATAC_DAR181	ENSMUSG00000081511	ENSMUST00000118482	Gm11475	1	167591395	-12715.5	FALSE	TRUE
chr1	54438981	54439060	d2_ATAC_DAR182	ENSMUSG00000041303	ENSMUST00000041638	Gtf3c3	-1	54438971	-49.5	FALSE	TRUE
chr2	165906444	165906590	d2_ATAC_DAR183	ENSMUSG00000092796	ENSMUST00000175055	Gm22692	-1	165908175	1658	TRUE	FALSE
chr10	61492025	61492164	d2_ATAC_DAR184	ENSMUSG00000043126	ENSMUST00000051330	D830039M14Rik	-1	61476937	-15157.5	TRUE	FALSE
chr13	64388547	64388750	d2_ATAC_DAR185	ENSMUSG00000021477	ENSMUST00000021933	Ctsl	-1	64370306	-18342.5	FALSE	FALSE
chr19	57180857	57181103	d2_ATAC_DAR186	ENSMUSG00000025085	ENSMUST00000133369	Ablim1	-1	57182308	1328	FALSE	FALSE
chr2	3631480	3631667	d2_ATAC_DAR187	ENSMUSG00000026655	ENSMUST00000115052	Fam107b	1	3613758	17815.5	TRUE	FALSE
chr7	78845985	78846170	d2_ATAC_DAR188	ENSMUSG00000108791	ENSMUST00000205762	1700011D18Rik	1	78847254	-1176.5	FALSE	FALSE
chr19	10431355	10431699	d2_ATAC_DAR189	ENSMUSG00000090291	ENSMUST00000171400	Lrrc10b	-1	10457447	25920	TRUE	TRUE
chr8	91837271	91837577	d2_ATAC_DAR190	ENSMUSG00000099664	ENSMUST00000191594	Gm28511	1	91865871	-28447	FALSE	FALSE
chr19	5553084	5553418	d2_ATAC_DAR191	ENSMUSG00000024922	ENSMUST00000025861	Ovol1	-1	5560575	7324	FALSE	FALSE
chr13	112055059	112055204	d2_ATAC_DAR192	ENSMUSG00000086092	ENSMUST00000156109	Gm15323	1	112005502	49629.5	TRUE	TRUE
chr7	6879941	6880084	d2_ATAC_DAR193	ENSMUSG00000109082	ENSMUST00000207166	Gm44586	1	6891038	-11025.5	TRUE	FALSE
chr13	65240593	65240815	d2_ATAC_DAR194	ENSMUSG00000110393	ENSMUST00000209855	RP23-414P13.3	1	65241753	-1049	FALSE	FALSE
chr5	139376753	139376908	d2_ATAC_DAR195	ENSMUSG00000044197	ENSMUST00000188655	Gpr146	1	139377697	-866.5	FALSE	FALSE
chr17	70990124	70990208	d2_ATAC_DAR196	ENSMUSG00000034868	ENSMUST00000131820	Myl12b	-1	70990530	364	FALSE	FALSE
chr14	4070599	4070735	d2_ATAC_DAR197	ENSMUSG00000091022	ENSMUST00000166928	Gm3115	1	4084120	-13453	FALSE	FALSE
chr6	59426594	59426771	d2_ATAC_DAR198	ENSMUSG00000045441	ENSMUST00000051065	Gprin3	-1	59426294	-388.5	FALSE	FALSE
chr11	73375115	73375190	d2_ATAC_DAR199	ENSMUSG00000063881	ENSMUST00000127789	Olfr376	1	73371266	3886.5	FALSE	FALSE
chr10	128934601	128934704	d2_ATAC_DAR200	ENSMUSG00000025348	ENSMUST00000099112	Itga7	1	128933813	839.5	FALSE	FALSE
chr5	74172323	74172414	d2_ATAC_DAR201	ENSMUSG00000106735	ENSMUST00000200757	A330058E17Rik	-1	74176050	3681.5	FALSE	FALSE
chr12	86826777	86826882	d2_ATAC_DAR202	ENSMUSG00000088403	ENSMUST00000157778	Gm25888	1	86809957	16872.5	FALSE	FALSE
chr4	139592589	139592846	d2_ATAC_DAR203	ENSMUSG00000094359	ENSMUST00000178322	Gm25571	-1	139588977	-3740.5	FALSE	TRUE
chr18	80111895	80111904	d2_ATAC_DAR204	ENSMUSG00000096597	ENSMUST00000178391	Gm21886	-1	80089962	-21937.5	FALSE	FALSE
chr15	100722177	100722411	d2_ATAC_DAR205	ENSMUSG00000037280	ENSMUST00000161514	Galnt6	-1	100720477	-1817	FALSE	FALSE
chr7	24100067	24100171	d2_ATAC_DAR206	ENSMUSG00000057101	ENSMUST00000206482	Zfp180	1	24097266	2853	FALSE	FALSE
chr16	56010278	56010371	d2_ATAC_DAR207	ENSMUSG00000022601	ENSMUST00000184618	Zbtb11	1	56005192	5132.5	FALSE	TRUE
chr1	135083504	135083604	d2_ATAC_DAR208	ENSMUSG00000042793	ENSMUST00000044828	Lgr6	-1	135105276	21722	FALSE	FALSE
chr15	91362924	91363198	d2_ATAC_DAR209	ENSMUSG00000036298	ENSMUST00000156971	Slc2a13	-1	91412217	49156	FALSE	FALSE
chr15	73164393	73164547	d2_ATAC_DAR210	ENSMUSG00000036698	ENSMUST00000044113	Ago2	-1	73184840	20370	FALSE	FALSE
chr14	76566230	76566317	d2_ATAC_DAR211	ENSMUSG00000052584	ENSMUST00000064517	Serp2	-1	76556687	-9586.5	FALSE	FALSE
chr7	4733269	4733381	d2_ATAC_DAR212	ENSMUSG00000088575	ENSMUST00000157950	Gm24537	1	4738832	-5507	FALSE	FALSE
chr6	72958307	72958391	d2_ATAC_DAR213	ENSMUSG00000079523	ENSMUST00000114049	Tmsb10	-1	72958302	-47	FALSE	TRUE
chr11	6376389	6376602	d2_ATAC_DAR214	ENSMUSG00000041164	ENSMUST00000109787	Zmiz2	1	6389074	-12578.5	FALSE	FALSE
chr16	17097190	17097292	d2_ATAC_DAR215	ENSMUSG00000022771	ENSMUST00000141129	Ppil2	-1	17097144	-97	FALSE	FALSE
chr8	117362590	117362832	d2_ATAC_DAR216	ENSMUSG00000034390	ENSMUST00000095172	Cmip	1	117349170	13541	FALSE	FALSE
chr14	52279351	52279450	d2_ATAC_DAR217	ENSMUSG00000022159	ENSMUST00000100631	Rab2b	-1	52279339	-61.5	FALSE	FALSE
chr10	80531327	80531466	d2_ATAC_DAR218	ENSMUSG00000003341	ENSMUST00000020383	Atp8b3	-1	80539124	7727.5	FALSE	FALSE
chr4	152345351	152345432	d2_ATAC_DAR219	ENSMUSG00000005045	ENSMUST00000136134	Chd5	1	152341595	3796.5	FALSE	FALSE
chr2	124772265	124772437	d2_ATAC_DAR220	ENSMUSG00000087450	ENSMUST00000137397	Gm13994	1	124708655	63696	FALSE	FALSE
chr6	90676019	90676099	d2_ATAC_DAR221	ENSMUSG00000093052	ENSMUST00000175311	Gm24816	-1	90681520	5461	FALSE	FALSE
chr3	88479144	88479384	d2_ATAC_DAR222	ENSMUSG00000028063	ENSMUST00000150496	Lmna	-1	88482864	3600	FALSE	TRUE
chr14	6993842	6993941	d2_ATAC_DAR223	ENSMUSG00000091400	ENSMUST00000166618	Gm6356	-1	6973818	-20073.5	FALSE	FALSE
chr2	150312617	150312717	d2_ATAC_DAR224	ENSMUSG00000084320	ENSMUST00000120921	Gm14125	1	150305761	6906	FALSE	FALSE
chr10	95282109	95282363	d2_ATAC_DAR225	ENSMUSG00000045867	ENSMUST00000053594	Cradd	-1	95324097	41861	FALSE	FALSE
chr15	55389366	55389456	d2_ATAC_DAR226	ENSMUSG00000101568	ENSMUST00000187158	1700040F17Rik	-1	55439020	49609	FALSE	FALSE
chr5	53032893	53033007	d2_ATAC_DAR227	ENSMUSG00000029188	ENSMUST00000170523	Slc34a2	1	53038081	-5131	TRUE	FALSE
chr5	77804298	77804567	d2_ATAC_DAR228							FALSE	FALSE
chr6	4761511	4761668	d2_ATAC_DAR229	ENSMUSG00000107977	ENSMUST00000205169	Gm44121	1	4770900	-9310.5	FALSE	FALSE
chr1	143709481	143709640	d2_ATAC_DAR230	ENSMUSG00000026361	ENSMUST00000018337	Cdc73	-1	143702893	-6667.5	FALSE	FALSE
chr19	25541160	25541251	d2_ATAC_DAR231	ENSMUSG00000024837	ENSMUST00000160814	Dmrt1	1	25505707	35498.5	FALSE	FALSE
chr4	153993710	153993801	d2_ATAC_DAR232	ENSMUSG00000039523	ENSMUST00000155414	Cep104	1	153989206	4549.5	FALSE	FALSE
chr6	140622533	140622738	d2_ATAC_DAR233	ENSMUSG00000030232	ENSMUST00000032359	Aebp2	1	140622663	-27.5	FALSE	FALSE
chr16	91452392	91452566	d2_ATAC_DAR234	ENSMUSG00000084866	ENSMUST00000149172	A930006K02Rik	1	91465104	-12625	FALSE	FALSE
chr2	168978193	168978430	d2_ATAC_DAR235	ENSMUSG00000086348	ENSMUST00000140241	1700017J07Rik	1	168978268	43.5	FALSE	FALSE
chr10	96557485	96557590	d2_ATAC_DAR236	ENSMUSG00000036478	ENSMUST00000038377	Btg1	1	96617001	-59463.5	FALSE	FALSE
chr14	102013396	102013549	d2_ATAC_DAR237	ENSMUSG00000033060	ENSMUST00000160038	Lmo7	1	101929261	84211.5	FALSE	FALSE
chr19	38683387	38683520	d2_ATAC_DAR238	ENSMUSG00000024998	ENSMUST00000182589	Plce1	1	38722370	-38916.5	FALSE	FALSE
chr14	76567497	76567695	d2_ATAC_DAR239	ENSMUSG00000052584	ENSMUST00000064517	Serp2	-1	76556687	-10909	FALSE	FALSE
chr8	77473498	77473658	d2_ATAC_DAR240	ENSMUSG00000097882	ENSMUST00000184762	0610038B21Rik	1	77517056	-43478	FALSE	FALSE
chr9	9952490	9952777	d2_ATAC_DAR241	ENSMUSG00000098408	ENSMUST00000183808	Mir6237	1	9894431	58202.5	FALSE	FALSE
chr8	77480047	77480235	d2_ATAC_DAR242	ENSMUSG00000097882	ENSMUST00000184762	0610038B21Rik	1	77517056	-36915	FALSE	TRUE
chr13	37507314	37507487	d2_ATAC_DAR243	ENSMUSG00000100022	ENSMUST00000190396	Gm29590	1	37508940	-1539.5	FALSE	TRUE
chr5	116423813	116424040	d2_ATAC_DAR244	ENSMUSG00000041548	ENSMUST00000036991	Hspb8	-1	116422864	-1062.5	FALSE	FALSE
chr13	16352109	16352248	d2_ATAC_DAR245							FALSE	FALSE
chr13	48869646	48869746	d2_ATAC_DAR246	ENSMUSG00000038025	ENSMUST00000035540	Phf2	-1	48870885	1189	FALSE	TRUE
chr9	82728843	82728923	d2_ATAC_DAR247							FALSE	FALSE
chr4	108391260	108391504	d2_ATAC_DAR248	ENSMUSG00000059816	ENSMUST00000053157	Fam159a	-1	108383349	-8033	TRUE	TRUE
chr9	82861880	82862040	d2_ATAC_DAR249	ENSMUSG00000032253	ENSMUST00000189209	Phip	-1	82892188	30228	FALSE	FALSE
chr16	79342694	79342871	d2_ATAC_DAR250							FALSE	FALSE
chr13	58474436	58474588	d2_ATAC_DAR251	ENSMUSG00000021546	ENSMUST00000116403	Hnrnpk	-1	58403343	-71169	FALSE	FALSE
chr6	121211973	121212096	d2_ATAC_DAR252	ENSMUSG00000030137	ENSMUST00000032233	Tuba8	1	121210696	1338.5	FALSE	FALSE
chr9	116306441	116306535	d2_ATAC_DAR253							FALSE	FALSE
chr4	111577487	111577534	d2_ATAC_DAR254	ENSMUSG00000061298	ENSMUST00000142460	Agbl4	1	111566725	10785.5	FALSE	FALSE
chr11	87729189	87729320	d2_ATAC_DAR255	ENSMUSG00000034177	ENSMUST00000124625	Rnf43	1	87729374	-119.5	TRUE	FALSE
chr17	36023819	36023908	d2_ATAC_DAR256	ENSMUSG00000053835	ENSMUST00000113760	H2-T24	-1	36020560	-3303.5	FALSE	FALSE
chr11	6603616	6604155	d2_ATAC_DAR257	ENSMUSG00000041073	ENSMUST00000045713	Nacad	-1	6606053	2167.5	FALSE	FALSE
chr19	43520418	43520528	d2_ATAC_DAR258	ENSMUSG00000025190	ENSMUST00000124954	Got1	-1	43524485	4012	TRUE	FALSE
chr1	14590999	14591169	d2_ATAC_DAR259							FALSE	FALSE
chr14	27237914	27238059	d2_ATAC_DAR260	ENSMUSG00000021895	ENSMUST00000049206	Arhgef3	1	27238039	-52.5	FALSE	TRUE
chr12	69130638	69130751	d2_ATAC_DAR261	ENSMUSG00000083191	ENSMUST00000119887	Gm15571	-1	69142066	11371.5	FALSE	FALSE
chr6	108212069	108212185	d2_ATAC_DAR262	ENSMUSG00000030102	ENSMUST00000032192	Itpr1	1	108213096	-969	FALSE	FALSE
chr7	42512119	42512228	d2_ATAC_DAR263	ENSMUSG00000108491	ENSMUST00000205616	Gm44523	-1	42509334	-2839.5	FALSE	FALSE
chr17	15326104	15326291	d2_ATAC_DAR264	ENSMUSG00000014773	ENSMUST00000140784	Dll1	-1	15368390	42192.5	FALSE	TRUE
chr6	88322074	88322172	d2_ATAC_DAR265	ENSMUSG00000107472	ENSMUST00000203631	Gm44265	-1	88353606	31483	FALSE	FALSE
chr2	93907665	93907863	d2_ATAC_DAR266	ENSMUSG00000083009	ENSMUST00000121653	Gm1335	-1	93940878	33114	FALSE	FALSE
chr5	117109045	117109267	d2_ATAC_DAR267	ENSMUSG00000066900	ENSMUST00000201287	Suds3	-1	117109862	706	FALSE	FALSE
chr14	22679165	22679310	d2_ATAC_DAR268							FALSE	FALSE
chr2	91060967	91061290	d2_ATAC_DAR269	ENSMUSG00000002102	ENSMUST00000145317	Psmc3	1	91058109	3019.5	FALSE	FALSE
chr13	74734159	74734383	d2_ATAC_DAR270	ENSMUSG00000021585	ENSMUST00000065629	Cast	-1	74807921	73650	FALSE	FALSE
chr1	48166880	48166953	d2_ATAC_DAR271							FALSE	FALSE
chr17	47196052	47196296	d2_ATAC_DAR272	ENSMUSG00000064043	ENSMUST00000188730	Trerf1	1	47212387	-16213	FALSE	FALSE
chr10	99956667	99956918	d2_ATAC_DAR273	ENSMUSG00000019966	ENSMUST00000105283	Kitl	1	100015630	-58837.5	FALSE	FALSE
chr6	3555769	3555937	d2_ATAC_DAR274	ENSMUSG00000001376	ENSMUST00000184461	Vps50	1	3558977	-3124	FALSE	FALSE
chr12	77143987	77144188	d2_ATAC_DAR275	ENSMUSG00000093114	ENSMUST00000175373	Gm22696	-1	77116432	-27655.5	FALSE	FALSE
chr17	69016257	69016480	d2_ATAC_DAR276							FALSE	FALSE
chr9	101369430	101369672	d2_ATAC_DAR277	ENSMUSG00000096166	ENSMUST00000179807	Gm24638	-1	101393110	23559	FALSE	FALSE
chr5	134549762	134549900	d2_ATAC_DAR278	ENSMUSG00000107090	ENSMUST00000202523	Gm42884	1	134552057	-2226	FALSE	FALSE
chr5	128975571	128975727	d2_ATAC_DAR279	ENSMUSG00000029428	ENSMUST00000128448	Stx2	-1	128989158	13509	FALSE	FALSE
chr7	30893206	30893295	d2_ATAC_DAR280	ENSMUSG00000100029	ENSMUST00000189744	Gm29440	1	30885031	8219.5	TRUE	TRUE
chr4	145559186	145559316	d2_ATAC_DAR281	ENSMUSG00000096864	ENSMUST00000179696	Gm21978	1	145560513	-1262	FALSE	FALSE
chr2	170709020	170709476	d2_ATAC_DAR282	ENSMUSG00000027560	ENSMUST00000029075	Dok5	1	170731807	-22559	FALSE	TRUE
chr7	49544638	49544703	d2_ATAC_DAR283	ENSMUSG00000052512	ENSMUST00000184109	Nav2	1	49548192	-3521.5	FALSE	FALSE
chr14	50720068	50720123	d2_ATAC_DAR284	ENSMUSG00000060084	ENSMUST00000073561	Olfr748	1	50710332	9763.5	FALSE	FALSE
chr13	79154130	79154195	d2_ATAC_DAR285	ENSMUSG00000088435	ENSMUST00000157810	Gm25383	1	79161719	-7556.5	FALSE	FALSE
chr5	28042876	28043120	d2_ATAC_DAR286	ENSMUSG00000106030	ENSMUST00000196656	Gm43611	-1	28036406	-6592	FALSE	TRUE
chr5	96032024	96032196	d2_ATAC_DAR287	ENSMUSG00000034724	ENSMUST00000152490	Cnot6l	-1	96086933	54823	FALSE	TRUE
chr9	103121461	103121800	d2_ATAC_DAR288	ENSMUSG00000102461	ENSMUST00000195473	Gm37166	1	103120368	1262.5	FALSE	TRUE
chr1	84851859	84851989	d2_ATAC_DAR289	ENSMUSG00000026219	ENSMUST00000186465	Trip12	-1	84840516	-11408	TRUE	TRUE
chrX	157029054	157029160	d2_ATAC_DAR290	ENSMUSG00000085711	ENSMUST00000120749	Gm15163	-1	157017530	-11577	FALSE	FALSE
chr8	116618390	116618534	d2_ATAC_DAR291							FALSE	FALSE
chr5	118108341	118108491	d2_ATAC_DAR292	ENSMUSG00000088293	ENSMUST00000157668	Gm26411	-1	118148894	40478	FALSE	FALSE
chr19	16379781	16379988	d2_ATAC_DAR293	ENSMUSG00000024697	ENSMUST00000025602	Gna14	1	16435667	-55782.5	FALSE	FALSE
chr9	106365497	106365738	d2_ATAC_DAR294	ENSMUSG00000053716	ENSMUST00000172306	Dusp7	1	106368632	-3014.5	FALSE	FALSE
chr6	22351678	22351778	d2_ATAC_DAR295	ENSMUSG00000029672	ENSMUST00000163371	Fam3c	-1	22356073	4345	FALSE	FALSE
chr12	86942386	86942534	d2_ATAC_DAR296	ENSMUSG00000034157	ENSMUST00000189246	Cipc	1	86947043	-4583	FALSE	FALSE
chr4	134496598	134496703	d2_ATAC_DAR297	ENSMUSG00000037348	ENSMUST00000081525	Paqr7	1	134496697	-46.5	FALSE	FALSE
chr1	93160699	93160809	d2_ATAC_DAR298	ENSMUSG00000034159	ENSMUST00000143419	2310007B03Rik	-1	93160870	116	FALSE	FALSE
chr15	31583665	31583821	d2_ATAC_DAR299	ENSMUSG00000022234	ENSMUST00000160174	Cct5	-1	31593061	9318	FALSE	FALSE
chr15	70462937	70463047	d2_ATAC_DAR300							FALSE	FALSE
chr19	55257817	55257941	d2_ATAC_DAR301	ENSMUSG00000024981	ENSMUST00000043150	Acsl5	1	55253369	4510	FALSE	FALSE
chr14	36890182	36890326	d2_ATAC_DAR302	ENSMUSG00000058690	ENSMUST00000182558	Ccser2	-1	36886360	-3894	FALSE	FALSE
chr1	153572314	153572404	d2_ATAC_DAR303	ENSMUSG00000042684	ENSMUST00000041874	Npl	-1	153550045	-22314	FALSE	FALSE
chr10	68091237	68091439	d2_ATAC_DAR304	ENSMUSG00000037846	ENSMUST00000123147	Rtkn2	1	68043968	47370	FALSE	TRUE
chr1	84590574	84590749	d2_ATAC_DAR305	ENSMUSG00000036766	ENSMUST00000191546	Dner	-1	84623841	33179.5	FALSE	FALSE
chr18	9374660	9374783	d2_ATAC_DAR306	ENSMUSG00000024286	ENSMUST00000053917	Ccny	-1	9450150	75428.5	FALSE	FALSE
chr11	29874946	29875078	d2_ATAC_DAR307	ENSMUSG00000088135	ENSMUST00000157510	Gm22588	1	29849461	25551	FALSE	FALSE
chr17	94811141	94811274	d2_ATAC_DAR308	ENSMUSG00000066057	ENSMUST00000182639	Gm1976	-1	94834799	23591.5	FALSE	FALSE
chr6	115788691	115788767	d2_ATAC_DAR309	ENSMUSG00000099163	ENSMUST00000183825	Mir7660	1	115775657	13072	FALSE	FALSE
chr6	140342451	140342555	d2_ATAC_DAR310	ENSMUSG00000065882	ENSMUST00000083948	n-R5s168	1	140319630	22873	FALSE	FALSE
chr11	97819938	97820098	d2_ATAC_DAR311	ENSMUSG00000038366	ENSMUST00000155762	Lasp1	1	97815248	4770	TRUE	TRUE
chr6	142506742	142506890	d2_ATAC_DAR312	ENSMUSG00000030246	ENSMUST00000134191	Ldhb	-1	142507805	989	FALSE	FALSE
chr13	58469802	58470046	d2_ATAC_DAR313	ENSMUSG00000021546	ENSMUST00000116403	Hnrnpk	-1	58403343	-66581	FALSE	TRUE
chr3	13503082	13503158	d2_ATAC_DAR314	ENSMUSG00000097338	ENSMUST00000180838	Gm2464	-1	13474596	-28524	FALSE	FALSE
chr2	168055929	168056121	d2_ATAC_DAR315	ENSMUSG00000092849	ENSMUST00000175108	Gm24327	-1	168064897	8872	FALSE	TRUE
chr6	42964951	42965178	d2_ATAC_DAR316	ENSMUSG00000073110	ENSMUST00000095955	Olfr444	1	42955459	9605.5	FALSE	FALSE
chr4	134482606	134482744	d2_ATAC_DAR317	ENSMUSG00000083001	ENSMUST00000117209	Gm13250	1	134493222	-10547	FALSE	TRUE
chr5	81345547	81345688	d2_ATAC_DAR318	ENSMUSG00000037605	ENSMUST00000072521	Adgrl3	1	81310025	35592.5	FALSE	FALSE
chr13	38946444	38946686	d2_ATAC_DAR319	ENSMUSG00000097151	ENSMUST00000181087	Gm26514	-1	38951313	4748	FALSE	FALSE
chr15	96268761	96268958	d2_ATAC_DAR320	ENSMUSG00000097619	ENSMUST00000181747	4833422M21Rik	-1	96254684	-14175.5	FALSE	FALSE
chr9	21350201	21350449	d2_ATAC_DAR321	ENSMUSG00000057193	ENSMUST00000034697	Slc44a2	1	21337828	12497	FALSE	FALSE
chr6	11910232	11910318	d2_ATAC_DAR322	ENSMUSG00000029629	ENSMUST00000203459	Phf14	1	11907884	2391	FALSE	FALSE
chr10	80933742	80933969	d2_ATAC_DAR323	ENSMUSG00000015312	ENSMUST00000015456	Gadd45b	1	80930091	3764.5	FALSE	FALSE
chr2	58171967	58172070	d2_ATAC_DAR324	ENSMUSG00000086862	ENSMUST00000135735	Gm13546	1	58169737	2281.5	FALSE	FALSE
chr3	18178362	18178463	d2_ATAC_DAR325	ENSMUSG00000096391	ENSMUST00000083241	Gm23686	-1	18177625	-787.5	FALSE	FALSE
chr15	83038085	83038257	d2_ATAC_DAR326	ENSMUSG00000058099	ENSMUST00000100377	Nfam1	-1	83033306	-4865	FALSE	FALSE
chr13	61811357	61811560	d2_ATAC_DAR327	ENSMUSG00000096212	ENSMUST00000102295	Gm23739	-1	61804248	-7210.5	FALSE	FALSE
chr10	60252323	60252527	d2_ATAC_DAR328	ENSMUSG00000004207	ENSMUST00000105465	Psap	1	60277627	-25202	TRUE	TRUE
chr2	109966974	109967060	d2_ATAC_DAR329	ENSMUSG00000050199	ENSMUST00000152584	Lgr4	1	109975542	-8525	FALSE	FALSE
chr11	116147508	116147721	d2_ATAC_DAR330	ENSMUSG00000020776	ENSMUST00000126861	Fbf1	-1	116147139	-475.5	FALSE	FALSE
chr15	27907773	27907862	d2_ATAC_DAR331							FALSE	FALSE
chr15	41681530	41681707	d2_ATAC_DAR332							FALSE	FALSE
chr6	34602180	34602288	d2_ATAC_DAR333	ENSMUSG00000029761	ENSMUST00000127055	Cald1	1	34598620	3614	FALSE	FALSE
chr8	3313967	3314293	d2_ATAC_DAR334	ENSMUSG00000005534	ENSMUST00000091291	Insr	-1	3279617	-34513	FALSE	FALSE
chr9	15256017	15256101	d2_ATAC_DAR335	ENSMUSG00000031937	ENSMUST00000034413	Vstm5	1	15239045	17014	FALSE	FALSE
chr3	135784155	135784263	d2_ATAC_DAR336	ENSMUSG00000053897	ENSMUST00000081978	Slc39a8	1	135825279	-41070	FALSE	FALSE
chr4	86690293	86690443	d2_ATAC_DAR337	ENSMUSG00000028494	ENSMUST00000000466	Plin2	-1	86670060	-20308	FALSE	FALSE
chr15	96660977	96661018	d2_ATAC_DAR338	ENSMUSG00000064928	ENSMUST00000082994	Gm22045	1	96671793	-10795.5	FALSE	FALSE
chr3	60711364	60711468	d2_ATAC_DAR339	ENSMUSG00000104337	ENSMUST00000192610	Gm38280	-1	60737785	26369	FALSE	FALSE
chr16	5286112	5286323	d2_ATAC_DAR340	ENSMUSG00000022544	ENSMUST00000064635	Eef2kmt	-1	5255983	-30234.5	FALSE	FALSE
chr11	34375918	34376006	d2_ATAC_DAR341	ENSMUSG00000069911	ENSMUST00000165963	Fam196b	1	34314822	61140	FALSE	FALSE
chr11	52677044	52677157	d2_ATAC_DAR342	ENSMUSG00000036264	ENSMUST00000036796	Fstl4	1	52764634	-87533.5	FALSE	FALSE
chr12	33235328	33235534	d2_ATAC_DAR343	ENSMUSG00000079143	ENSMUST00000155877	Atxn7l1os1	-1	33228854	-6577	FALSE	TRUE
chr19	26705591	26705672	d2_ATAC_DAR344	ENSMUSG00000024921	ENSMUST00000208674	Smarca2	1	26706171	-539.5	FALSE	FALSE
chr17	79925943	79926135	d2_ATAC_DAR345	ENSMUSG00000059811	ENSMUST00000112437	Atl2	-1	79896123	-29916	FALSE	FALSE
chr7	4150960	4151057	d2_ATAC_DAR346	ENSMUSG00000043432	ENSMUST00000058358	Leng9	-1	4150374	-634.5	FALSE	FALSE
chr7	3707089	3707206	d2_ATAC_DAR347	ENSMUSG00000006333	ENSMUST00000136858	Rps9	1	3705616	1531.5	FALSE	FALSE
chr9	43765985	43766072	d2_ATAC_DAR348	ENSMUSG00000032012	ENSMUST00000034510	Nectin1	1	43744576	21452.5	FALSE	FALSE
chr13	101763895	101763972	d2_ATAC_DAR349	ENSMUSG00000041417	ENSMUST00000189426	Pik3r1	-1	101768213	4279.5	FALSE	FALSE
chr6	31216740	31216880	d2_ATAC_DAR350	ENSMUSG00000044471	ENSMUST00000188611	Lncpint	-1	31218346	1536	FALSE	FALSE
chr19	32196325	32196453	d2_ATAC_DAR351	ENSMUSG00000040451	ENSMUST00000151822	Sgms1	-1	32196428	39	TRUE	FALSE
chr19	50962030	50962127	d2_ATAC_DAR352							FALSE	FALSE
chr19	3631973	3632314	d2_ATAC_DAR353	ENSMUSG00000024913	ENSMUST00000177294	Lrp5	-1	3615792	-16351.5	FALSE	FALSE
chr1	74106330	74106596	d2_ATAC_DAR354	ENSMUSG00000055322	ENSMUST00000188208	Tns1	-1	74096868	-9595	FALSE	FALSE
chr17	47059864	47060163	d2_ATAC_DAR355	ENSMUSG00000062472	ENSMUST00000075152	Gm4945	-1	47043039	-16974.5	FALSE	TRUE
chr17	40877875	40877909	d2_ATAC_DAR356	ENSMUSG00000054951	ENSMUST00000068258	9130008F23Rik	-1	40880558	2666	FALSE	FALSE
chr6	19457148	19457325	d2_ATAC_DAR357	ENSMUSG00000099149	ENSMUST00000183510	Mir6370	1	19555342	-98105.5	FALSE	FALSE
chr5	142909877	142910272	d2_ATAC_DAR358	ENSMUSG00000029580	ENSMUST00000100497	Actb	-1	142906754	-3320.5	FALSE	TRUE
chr5	96160500	96160724	d2_ATAC_DAR359	ENSMUSG00000034724	ENSMUST00000122003	Cnot6l	-1	96161547	935	FALSE	FALSE
chr8	70482480	70482674	d2_ATAC_DAR360	ENSMUSG00000035964	ENSMUST00000210365	Tmem59l	-1	70487324	4747	FALSE	FALSE
chr1	122669471	122669561	d2_ATAC_DAR361							FALSE	FALSE
chr8	104062610	104062881	d2_ATAC_DAR362	ENSMUSG00000110019	ENSMUST00000211125	RP23-453P1.2	1	104071149	-8403.5	FALSE	FALSE
chr3	131364352	131364451	d2_ATAC_DAR363	ENSMUSG00000104754	ENSMUST00000199789	Gm43116	1	131360556	3845.5	FALSE	FALSE
chr19	56551848	56551993	d2_ATAC_DAR364	ENSMUSG00000025078	ENSMUST00000071423	Nhlrc2	1	56548261	3659.5	FALSE	FALSE
chr3	99231646	99231719	d2_ATAC_DAR365	ENSMUSG00000027868	ENSMUST00000151606	Tbx15	1	99240381	-8698.5	FALSE	FALSE
chr1	39831741	39831850	d2_ATAC_DAR366	ENSMUSG00000101634	ENSMUST00000187091	1700066B17Rik	-1	39845699	13903.5	FALSE	FALSE
chr3	126116409	126116523	d2_ATAC_DAR367	ENSMUSG00000087726	ENSMUST00000157101	Gm26275	-1	126152723	36257	FALSE	FALSE
chr5	113627448	113627747	d2_ATAC_DAR368	ENSMUSG00000042190	ENSMUST00000132065	Cmklr1	-1	113627615	17.5	FALSE	FALSE
chr1	43311167	43311278	d2_ATAC_DAR369	ENSMUSG00000099576	ENSMUST00000189899	Gm29040	-1	43302925	-8297.5	FALSE	FALSE
chr6	34710050	34710130	d2_ATAC_DAR370	ENSMUSG00000029761	ENSMUST00000031775	Cald1	1	34709634	456	FALSE	FALSE
chr1	36019570	36019781	d2_ATAC_DAR371	ENSMUSG00000104201	ENSMUST00000192017	4930535G08Rik	1	36011072	8603.5	FALSE	TRUE
chr12	99426280	99426373	d2_ATAC_DAR372	ENSMUSG00000033713	ENSMUST00000177269	Foxn3	-1	99412605	-13721.5	FALSE	FALSE
chr3	127827016	127827116	d2_ATAC_DAR373	ENSMUSG00000074238	ENSMUST00000196687	Ap1ar	-1	127825498	-1568	FALSE	FALSE
chr10	75291501	75291663	d2_ATAC_DAR374	ENSMUSG00000020178	ENSMUST00000105420	Adora2a	1	75316943	-25361	FALSE	FALSE
chr10	4406826	4406926	d2_ATAC_DAR375	ENSMUSG00000019763	ENSMUST00000128434	Rmnd1	-1	4407918	1042	FALSE	FALSE
chr10	63555061	63555218	d2_ATAC_DAR376	ENSMUSG00000060843	ENSMUST00000133190	Ctnna3	1	63574506	-19366.5	FALSE	FALSE
chr4	62891321	62891360	d2_ATAC_DAR377	ENSMUSG00000087967	ENSMUST00000157342	Gm25391	1	62939341	-48000.5	FALSE	FALSE
chr6	82012549	82012635	d2_ATAC_DAR378	ENSMUSG00000107412	ENSMUST00000203799	Gm20383	1	81990841	21751	FALSE	FALSE
chr5	151008029	151008083	d2_ATAC_DAR379	ENSMUSG00000106963	ENSMUST00000201408	Gm43297	-1	151009301	1245	FALSE	FALSE
chr8	37354086	37354178	d2_ATAC_DAR380	ENSMUSG00000110312	ENSMUST00000210944	RP23-115C10.1	-1	37350753	-3379	FALSE	FALSE
chr6	56481289	56481332	d2_ATAC_DAR381	ENSMUSG00000004347	ENSMUST00000203372	Pde1c	-1	56569103	87792.5	FALSE	FALSE
chr2	137828357	137828514	d2_ATAC_DAR382	ENSMUSG00000086214	ENSMUST00000134795	Gm14062	-1	137876831	48395.5	FALSE	FALSE
chr7	110860221	110860289	d2_ATAC_DAR383	ENSMUSG00000030787	ENSMUST00000209319	Lyve1	-1	110862953	2698	FALSE	FALSE
chr13	16644817	16644895	d2_ATAC_DAR384							FALSE	FALSE
chr2	174780301	174780403	d2_ATAC_DAR385	ENSMUSG00000027524	ENSMUST00000162473	Edn3	1	174769922	10430	FALSE	FALSE
chr2	61131723	61131848	d2_ATAC_DAR386	ENSMUSG00000083197	ENSMUST00000120675	Gm13581	1	61224792	-93006.5	FALSE	FALSE
chr12	82290277	82290372	d2_ATAC_DAR387	ENSMUSG00000042700	ENSMUST00000053969	Sipa1l1	1	82311349	-21024.5	FALSE	FALSE
chr19	21171328	21171405	d2_ATAC_DAR388							FALSE	FALSE
chr10	69304119	69304197	d2_ATAC_DAR389	ENSMUSG00000019944	ENSMUST00000165765	Rhobtb1	1	69279458	24700	FALSE	FALSE
chr7	64021066	64021175	d2_ATAC_DAR390	ENSMUSG00000108393	ENSMUST00000206557	Gm45055	1	64007769	13351.5	FALSE	FALSE
chr2	66204658	66204739	d2_ATAC_DAR391	ENSMUSG00000086671	ENSMUST00000128859	Gm13618	1	66187836	16862.5	FALSE	FALSE
chr6	137032903	137032991	d2_ATAC_DAR392	ENSMUSG00000107734	ENSMUST00000203175	Gm44406	1	136986596	46351	FALSE	FALSE
chr6	94296268	94296372	d2_ATAC_DAR393	ENSMUSG00000045095	ENSMUST00000204347	Magi1	-1	94283917	-12403	FALSE	FALSE
chr6	50672457	50672541	d2_ATAC_DAR394	ENSMUSG00000029831	ENSMUST00000031853	Npvf	-1	50654439	-18060	FALSE	FALSE
chrX	128389396	128389488	d2_ATAC_DAR395	ENSMUSG00000103504	ENSMUST00000194859	Gm38390	1	128375907	13535	FALSE	FALSE
chr13	63188404	63188453	d2_ATAC_DAR396	ENSMUSG00000021458	ENSMUST00000159152	2010111I01Rik	1	63282142	-93713.5	FALSE	FALSE
chr18	61578343	61578382	d2_ATAC_DAR397	ENSMUSG00000024576	ENSMUST00000164253	Csnk1a1	1	61575517	2845.5	FALSE	FALSE
chr7	44613606	44613687	d2_ATAC_DAR398	ENSMUSG00000030739	ENSMUST00000208044	Myh14	-1	44614125	478.5	FALSE	FALSE
chr4	138339749	138339843	d2_ATAC_DAR399	ENSMUSG00000028755	ENSMUST00000144986	Cda	-1	138343649	3853	FALSE	FALSE
chr19	27743881	27743966	d2_ATAC_DAR400	ENSMUSG00000088266	ENSMUST00000157641	Gm24782	-1	27704007	-39916.5	FALSE	TRUE
chr3	45173332	45173413	d2_ATAC_DAR401	ENSMUSG00000099285	ENSMUST00000184721	Gm27989	1	45160695	12677.5	FALSE	FALSE
chr2	23448103	23448195	d2_ATAC_DAR402	ENSMUSG00000102704	ENSMUST00000192063	Gm38309	1	23492931	-44782	FALSE	FALSE
chr15	75603616	75603677	d2_ATAC_DAR403	ENSMUSG00000022579	ENSMUST00000190119	Gpihbp1	1	75596668	6978.5	FALSE	FALSE
chr15	27616321	27616475	d2_ATAC_DAR404	ENSMUSG00000046034	ENSMUST00000059662	Otulin	-1	27630693	14295	FALSE	FALSE
chr5	137690631	137690695	d2_ATAC_DAR405	ENSMUSG00000079163	ENSMUST00000126693	Gm15498	-1	137690751	88	FALSE	FALSE
chr11	115270911	115271041	d2_ATAC_DAR406	ENSMUSG00000018861	ENSMUST00000147500	Fdxr	-1	115269014	-1962	FALSE	FALSE
chr4	40766619	40766711	d2_ATAC_DAR407	ENSMUSG00000028409	ENSMUST00000030117	Smu1	-1	40757923	-8742	FALSE	FALSE
chr1	87309120	87309211	d2_ATAC_DAR408	ENSMUSG00000026255	ENSMUST00000150831	Efhd1	1	87309226	-60.5	FALSE	FALSE
chr5	75815434	75815478	d2_ATAC_DAR409	ENSMUSG00000107061	ENSMUST00000201551	Gm19590	-1	75835645	20189	FALSE	FALSE
chrX	140980595	140980805	d2_ATAC_DAR410	ENSMUSG00000079418	ENSMUST00000153742	Atg4a	1	140956950	23750	FALSE	FALSE
chr8	79434237	79434327	d2_ATAC_DAR411	ENSMUSG00000109945	ENSMUST00000211483	RP23-329B24.1	1	79404148	30134	FALSE	TRUE
chr14	64870032	64870131	d2_ATAC_DAR412	ENSMUSG00000102764	ENSMUST00000191712	Gm37183	-1	64839259	-30822.5	FALSE	FALSE
chrX	51052990	51053044	d2_ATAC_DAR413	ENSMUSG00000082556	ENSMUST00000119776	Gm5387	1	51043963	9054	FALSE	FALSE
chr12	76079244	76079330	d2_ATAC_DAR414	ENSMUSG00000063450	ENSMUST00000154509	Syne2	1	76081656	-2369	FALSE	FALSE
chr5	31758874	31758978	d2_ATAC_DAR415	ENSMUSG00000052139	ENSMUST00000202270	Bre	1	31785383	-26457	FALSE	FALSE
chr13	104068420	104068493	d2_ATAC_DAR416	ENSMUSG00000021710	ENSMUST00000109315	Nln	-1	104109614	41157.5	FALSE	FALSE
chr9	52093228	52093327	d2_ATAC_DAR417	ENSMUSG00000099213	ENSMUST00000185123	Gm27686	-1	52103779	10501.5	FALSE	FALSE
chr3	32015120	32015201	d2_ATAC_DAR418	ENSMUSG00000103539	ENSMUST00000194517	Gm37834	1	31954764	60396.5	FALSE	FALSE
chr14	106288372	106288551	d2_ATAC_DAR419	ENSMUSG00000065193	ENSMUST00000083259	Gm23459	-1	106261253	-27208.5	FALSE	FALSE
chr2	136953613	136953675	d2_ATAC_DAR420	ENSMUSG00000027281	ENSMUST00000180277	Slx4ip	1	136905543	48101	FALSE	FALSE
chr15	72818140	72818223	d2_ATAC_DAR421	ENSMUSG00000106847	ENSMUST00000202826	Peg13	-1	72810324	-7857.5	FALSE	FALSE
chr9	71172420	71172573	d2_ATAC_DAR422	ENSMUSG00000032204	ENSMUST00000153050	Aqp9	-1	71168682	-3814.5	FALSE	FALSE
chr5	96792566	96792730	d2_ATAC_DAR423	ENSMUSG00000029484	ENSMUST00000199330	Anxa3	1	96793339	-691	FALSE	FALSE
chr15	31393965	31394031	d2_ATAC_DAR424	ENSMUSG00000022237	ENSMUST00000110410	Ankrd33b	-1	31367759	-26239	FALSE	FALSE
chr16	94056872	94056933	d2_ATAC_DAR425	ENSMUSG00000062713	ENSMUST00000072182	Sim2	1	94085260	-28357.5	FALSE	FALSE
chr5	143182217	143182279	d2_ATAC_DAR426	ENSMUSG00000029586	ENSMUST00000159781	Spdye4b	1	143181484	764	FALSE	FALSE
chr7	133798133	133798320	d2_ATAC_DAR427	ENSMUSG00000053111	ENSMUST00000211077	Fank1	1	133789485	8741.5	FALSE	FALSE
chr3	53726737	53726873	d2_ATAC_DAR428	ENSMUSG00000105168	ENSMUST00000199488	Gm43565	1	53725477	1328	FALSE	FALSE
chr9	31683757	31683835	d2_ATAC_DAR429							FALSE	FALSE
chr4	55176214	55176373	d2_ATAC_DAR430	ENSMUSG00000081177	ENSMUST00000118033	Gm12509	1	55163008	13285.5	FALSE	FALSE
chr4	5793152	5793335	d2_ATAC_DAR431	ENSMUSG00000049119	ENSMUST00000145365	Fam110b	1	5798084	-4840.5	FALSE	FALSE
chr8	83158038	83158090	d2_ATAC_DAR432	ENSMUSG00000031709	ENSMUST00000034145	Tbc1d9	1	83165352	-7288	FALSE	FALSE
chr10	109270841	109270929	d2_ATAC_DAR433	ENSMUSG00000105768	ENSMUST00000195954	Gm44495	-1	109326851	55966	FALSE	FALSE
chr3	98407758	98407786	d2_ATAC_DAR434	ENSMUSG00000050064	ENSMUST00000178372	Zfp697	1	98382548	25224	FALSE	FALSE
chr18	46408170	46408225	d2_ATAC_DAR435	ENSMUSG00000095541	ENSMUST00000116705	Gm24617	1	46367365	40832.5	FALSE	FALSE
chr13	28814324	28814452	d2_ATAC_DAR436	ENSMUSG00000092093	ENSMUST00000171026	Gm17528	1	28827123	-12735	FALSE	FALSE
chr18	50196795	50196869	d2_ATAC_DAR437	ENSMUSG00000024507	ENSMUST00000127325	Hsd17b4	1	50191324	5508	FALSE	FALSE
chr10	9065489	9065571	d2_ATAC_DAR438							FALSE	FALSE
chr12	26391337	26391461	d2_ATAC_DAR439	ENSMUSG00000098771	ENSMUST00000183713	Mir6538	-1	26415010	23611	FALSE	FALSE
chr17	12328865	12328950	d2_ATAC_DAR440	ENSMUSG00000097350	ENSMUST00000181774	4732491K20Rik	1	12318885	10022.5	FALSE	FALSE
chr8	92967972	92968027	d2_ATAC_DAR441	ENSMUSG00000055368	ENSMUST00000072939	Slc6a2	1	92960933	7066.5	FALSE	FALSE
chr2	135666656	135666716	d2_ATAC_DAR442	ENSMUSG00000085908	ENSMUST00000154946	Gm14209	1	135669453	-2767	FALSE	FALSE
chr8	35387029	35387130	d2_ATAC_DAR443	ENSMUSG00000046794	ENSMUST00000211472	Ppp1r3b	1	35376660	10419.5	FALSE	FALSE
chr12	24752332	24752466	d2_ATAC_DAR444	ENSMUSG00000089203	ENSMUST00000158578	Gm26211	1	24779018	-26619	FALSE	FALSE
chr10	85465304	85465416	d2_ATAC_DAR445	ENSMUSG00000020042	ENSMUST00000020231	Btbd11	1	85386827	78533	FALSE	FALSE
chr4	82337166	82337353	d2_ATAC_DAR446							FALSE	FALSE
chr12	112302963	112303067	d2_ATAC_DAR447	ENSMUSG00000103080	ENSMUST00000194990	Gm38123	-1	112350067	47052	FALSE	FALSE
chr19	25300061	25300153	d2_ATAC_DAR448	ENSMUSG00000032702	ENSMUST00000049400	Kank1	1	25236975	63132	FALSE	FALSE
chr9	95705654	95705738	d2_ATAC_DAR449	ENSMUSG00000032839	ENSMUST00000188141	Trpc1	-1	95718614	12918	FALSE	FALSE
chr19	33056449	33056545	d2_ATAC_DAR450	ENSMUSG00000084512	ENSMUST00000122563	Gm22482	-1	32970308	-86189	FALSE	FALSE
chr4	13364987	13365135	d2_ATAC_DAR451	ENSMUSG00000081327	ENSMUST00000122192	Gm11819	1	13444770	-79709	FALSE	FALSE
chrX	105713660	105713781	d2_ATAC_DAR452	ENSMUSG00000082275	ENSMUST00000117758	Gm14854	1	105706966	6754.5	FALSE	FALSE
chr5	93087287	93087384	d2_ATAC_DAR453	ENSMUSG00000107374	ENSMUST00000202139	Gm43172	1	93090994	-3658.5	FALSE	FALSE
chr10	83328969	83329063	d2_ATAC_DAR454	ENSMUSG00000034591	ENSMUST00000154926	Slc41a2	-1	83322883	-6133	FALSE	FALSE
chr4	100753992	100754180	d2_ATAC_DAR455	ENSMUSG00000028532	ENSMUST00000097955	Cachd1	1	100776675	-22589	FALSE	FALSE
chr4	65888591	65888646	d2_ATAC_DAR456							FALSE	FALSE
chr9	53348041	53348130	d2_ATAC_DAR457	ENSMUSG00000034584	ENSMUST00000139096	Exph5	1	53341189	6896.5	FALSE	FALSE
chr18	60026803	60026904	d2_ATAC_DAR458							FALSE	FALSE
chr6	127935216	127935330	d2_ATAC_DAR459	ENSMUSG00000085813	ENSMUST00000132657	Gm15870	-1	127944839	9566	FALSE	FALSE
chr7	117990794	117990930	d2_ATAC_DAR460							FALSE	FALSE
chr12	86829884	86830145	d2_ATAC_DAR461	ENSMUSG00000088403	ENSMUST00000157778	Gm25888	1	86809957	20057.5	TRUE	FALSE
chr11	77647818	77647957	d2_ATAC_DAR462	ENSMUSG00000081543	ENSMUST00000119871	Gm12733	-1	77644910	-2977.5	FALSE	FALSE
chr5	34178987	34179084	d2_ATAC_DAR463	ENSMUSG00000037235	ENSMUST00000201189	Mxd4	-1	34175336	-3699.5	FALSE	FALSE
chr1	127331775	127331853	d2_ATAC_DAR464	ENSMUSG00000106489	ENSMUST00000197008	Gm23370	1	127331813	1	FALSE	FALSE
chr8	3316143	3316228	d2_ATAC_DAR465	ENSMUSG00000005534	ENSMUST00000091291	Insr	-1	3279617	-36568.5	FALSE	FALSE
chr15	58999453	58999558	d2_ATAC_DAR466	ENSMUSG00000022354	ENSMUST00000022980	Ndufb9	1	58933810	65695.5	FALSE	FALSE
chr2	158415697	158415774	d2_ATAC_DAR467	ENSMUSG00000027652	ENSMUST00000156281	Ralgapb	1	158410102	5633.5	FALSE	FALSE
chr3	98104013	98104085	d2_ATAC_DAR468	ENSMUSG00000106427	ENSMUST00000200084	Gm42820	1	98121588	-17539	FALSE	FALSE
chr3	92813033	92813165	d2_ATAC_DAR469	ENSMUSG00000095870	ENSMUST00000179917	Lce1k	-1	92807891	-5208	FALSE	FALSE
chr18	69301295	69301384	d2_ATAC_DAR470	ENSMUSG00000053477	ENSMUST00000203002	Tcf4	1	69343356	-42016.5	FALSE	FALSE
chr19	16960433	16960598	d2_ATAC_DAR471	ENSMUSG00000039126	ENSMUST00000087689	Prune2	1	16956118	4397.5	FALSE	FALSE
chr5	113892053	113892164	d2_ATAC_DAR472	ENSMUSG00000004530	ENSMUST00000163264	Coro1c	-1	113882945	-9163.5	FALSE	FALSE
chr3	127861507	127861578	d2_ATAC_DAR473	ENSMUSG00000105550	ENSMUST00000195996	Gm42586	1	127861599	-56.5	FALSE	FALSE
chr12	91307817	91307944	d2_ATAC_DAR474	ENSMUSG00000061533	ENSMUST00000145094	Cep128	-1	91333324	25443.5	FALSE	FALSE
chr12	80208641	80208787	d2_ATAC_DAR475	ENSMUSG00000015143	ENSMUST00000167327	Actn1	-1	80260091	51377	FALSE	FALSE
chr12	40087141	40087247	d2_ATAC_DAR476	ENSMUSG00000002565	ENSMUST00000078481	Scin	-1	40134183	46989	FALSE	FALSE
chr12	69556757	69556894	d2_ATAC_DAR477	ENSMUSG00000095776	ENSMUST00000177928	Gm23018	-1	69561337	4511.5	FALSE	FALSE
chr13	36060219	36060312	d2_ATAC_DAR478	ENSMUSG00000046573	ENSMUST00000053265	Lyrm4	-1	36117357	57091.5	FALSE	FALSE
chr1	193138110	193138326	d2_ATAC_DAR479	ENSMUSG00000016181	ENSMUST00000085555	Diexf	-1	193130272	-7946	FALSE	FALSE
chr13	52183801	52183935	d2_ATAC_DAR480							FALSE	FALSE
chr8	105505403	105505492	d2_ATAC_DAR481	ENSMUSG00000110608	ENSMUST00000212978	RP23-410B24.4	1	105503406	2041.5	FALSE	FALSE
chr9	78533374	78533636	d2_ATAC_DAR482	ENSMUSG00000037742	ENSMUST00000154207	Eef1a1	-1	78489151	-44354	FALSE	TRUE
chr2	144325052	144325289	d2_ATAC_DAR483	ENSMUSG00000037279	ENSMUST00000138582	Ovol2	-1	144331326	6155.5	FALSE	FALSE
chr3	36080875	36080985	d2_ATAC_DAR484	ENSMUSG00000027710	ENSMUST00000195896	Acad9	1	36080221	709	FALSE	FALSE
chr2	61527910	61528009	d2_ATAC_DAR485	ENSMUSG00000088340	ENSMUST00000157715	Gm22338	1	61492766	35193.5	FALSE	FALSE
chr3	157427224	157427511	d2_ATAC_DAR486	ENSMUSG00000104555	ENSMUST00000197739	Gm5983	1	157410017	17350.5	FALSE	FALSE
chr6	127932783	127932929	d2_ATAC_DAR487	ENSMUSG00000085813	ENSMUST00000132657	Gm15870	-1	127944839	11983	FALSE	FALSE
chrX	160549049	160549156	d2_ATAC_DAR488	ENSMUSG00000031295	ENSMUST00000153907	Phka2	1	160557787	-8684.5	FALSE	FALSE
chr10	17534672	17534813	d2_ATAC_DAR489							FALSE	FALSE
chr6	86775123	86775327	d2_ATAC_DAR490	ENSMUSG00000029994	ENSMUST00000113675	Anxa4	-1	86765910	-9315	FALSE	FALSE
chr10	12825997	12826120	d2_ATAC_DAR491	ENSMUSG00000088516	ENSMUST00000157891	Gm23044	-1	12793974	-32084.5	FALSE	FALSE
chr15	101411907	101412049	d2_ATAC_DAR492	ENSMUSG00000023039	ENSMUST00000068904	Krt7	1	101412402	-424	FALSE	FALSE
chrX	51213988	51214106	d2_ATAC_DAR493	ENSMUSG00000082950	ENSMUST00000117560	Gm7834	-1	51212947	-1100	FALSE	FALSE
chr18	73215729	73215844	d2_ATAC_DAR494							FALSE	FALSE
chrX	20426869	20427202	d2_ATAC_DAR495	ENSMUSG00000037315	ENSMUST00000136093	Jade3	1	20425788	1247.5	FALSE	TRUE
chr4	58506347	58506385	d2_ATAC_DAR496	ENSMUSG00000038668	ENSMUST00000107570	Lpar1	-1	58499403	-6963	FALSE	FALSE
chr9	83539653	83539738	d2_ATAC_DAR497	ENSMUSG00000032261	ENSMUST00000188241	Sh3bgrl2	1	83548327	-8631.5	FALSE	FALSE
chr9	53768754	53768840	d2_ATAC_DAR498	ENSMUSG00000042195	ENSMUST00000048670	Slc35f2	1	53771535	-2738	FALSE	FALSE
chr11	115536235	115536351	d2_ATAC_DAR499	ENSMUSG00000020738	ENSMUST00000153892	Sumo2	-1	115536276	-17	FALSE	FALSE
chr7	107757813	107758011	d2_ATAC_DAR500	ENSMUSG00000048065	ENSMUST00000208217	Cyb5r2	-1	107757996	84	FALSE	FALSE
chr3	79262010	79262218	d2_ATAC_DAR501	ENSMUSG00000062232	ENSMUST00000195708	Rapgef2	-1	79286517	24403	FALSE	FALSE
chr1	80339460	80339599	d2_ATAC_DAR502	ENSMUSG00000004364	ENSMUST00000167293	Cul3	-1	80340279	749.5	FALSE	FALSE
chr2	151960392	151960570	d2_ATAC_DAR503	ENSMUSG00000088491	ENSMUST00000157866	Mir1953	-1	151967617	7136	TRUE	FALSE
chr14	20631441	20631581	d2_ATAC_DAR504	ENSMUSG00000099966	ENSMUST00000190699	2810402E24Rik	1	20641009	-9498	FALSE	FALSE
chr1	105817251	105817375	d2_ATAC_DAR505	ENSMUSG00000026321	ENSMUST00000187658	Tnfrsf11a	1	105819870	-2557	FALSE	FALSE
chr3	157593331	157593502	d2_ATAC_DAR506	ENSMUSG00000040016	ENSMUST00000196682	Ptger3	1	157566900	26516.5	FALSE	FALSE
chr9	28105549	28105822	d2_ATAC_DAR507	ENSMUSG00000087531	ENSMUST00000134006	Gm15606	1	28197887	-92201.5	FALSE	FALSE
chr4	5660071	5660350	d2_ATAC_DAR508	ENSMUSG00000049119	ENSMUST00000126564	Fam110b	1	5644235	15975.5	FALSE	FALSE
chr11	74901706	74901806	d2_ATAC_DAR509	ENSMUSG00000038335	ENSMUST00000144019	Tsr1	1	74901713	43	FALSE	FALSE
chr9	106265491	106265864	d2_ATAC_DAR510	ENSMUSG00000023345	ENSMUST00000072206	Poc1a	1	106281061	-15383.5	FALSE	FALSE
chr15	25556334	25556432	d2_ATAC_DAR511	ENSMUSG00000022272	ENSMUST00000110457	Myo10	1	25622525	-66142	FALSE	FALSE
chr12	20967831	20967977	d2_ATAC_DAR512	ENSMUSG00000090370	ENSMUST00000174530	Gm21989	1	20990459	-22555	FALSE	FALSE
chr7	19253246	19253656	d2_ATAC_DAR513	ENSMUSG00000030403	ENSMUST00000161488	Vasp	-1	19258131	4680	FALSE	FALSE
chr10	118052168	118052246	d2_ATAC_DAR514	ENSMUSG00000102896	ENSMUST00000193027	Gm37852	1	118004938	47269	FALSE	FALSE
chr5	127610872	127611072	d2_ATAC_DAR515	ENSMUSG00000029416	ENSMUST00000152727	Slc15a4	-1	127609351	-1621	FALSE	FALSE
chr5	124152892	124152989	d2_ATAC_DAR516	ENSMUSG00000029406	ENSMUST00000161530	Pitpnm2	-1	124140261	-12679.5	FALSE	FALSE
chr7	142334113	142334255	d2_ATAC_DAR517	ENSMUSG00000045777	ENSMUST00000131791	Ifitm10	-1	142338022	3838	FALSE	FALSE
chr11	11265019	11265092	d2_ATAC_DAR518	ENSMUSG00000082875	ENSMUST00000117333	Gm12598	1	11312433	-47377.5	FALSE	FALSE
chr18	83912328	83912405	d2_ATAC_DAR519							FALSE	FALSE
chr19	28834542	28834664	d2_ATAC_DAR520	ENSMUSG00000024935	ENSMUST00000161340	Slc1a1	1	28835049	-446	FALSE	TRUE
chr4	6348603	6348706	d2_ATAC_DAR521	ENSMUSG00000085295	ENSMUST00000145448	4930430E12Rik	-1	6357530	8875.5	FALSE	FALSE
chr5	64258201	64258380	d2_ATAC_DAR522	ENSMUSG00000081143	ENSMUST00000064305	Gm15823	-1	64253225	-5065.5	FALSE	FALSE
chr5	99271754	99271829	d2_ATAC_DAR523	ENSMUSG00000105686	ENSMUST00000196434	Gm43252	1	99274095	-2303.5	FALSE	FALSE
chr7	97077110	97077279	d2_ATAC_DAR524	ENSMUSG00000004508	ENSMUST00000004622	Gab2	1	97081586	-4391.5	FALSE	FALSE
chr2	168033841	168033998	d2_ATAC_DAR525	ENSMUSG00000074577	ENSMUST00000123782	Fam65c	-1	168010618	-23301.5	FALSE	TRUE
chr6	4755392	4755491	d2_ATAC_DAR526	ENSMUSG00000092035	ENSMUST00000176551	Peg10	1	4747406	8035.5	FALSE	FALSE
chr16	72914279	72914530	d2_ATAC_DAR527							FALSE	FALSE
chr15	55041405	55041500	d2_ATAC_DAR528	ENSMUSG00000037343	ENSMUST00000041733	Taf2	-1	55072152	30699.5	FALSE	FALSE
chr3	133335380	133335524	d2_ATAC_DAR529	ENSMUSG00000028013	ENSMUST00000150386	Ppa2	1	133338936	-3484	FALSE	FALSE
chr15	66950358	66950471	d2_ATAC_DAR530	ENSMUSG00000005125	ENSMUST00000167817	Ndrg1	-1	66948479	-1935.5	FALSE	FALSE
chr12	111339037	111339163	d2_ATAC_DAR531	ENSMUSG00000021279	ENSMUST00000041965	Cdc42bpb	-1	111377718	38618	FALSE	FALSE
chr1	11755767	11755920	d2_ATAC_DAR532	ENSMUSG00000103561	ENSMUST00000195360	Gm38069	1	11704207	51636.5	FALSE	FALSE
chr6	82733995	82734158	d2_ATAC_DAR533	ENSMUSG00000000628	ENSMUST00000168725	Hk2	-1	82726309	-7767.5	FALSE	FALSE
chr4	149115469	149115640	d2_ATAC_DAR534	ENSMUSG00000028974	ENSMUST00000153781	Dffa	1	149107769	7785.5	FALSE	FALSE
chr10	128595646	128595750	d2_ATAC_DAR535	ENSMUSG00000018166	ENSMUST00000082059	Erbb3	-1	128589652	-6046	FALSE	FALSE
chr6	137492815	137492912	d2_ATAC_DAR536	ENSMUSG00000015766	ENSMUST00000152046	Eps8	-1	137519703	26839.5	FALSE	FALSE
chr11	94825201	94825327	d2_ATAC_DAR537	ENSMUSG00000081007	ENSMUST00000120758	Gm11543	-1	94828930	3666	FALSE	FALSE
chr2	168104804	168104882	d2_ATAC_DAR538	ENSMUSG00000044641	ENSMUST00000052125	Pard6b	1	168081004	23839	FALSE	FALSE
chr7	13154157	13154366	d2_ATAC_DAR539	ENSMUSG00000109830	ENSMUST00000211675	RP24-235N21.3	-1	13151581	-2680.5	FALSE	FALSE
chr18	82737639	82737658	d2_ATAC_DAR540	ENSMUSG00000092638	ENSMUST00000174897	Mir5112	1	82720281	17367.5	FALSE	FALSE
chr1	65654621	65654663	d2_ATAC_DAR541							FALSE	FALSE
chr19	27384965	27385160	d2_ATAC_DAR542	ENSMUSG00000041360	ENSMUST00000076219	Pum3	-1	27429820	44757.5	FALSE	FALSE
chr15	96817191	96817432	d2_ATAC_DAR543	ENSMUSG00000095638	ENSMUST00000177677	Gm8888	-1	96767141	-50170.5	FALSE	FALSE
chr17	8146967	8147086	d2_ATAC_DAR544	ENSMUSG00000095687	ENSMUST00000097420	Rnaset2a	-1	8148097	1070.5	FALSE	FALSE
chr19	25575550	25575720	d2_ATAC_DAR545	ENSMUSG00000042372	ENSMUST00000048935	Dmrt3	1	25610537	-34902	FALSE	FALSE
chr5	24637880	24638045	d2_ATAC_DAR546	ENSMUSG00000038165	ENSMUST00000182910	1700022A21Rik	1	24645453	-7490.5	FALSE	FALSE
chr11	22864476	22864657	d2_ATAC_DAR547	ENSMUSG00000051650	ENSMUST00000173660	B3gnt2	-1	22860961	-3605.5	FALSE	FALSE
chr14	4145044	4145150	d2_ATAC_DAR548	ENSMUSG00000090292	ENSMUST00000172430	Gm17152	-1	4141750	-3347	FALSE	FALSE
chr2	93042520	93042664	d2_ATAC_DAR549	ENSMUSG00000075028	ENSMUST00000111274	Prdm11	-1	93045571	2979	FALSE	TRUE
chr8	11718404	11718605	d2_ATAC_DAR550	ENSMUSG00000110313	ENSMUST00000211243	RP24-447D19.4	-1	11715239	-3265.5	FALSE	FALSE
chr2	37351637	37351859	d2_ATAC_DAR551	ENSMUSG00000009030	ENSMUST00000138314	Pdcl	-1	37359189	7441	FALSE	FALSE
chr3	106225411	106225529	d2_ATAC_DAR552	ENSMUSG00000063779	ENSMUST00000082219	Chil4	-1	106219507	-5963	FALSE	FALSE
chr13	70874875	70874943	d2_ATAC_DAR553	ENSMUSG00000021600	ENSMUST00000022091	8030423J24Rik	1	70882948	-8039	FALSE	FALSE
chrX	56546882	56547048	d2_ATAC_DAR554	ENSMUSG00000064016	ENSMUST00000081133	Gm648	-1	56549606	2641	FALSE	FALSE
chr5	23900785	23900937	d2_ATAC_DAR555	ENSMUSG00000028995	ENSMUST00000126828	Fam126a	-1	23922904	22043	FALSE	FALSE
chr10	80958650	80958820	d2_ATAC_DAR556	ENSMUSG00000083808	ENSMUST00000121817	Gm3828	-1	80954710	-4025	FALSE	FALSE
chr9	59157820	59157902	d2_ATAC_DAR557	ENSMUSG00000066592	ENSMUST00000085631	Gm7589	-1	59146210	-11651	FALSE	TRUE
chr1	53821190	53821381	d2_ATAC_DAR558	ENSMUSG00000042807	ENSMUST00000150677	Hecw2	-1	53841171	19885.5	FALSE	FALSE
chr6	4422323	4422400	d2_ATAC_DAR559	ENSMUSG00000107450	ENSMUST00000204280	Gm2522	1	4390920	31441.5	FALSE	FALSE
chr19	57013257	57013433	d2_ATAC_DAR560	ENSMUSG00000025083	ENSMUST00000122359	Afap1l2	-1	57008228	-5117	FALSE	FALSE
chr15	59392175	59392270	d2_ATAC_DAR561	ENSMUSG00000059586	ENSMUST00000079703	Nsmce2	1	59374198	18024.5	TRUE	FALSE
chrX	151142792	151142938	d2_ATAC_DAR562	ENSMUSG00000081942	ENSMUST00000119370	Gm15149	1	151156607	-13742	FALSE	FALSE
chr1	87327521	87327701	d2_ATAC_DAR563	ENSMUSG00000048000	ENSMUST00000173173	Gigyf2	1	87327066	545	FALSE	FALSE
chr3	52113587	52113740	d2_ATAC_DAR564	ENSMUSG00000061143	ENSMUST00000121440	Maml3	-1	52105076	-8587.5	FALSE	FALSE
chr6	76458268	76458426	d2_ATAC_DAR565	ENSMUSG00000107612	ENSMUST00000205140	Gm44163	-1	76455865	-2482	FALSE	FALSE
chr16	72875509	72875590	d2_ATAC_DAR566							FALSE	FALSE
chr17	44217322	44217425	d2_ATAC_DAR567	ENSMUSG00000023959	ENSMUST00000024755	Clic5	1	44188572	28801.5	FALSE	FALSE
chr17	65634708	65634891	d2_ATAC_DAR568	ENSMUSG00000050612	ENSMUST00000050236	Txndc2	-1	65642204	7404.5	FALSE	TRUE
chr4	107473357	107473520	d2_ATAC_DAR569	ENSMUSG00000034762	ENSMUST00000106738	Glis1	1	107438998	34440.5	FALSE	FALSE
chr5	121721962	121722085	d2_ATAC_DAR570	ENSMUSG00000089729	ENSMUST00000162348	Gm16552	-1	121727403	5379.5	FALSE	TRUE
chr2	163783926	163784128	d2_ATAC_DAR571	ENSMUSG00000017697	ENSMUST00000017841	Ada	-1	163750239	-33788	FALSE	FALSE
chr12	116152959	116153076	d2_ATAC_DAR572	ENSMUSG00000105984	ENSMUST00000199388	Gm44372	-1	116152221	-796.5	FALSE	FALSE
chr18	34564131	34564305	d2_ATAC_DAR573	ENSMUSG00000035984	ENSMUST00000154342	Nme5	-1	34579083	14865	FALSE	FALSE
chr2	173390996	173391216	d2_ATAC_DAR574	ENSMUSG00000086114	ENSMUST00000147357	Gm14642	1	173394566	-3460	FALSE	FALSE
chr8	122421647	122421843	d2_ATAC_DAR575	ENSMUSG00000046108	ENSMUST00000050963	Il17c	1	122422020	-275	FALSE	FALSE
chr11	18898990	18899104	d2_ATAC_DAR576	ENSMUSG00000104244	ENSMUST00000195805	2900018N21Rik	-1	18889840	-9207	FALSE	FALSE
chr17	5805964	5806309	d2_ATAC_DAR577	ENSMUSG00000096965	ENSMUST00000181392	3300005D01Rik	1	5799652	6484.5	TRUE	FALSE
chr16	96091649	96092025	d2_ATAC_DAR578	ENSMUSG00000086093	ENSMUST00000137315	Gm15341	1	96098499	-6662	FALSE	FALSE
chr18	27313517	27313547	d2_ATAC_DAR579							FALSE	FALSE
chr5	90689936	90690002	d2_ATAC_DAR580	ENSMUSG00000029370	ENSMUST00000202704	Rassf6	-1	90640657	-49312	FALSE	FALSE
chr10	78200285	78200469	d2_ATAC_DAR581	ENSMUSG00000032834	ENSMUST00000042556	Pwp2	-1	78185149	-15228	FALSE	FALSE
chr5	23719496	23719570	d2_ATAC_DAR582	ENSMUSG00000105987	ENSMUST00000197153	AI506816	-1	23712667	-6866	FALSE	FALSE
chr11	50461358	50461684	d2_ATAC_DAR583	ENSMUSG00000020375	ENSMUST00000020643	Rufy1	-1	50431125	-30396	FALSE	TRUE
chr8	3564918	3565000	d2_ATAC_DAR584	ENSMUSG00000065952	ENSMUST00000138454	C330021F23Rik	1	3567990	-3031	FALSE	FALSE
chr8	127121518	127121615	d2_ATAC_DAR585	ENSMUSG00000025812	ENSMUST00000161277	Pard3	1	127073240	48326.5	FALSE	FALSE
chr11	60729316	60729522	d2_ATAC_DAR586	ENSMUSG00000092734	ENSMUST00000174993	Mir5100	1	60728663	756	FALSE	TRUE
chrX	62126520	62126631	d2_ATAC_DAR587	ENSMUSG00000083617	ENSMUST00000119069	Gm5390	-1	62136328	9752.5	FALSE	FALSE
chr5	105732242	105732342	d2_ATAC_DAR588	ENSMUSG00000046079	ENSMUST00000140081	Lrrc8d	1	105732230	62	FALSE	FALSE
chr1	153626553	153626755	d2_ATAC_DAR589	ENSMUSG00000099858	ENSMUST00000186414	Gm6652	-1	153620673	-5981	FALSE	FALSE
chr9	96525308	96525499	d2_ATAC_DAR590	ENSMUSG00000099564	ENSMUST00000190704	Gm28729	-1	96525264	-139.5	FALSE	TRUE
chr13	65112073	65112178	d2_ATAC_DAR591	ENSMUSG00000038212	ENSMUST00000155487	Mfsd14b	-1	65112975	849.5	FALSE	FALSE
chr4	151983881	151984049	d2_ATAC_DAR592	ENSMUSG00000039768	ENSMUST00000124955	Dnajc11	1	151979743	4222	FALSE	FALSE
chr7	16950483	16950574	d2_ATAC_DAR593	ENSMUSG00000064689	ENSMUST00000082755	Gm25815	-1	16953501	2972.5	FALSE	TRUE
chr1	87906740	87906921	d2_ATAC_DAR594	ENSMUSG00000103591	ENSMUST00000195720	Gm38365	1	87897540	9290.5	FALSE	FALSE
chrX	85211025	85211212	d2_ATAC_DAR595	ENSMUSG00000081379	ENSMUST00000118249	Gm14771	-1	85236566	25447.5	FALSE	FALSE
chr12	8667838	8668292	d2_ATAC_DAR596	ENSMUSG00000020594	ENSMUST00000178015	Pum2	1	8674134	-6069	FALSE	FALSE
chr8	93975073	93975198	d2_ATAC_DAR597	ENSMUSG00000031751	ENSMUST00000139702	Amfr	-1	93974916	-219.5	FALSE	FALSE
chr1	89689044	89689243	d2_ATAC_DAR598	ENSMUSG00000088775	ENSMUST00000158150	Gm26037	1	89684802	4341.5	TRUE	FALSE
chr17	77282057	77282311	d2_ATAC_DAR599							FALSE	FALSE
chr13	112030840	112030959	d2_ATAC_DAR600	ENSMUSG00000086092	ENSMUST00000156109	Gm15323	1	112005502	25397.5	FALSE	FALSE
chr11	55458416	55458519	d2_ATAC_DAR601	ENSMUSG00000018585	ENSMUST00000138412	Atox1	-1	55461197	2729.5	FALSE	FALSE
chr9	62982194	62982322	d2_ATAC_DAR602	ENSMUSG00000032405	ENSMUST00000098651	Pias1	-1	62980879	-1379	FALSE	FALSE
chr15	83476943	83477139	d2_ATAC_DAR603	ENSMUSG00000016664	ENSMUST00000171436	Pacsin2	-1	83464606	-12435	FALSE	FALSE
chr10	77035241	77035426	d2_ATAC_DAR604	ENSMUSG00000001436	ENSMUST00000132984	Slc19a1	1	77033319	2014.5	FALSE	FALSE
chr6	82649265	82649353	d2_ATAC_DAR605	ENSMUSG00000030042	ENSMUST00000140281	Pole4	-1	82652518	3209	FALSE	FALSE
chr17	28352160	28352389	d2_ATAC_DAR606	ENSMUSG00000002249	ENSMUST00000080572	Tead3	-1	28350805	-1469.5	FALSE	TRUE
chr13	48545657	48545748	d2_ATAC_DAR607	ENSMUSG00000103373	ENSMUST00000195552	Gm37238	-1	48545033	-669.5	FALSE	TRUE
chr6	29769968	29770137	d2_ATAC_DAR608	ENSMUSG00000029772	ENSMUST00000150365	Ahcyl2	1	29768528	1524.5	FALSE	FALSE
chr1	135632364	135632506	d2_ATAC_DAR609	ENSMUSG00000009418	ENSMUST00000190298	Nav1	-1	135607295	-25140	FALSE	FALSE
chr11	12442086	12442202	d2_ATAC_DAR610	ENSMUSG00000020173	ENSMUST00000130572	Cobl	-1	12464752	22608	FALSE	FALSE
chr8	83322417	83322500	d2_ATAC_DAR611	ENSMUSG00000035151	ENSMUST00000150124	Elmod2	-1	83324626	2167.5	FALSE	FALSE
chr9	21267014	21267105	d2_ATAC_DAR612	ENSMUSG00000002820	ENSMUST00000065005	Atg4d	1	21265299	1760.5	FALSE	FALSE
chr13	28692639	28692758	d2_ATAC_DAR613	ENSMUSG00000099158	ENSMUST00000184136	Mir6368	-1	28710873	18174.5	FALSE	FALSE
chr4	83228971	83229021	d2_ATAC_DAR614	ENSMUSG00000038172	ENSMUST00000143362	Ttc39b	-1	83233170	4174	FALSE	FALSE
chr18	69250353	69250506	d2_ATAC_DAR615	ENSMUSG00000098060	ENSMUST00000183237	Gm4842	1	69256288	-5858.5	FALSE	FALSE
chr4	101173483	101173672	d2_ATAC_DAR616	ENSMUSG00000028530	ENSMUST00000136167	Jak1	-1	101185425	11847.5	FALSE	FALSE
chr7	120865978	120866182	d2_ATAC_DAR617	ENSMUSG00000085118	ENSMUST00000141810	Gm15774	-1	120875298	9218	FALSE	TRUE
chr15	10583578	10583666	d2_ATAC_DAR618	ENSMUSG00000052482	ENSMUST00000064353	Gm8174	-1	10561524	-22098	FALSE	FALSE
chr5	131612911	131613044	d2_ATAC_DAR619	ENSMUSG00000104987	ENSMUST00000198632	2810432F15Rik	1	131615438	-2460.5	FALSE	FALSE
chr13	76311888	76311968	d2_ATAC_DAR620	ENSMUSG00000109228	ENSMUST00000208418	Fam81b	-1	76305072	-6856	FALSE	FALSE
chr15	51748094	51748190	d2_ATAC_DAR621							FALSE	FALSE
chr4	100126286	100126390	d2_ATAC_DAR622	ENSMUSG00000086385	ENSMUST00000134206	Gm12701	1	100119621	6717	FALSE	TRUE
chr2	166740539	166740715	d2_ATAC_DAR623	ENSMUSG00000039621	ENSMUST00000036719	Prex1	-1	166713832	-26795	FALSE	FALSE
chr9	61960868	61961028	d2_ATAC_DAR624	ENSMUSG00000032254	ENSMUST00000034815	Kif23	-1	61946799	-14149	FALSE	FALSE
chr10	17611187	17611263	d2_ATAC_DAR625							FALSE	FALSE
chrX	138914172	138914451	d2_ATAC_DAR626	ENSMUSG00000052854	ENSMUST00000064937	Nrk	1	138914430	-118.5	FALSE	FALSE
chr5	108629031	108629158	d2_ATAC_DAR627	ENSMUSG00000062234	ENSMUST00000145935	Gak	-1	108629423	328.5	FALSE	FALSE
chr8	94875446	94875714	d2_ATAC_DAR628	ENSMUSG00000040631	ENSMUST00000212745	Dok4	-1	94876096	516	FALSE	FALSE
chr12	98745590	98745676	d2_ATAC_DAR629	ENSMUSG00000021012	ENSMUST00000110105	Zc3h14	1	98746968	-1335	FALSE	FALSE
chr9	44347806	44347893	d2_ATAC_DAR630	ENSMUSG00000032126	ENSMUST00000077353	Hmbs	-1	44344228	-3621.5	FALSE	FALSE
chr1	167016396	167016503	d2_ATAC_DAR631	ENSMUSG00000060568	ENSMUST00000128373	Fam78b	1	167001589	14860.5	FALSE	FALSE
chr2	181255473	181255579	d2_ATAC_DAR632	ENSMUSG00000038705	ENSMUST00000123148	Gmeb2	-1	181256131	605	FALSE	FALSE
chr3	98407469	98407577	d2_ATAC_DAR633	ENSMUSG00000050064	ENSMUST00000178372	Zfp697	1	98382548	24975	FALSE	FALSE
chr7	145121149	145121264	d2_ATAC_DAR634	ENSMUSG00000108967	ENSMUST00000207878	Gm45181	1	145162996	-41789.5	FALSE	FALSE
chr11	65684261	65684448	d2_ATAC_DAR635	ENSMUSG00000033352	ENSMUST00000140740	Map2k4	-1	65697014	12659.5	FALSE	FALSE
chr3	134611159	134611252	d2_ATAC_DAR636	ENSMUSG00000097031	ENSMUST00000180764	Gm26820	-1	134630765	19559.5	FALSE	FALSE
chr11	63093831	63093964	d2_ATAC_DAR637	ENSMUSG00000042189	ENSMUST00000035732	Tekt3	1	63061654	32243.5	FALSE	FALSE
chr18	47194937	47195035	d2_ATAC_DAR638	ENSMUSG00000093158	ENSMUST00000175417	Gm25036	1	47154373	40613	FALSE	TRUE
chr14	44847900	44847988	d2_ATAC_DAR639	ENSMUSG00000085500	ENSMUST00000099718	Gm16976	1	44858671	-10727	FALSE	FALSE
chr13	30497837	30497976	d2_ATAC_DAR640	ENSMUSG00000038462	ENSMUST00000042834	Uqcrfs1	-1	30545362	47455.5	FALSE	FALSE
chr13	110473000	110473111	d2_ATAC_DAR641	ENSMUSG00000021701	ENSMUST00000022212	Plk2	1	110395044	78011.5	FALSE	FALSE
chr5	133062586	133062781	d2_ATAC_DAR642							FALSE	FALSE
chr5	111578307	111578489	d2_ATAC_DAR643	ENSMUSG00000052848	ENSMUST00000064930	C130026L21Rik	1	111581422	-3024	FALSE	FALSE
chr3	110366743	110366879	d2_ATAC_DAR644	ENSMUSG00000105859	ENSMUST00000196365	Gm19185	1	110399131	-32320	FALSE	FALSE
chr19	55819437	55819615	d2_ATAC_DAR645	ENSMUSG00000099746	ENSMUST00000190974	Ppnr	1	55841672	-22146	FALSE	FALSE
chr8	73313280	73313494	d2_ATAC_DAR646	ENSMUSG00000004383	ENSMUST00000004497	Large	-1	73352556	39169	FALSE	FALSE
chr4	46435525	46435623	d2_ATAC_DAR647	ENSMUSG00000082242	ENSMUST00000122308	Gm12443	-1	46420302	-15272	FALSE	FALSE
chr2	164441526	164441583	d2_ATAC_DAR648	ENSMUSG00000017009	ENSMUST00000017153	Sdc4	-1	164443186	1631.5	FALSE	FALSE
chr18	12463130	12463309	d2_ATAC_DAR649	ENSMUSG00000100090	ENSMUST00000187766	Gm29199	-1	12499462	36242.5	FALSE	FALSE
chr11	89802429	89802516	d2_ATAC_DAR650	ENSMUSG00000047773	ENSMUST00000207171	4932411E22Rik	-1	89777653	-24819.5	FALSE	FALSE
chr10	28524597	28524667	d2_ATAC_DAR651							FALSE	FALSE
chrX	56293016	56293171	d2_ATAC_DAR652	ENSMUSG00000085114	ENSMUST00000151426	1600025M17Rik	1	56317608	-24514.5	FALSE	FALSE
chr1	164208583	164208686	d2_ATAC_DAR653	ENSMUSG00000040918	ENSMUST00000044021	Slc19a2	1	164249046	-40411.5	FALSE	FALSE
chr14	46495272	46495464	d2_ATAC_DAR654	ENSMUSG00000086168	ENSMUST00000144439	Gm15221	1	46436855	58513	FALSE	FALSE
chr10	108368287	108368374	d2_ATAC_DAR655	ENSMUSG00000065653	ENSMUST00000083719	Gm23105	1	108363665	4665.5	FALSE	FALSE
chr16	30925155	30925273	d2_ATAC_DAR656	ENSMUSG00000088782	ENSMUST00000158157	Gm25375	1	30889096	36118	FALSE	FALSE
chr14	14167552	14167634	d2_ATAC_DAR657	ENSMUSG00000052417	ENSMUST00000035250	Olfr720	-1	14176117	8524	FALSE	FALSE
chr14	75416077	75416231	d2_ATAC_DAR658	ENSMUSG00000091722	ENSMUST00000164848	Siah3	1	75455982	-39828	FALSE	FALSE
chr6	101466735	101466843	d2_ATAC_DAR659	ENSMUSG00000108274	ENSMUST00000205133	Gm44169	1	101519655	-52866	FALSE	FALSE
chr14	22812870	22812958	d2_ATAC_DAR660							FALSE	FALSE
chr18	12647984	12648208	d2_ATAC_DAR661	ENSMUSG00000024424	ENSMUST00000141060	Ttc39c	1	12643344	4752	FALSE	FALSE
chr15	51961529	51961545	d2_ATAC_DAR662	ENSMUSG00000022314	ENSMUST00000022927	Rad21	-1	51991760	30223	FALSE	FALSE
chr5	136658235	136658319	d2_ATAC_DAR663	ENSMUSG00000005474	ENSMUST00000196068	Myl10	1	136693146	-34869	FALSE	FALSE
chr1	191659106	191659231	d2_ATAC_DAR664	ENSMUSG00000026623	ENSMUST00000133076	Lpgat1	1	191717834	-58665.5	FALSE	FALSE
chr2	38505766	38505871	d2_ATAC_DAR665	ENSMUSG00000107883	ENSMUST00000203312	Gm44062	1	38500192	5626.5	FALSE	FALSE
chr10	83063582	83063666	d2_ATAC_DAR666	ENSMUSG00000034612	ENSMUST00000040110	Chst11	1	82985498	78126	FALSE	FALSE
chr8	38932884	38932989	d2_ATAC_DAR667	ENSMUSG00000077445	ENSMUST00000104257	Gm23128	-1	38983035	50098.5	FALSE	FALSE
chr8	79798967	79799057	d2_ATAC_DAR668	ENSMUSG00000110048	ENSMUST00000209386	RP23-283I2.3	-1	79803611	4599	FALSE	FALSE
chr16	5137725	5137952	d2_ATAC_DAR669	ENSMUSG00000039457	ENSMUST00000035672	Ppl	-1	5132481	-5357.5	FALSE	TRUE
chr10	4407303	4407412	d2_ATAC_DAR670	ENSMUSG00000019763	ENSMUST00000128434	Rmnd1	-1	4407918	560.5	FALSE	FALSE
chr10	96556497	96556615	d2_ATAC_DAR671	ENSMUSG00000036478	ENSMUST00000038377	Btg1	1	96617001	-60445	FALSE	FALSE
chr10	19992046	19992136	d2_ATAC_DAR672	ENSMUSG00000071369	ENSMUST00000152533	Map3k5	1	19951055	41036	FALSE	FALSE
chr8	64836757	64836924	d2_ATAC_DAR673	ENSMUSG00000109854	ENSMUST00000211427	CH25-501L8.2	1	64838234	-1393.5	FALSE	FALSE
chr11	97607508	97607630	d2_ATAC_DAR674	ENSMUSG00000085860	ENSMUST00000145262	2410003L11Rik	1	97614982	-7413	FALSE	FALSE
chr4	62304181	62304265	d2_ATAC_DAR675	ENSMUSG00000066152	ENSMUST00000107467	Slc31a2	1	62291547	12676	FALSE	FALSE
chr9	57540564	57540702	d2_ATAC_DAR676	ENSMUSG00000097445	ENSMUST00000181462	Gm26631	-1	57537629	-3004	FALSE	FALSE
chr17	90994349	90994464	d2_ATAC_DAR677	ENSMUSG00000105477	ENSMUST00000198489	AC151286.1	1	91088406	-93999.5	FALSE	FALSE
chr8	54546613	54546687	d2_ATAC_DAR678	ENSMUSG00000031519	ENSMUST00000033918	Asb5	1	54550331	-3681	FALSE	FALSE
chr17	88538011	88538165	d2_ATAC_DAR679	ENSMUSG00000103075	ENSMUST00000195386	Gm38109	1	88533027	5061	FALSE	FALSE
chr2	72056252	72056394	d2_ATAC_DAR680	ENSMUSG00000049044	ENSMUST00000124004	Rapgef4	1	72054985	1338	FALSE	FALSE
chr11	66721363	66721424	d2_ATAC_DAR681							FALSE	FALSE
chr3	145025009	145025114	d2_ATAC_DAR682	ENSMUSG00000028255	ENSMUST00000198832	Clca1	-1	145018915	-6146.5	FALSE	FALSE
chr13	78109906	78109991	d2_ATAC_DAR683	ENSMUSG00000069171	ENSMUST00000135284	Nr2f1	-1	78190443	80494.5	FALSE	FALSE
chr10	21364227	21364362	d2_ATAC_DAR684	ENSMUSG00000037542	ENSMUST00000042699	Aldh8a1	1	21377291	-12996.5	FALSE	FALSE
chr5	81343233	81343376	d2_ATAC_DAR685	ENSMUSG00000037605	ENSMUST00000036068	Adgrl3	1	81310025	33279.5	FALSE	FALSE
chr11	4423135	4423295	d2_ATAC_DAR686	ENSMUSG00000020419	ENSMUST00000149443	Hormad2	-1	4427262	4047	FALSE	FALSE
chr9	9898200	9898360	d2_ATAC_DAR687	ENSMUSG00000098408	ENSMUST00000183808	Mir6237	1	9894431	3849	FALSE	FALSE
chr12	77132843	77133048	d2_ATAC_DAR688	ENSMUSG00000093114	ENSMUST00000175373	Gm22696	-1	77116432	-16513.5	FALSE	FALSE
chr7	65395796	65395890	d2_ATAC_DAR689	ENSMUSG00000108541	ENSMUST00000205496	Gm44795	1	65401847	-6004	FALSE	FALSE
chr4	13364741	13364834	d2_ATAC_DAR690	ENSMUSG00000081327	ENSMUST00000122192	Gm11819	1	13444770	-79982.5	FALSE	FALSE
chrX	53729946	53730076	d2_ATAC_DAR691	ENSMUSG00000055555	ENSMUST00000069209	4930502E18Rik	1	53724826	5185	FALSE	FALSE
chr6	125518511	125518753	d2_ATAC_DAR692	ENSMUSG00000030342	ENSMUST00000032492	Cd9	-1	125494791	-23841	FALSE	FALSE
chr10	86339881	86340022	d2_ATAC_DAR693	ENSMUSG00000020044	ENSMUST00000132307	Timp3	1	86302854	37097.5	TRUE	FALSE
chr11	36465247	36465355	d2_ATAC_DAR694	ENSMUSG00000049336	ENSMUST00000155147	Tenm2	-1	36495139	29838	FALSE	FALSE
chr9	83538378	83538462	d2_ATAC_DAR695	ENSMUSG00000032261	ENSMUST00000188241	Sh3bgrl2	1	83548327	-9907	FALSE	FALSE
chr10	70564985	70565160	d2_ATAC_DAR696	ENSMUSG00000037747	ENSMUST00000162251	Phyhipl	-1	70592820	27747.5	FALSE	FALSE
chr6	134414375	134414467	d2_ATAC_DAR697	ENSMUSG00000030200	ENSMUST00000111960	Bcl2l14	1	134414428	-7	FALSE	FALSE
chr19	4590223	4590315	d2_ATAC_DAR698	ENSMUSG00000024892	ENSMUST00000113825	Pcx	1	4594319	-4050	FALSE	FALSE
chr4	133408563	133408650	d2_ATAC_DAR699	ENSMUSG00000028854	ENSMUST00000156079	Slc9a1	1	133416306	-7699.5	FALSE	FALSE
chr4	133408229	133408403	d2_ATAC_DAR700	ENSMUSG00000028854	ENSMUST00000156079	Slc9a1	1	133416306	-7990	FALSE	FALSE
chr11	95193522	95193546	d2_ATAC_DAR701	ENSMUSG00000083548	ENSMUST00000117670	Gm11514	1	95176813	16721	FALSE	FALSE
chr16	90073273	90073371	d2_ATAC_DAR702	ENSMUSG00000002489	ENSMUST00000136760	Tiam1	-1	89980080	-93242	FALSE	FALSE
chr7	17171945	17172187	d2_ATAC_DAR703	ENSMUSG00000108462	ENSMUST00000205375	Gm45032	1	17173596	-1530	FALSE	FALSE
chr5	124998303	124998488	d2_ATAC_DAR704	ENSMUSG00000037962	ENSMUST00000036109	Fam101a	1	125003221	-4825.5	FALSE	TRUE
chr14	31632634	31632742	d2_ATAC_DAR705	ENSMUSG00000021884	ENSMUST00000167175	Hacl1	-1	31640878	8190	FALSE	FALSE
chr16	64527016	64527161	d2_ATAC_DAR706	ENSMUSG00000068167	ENSMUST00000089279	Csnka2ip	-1	64479148	-47940.5	FALSE	FALSE
chr2	24445592	24445771	d2_ATAC_DAR707	ENSMUSG00000026976	ENSMUST00000133746	Pax8	-1	24445900	218.5	FALSE	FALSE
chr9	56093117	56093273	d2_ATAC_DAR708	ENSMUSG00000032322	ENSMUST00000147360	Pstpip1	1	56089976	3219	FALSE	FALSE
chr10	27001639	27001840	d2_ATAC_DAR709	ENSMUSG00000019899	ENSMUST00000186279	Lama2	-1	26988514	-13225.5	FALSE	FALSE
chr19	8984975	8985142	d2_ATAC_DAR710	ENSMUSG00000069833	ENSMUST00000092956	Ahnak	1	8989284	-4225.5	FALSE	TRUE
chr19	56943574	56943742	d2_ATAC_DAR711	ENSMUSG00000025083	ENSMUST00000155467	Afap1l2	-1	56928553	-15105	FALSE	FALSE
chr3	41366827	41367052	d2_ATAC_DAR712	ENSMUSG00000105297	ENSMUST00000196142	Gm30852	1	41367626	-686.5	FALSE	FALSE
chr2	177953873	177954018	d2_ATAC_DAR713	ENSMUSG00000078862	ENSMUST00000178829	Gm14326	-1	177953684	-261.5	FALSE	FALSE
chr17	42909573	42909662	d2_ATAC_DAR714	ENSMUSG00000061665	ENSMUST00000024709	Cd2ap	-1	42876424	-33193.5	FALSE	FALSE
chr1	131690509	131690678	d2_ATAC_DAR715	ENSMUSG00000052688	ENSMUST00000129905	Rab7b	1	131688766	1827.5	FALSE	FALSE
chr2	66240952	66241145	d2_ATAC_DAR716	ENSMUSG00000034848	ENSMUST00000169968	Ttc21b	-1	66235138	-5910.5	FALSE	TRUE
chr2	19554197	19554321	d2_ATAC_DAR717	ENSMUSG00000026734	ENSMUST00000062060	4921504E06Rik	-1	19553914	-345	FALSE	FALSE
chr1	93824686	93824823	d2_ATAC_DAR718	ENSMUSG00000073609	ENSMUST00000187321	D2hgdh	1	93824909	-154.5	FALSE	FALSE
chr1	152115983	152116212	d2_ATAC_DAR719	ENSMUSG00000102090	ENSMUST00000165944	Gm8964	1	152128585	-12487.5	TRUE	TRUE
chr2	4389419	4389616	d2_ATAC_DAR720	ENSMUSG00000026657	ENSMUST00000115037	Frmd4a	1	4389614	-96.5	FALSE	FALSE
chr1	163926602	163926687	d2_ATAC_DAR721	ENSMUSG00000026584	ENSMUST00000161908	Scyl3	1	163929100	-2455.5	FALSE	FALSE
chr13	73753630	73753729	d2_ATAC_DAR722	ENSMUSG00000017756	ENSMUST00000017900	Slc12a7	1	73763697	-10017.5	FALSE	FALSE
chr17	53471794	53471878	d2_ATAC_DAR723	ENSMUSG00000017831	ENSMUST00000017975	Rab5a	1	53479234	-7398	FALSE	FALSE
chr6	90348573	90348819	d2_ATAC_DAR724	ENSMUSG00000034456	ENSMUST00000164761	Uroc1	1	90333289	15407	FALSE	FALSE
chr13	33908655	33909191	d2_ATAC_DAR725	ENSMUSG00000052180	ENSMUST00000172184	Serpinb6c	-1	33905708	-3215	FALSE	TRUE
chr11	79141410	79141541	d2_ATAC_DAR726	ENSMUSG00000018334	ENSMUST00000108264	Ksr1	-1	79146407	4931.5	FALSE	FALSE
chr11	94929972	94930255	d2_ATAC_DAR727	ENSMUSG00000001506	ENSMUST00000001547	Col1a1	1	94936224	-6110.5	FALSE	TRUE
chr10	111160224	111160341	d2_ATAC_DAR728	ENSMUSG00000020189	ENSMUST00000095310	Osbpl8	1	111164802	-4519.5	FALSE	FALSE
chr8	72552944	72553041	d2_ATAC_DAR729	ENSMUSG00000045248	ENSMUST00000058534	Med26	-1	72548270	-4722.5	FALSE	FALSE
chr14	78580914	78581012	d2_ATAC_DAR730	ENSMUSG00000084447	ENSMUST00000122498	Gm26251	1	78603710	-22747	FALSE	FALSE
chr9	21831736	21831824	d2_ATAC_DAR731	ENSMUSG00000047822	ENSMUST00000058777	Angptl8	1	21835510	-3730	FALSE	FALSE
chr13	99579949	99580031	d2_ATAC_DAR732	ENSMUSG00000103545	ENSMUST00000193492	1700012J22Rik	1	99641974	-61984	FALSE	FALSE
chr15	12232367	12232782	d2_ATAC_DAR733	ENSMUSG00000039458	ENSMUST00000173071	Mtmr12	1	12223354	9220.5	FALSE	FALSE
chr2	118669246	118669530	d2_ATAC_DAR734	ENSMUSG00000074923	ENSMUST00000132843	Pak6	1	118664064	5324	TRUE	TRUE
chr11	44469712	44469873	d2_ATAC_DAR735	ENSMUSG00000041231	ENSMUST00000102795	Ublcp1	-1	44470498	705.5	FALSE	FALSE
chr6	118066185	118066339	d2_ATAC_DAR736	ENSMUSG00000030134	ENSMUST00000203804	Rasgef1a	1	118066419	-157	FALSE	TRUE
chr11	35995427	35995533	d2_ATAC_DAR737	ENSMUSG00000081571	ENSMUST00000117261	Gm12125	1	35996054	-574	FALSE	FALSE
chr14	47365308	47365448	d2_ATAC_DAR738	ENSMUSG00000050335	ENSMUST00000151405	Lgals3	1	47367751	-2373	FALSE	TRUE
chr14	7987576	7987679	d2_ATAC_DAR739	ENSMUSG00000025279	ENSMUST00000026315	Dnase1l3	-1	7994573	6945.5	FALSE	TRUE
chr6	42260517	42260733	d2_ATAC_DAR740	ENSMUSG00000071506	ENSMUST00000095987	Tmem139	1	42261970	-1345	FALSE	TRUE
chrX	138735932	138736176	d2_ATAC_DAR741	ENSMUSG00000083053	ENSMUST00000117657	Gm15001	-1	138744444	8390	FALSE	FALSE
chr5	142781056	142781257	d2_ATAC_DAR742	ENSMUSG00000039477	ENSMUST00000152247	Tnrc18	-1	142788523	7366.5	FALSE	FALSE
chr17	81040913	81041071	d2_ATAC_DAR743	ENSMUSG00000024246	ENSMUST00000025093	Thumpd2	-1	81065085	24093	FALSE	FALSE
chr12	16850639	16850867	d2_ATAC_DAR744	ENSMUSG00000057469	ENSMUST00000020908	E2f6	1	16810965	39788	TRUE	TRUE
chr1	182533503	182533745	d2_ATAC_DAR745	ENSMUSG00000103878	ENSMUST00000193422	Gm8197	1	182546250	-12626	FALSE	FALSE
chr6	129534896	129535051	d2_ATAC_DAR746	ENSMUSG00000097675	ENSMUST00000203703	1700101I11Rik	-1	129533817	-1156.5	FALSE	FALSE
chr10	99622108	99622240	d2_ATAC_DAR747							FALSE	FALSE
chr7	115844427	115844608	d2_ATAC_DAR748	ENSMUSG00000051910	ENSMUST00000166207	Sox6	-1	115846105	1587.5	FALSE	FALSE
chr5	120936516	120936580	d2_ATAC_DAR749	ENSMUSG00000032623	ENSMUST00000044224	Oas1d	1	120914536	22012	FALSE	FALSE
chr2	180194419	180194527	d2_ATAC_DAR750	ENSMUSG00000098735	ENSMUST00000185089	Mir7005	-1	180179823	-14650	FALSE	FALSE
chr17	46994845	46994943	d2_ATAC_DAR751	ENSMUSG00000084572	ENSMUST00000122623	Gm23657	-1	46992916	-1978	FALSE	FALSE
chr15	59083061	59083126	d2_ATAC_DAR752	ENSMUSG00000022353	ENSMUST00000080371	Mtss1	-1	59082026	-1067.5	FALSE	FALSE
chr2	27390505	27390636	d2_ATAC_DAR753	ENSMUSG00000076364	ENSMUST00000102409	Gm24049	1	27401852	-11281.5	FALSE	FALSE
chr15	78517659	78517832	d2_ATAC_DAR754	ENSMUSG00000022440	ENSMUST00000137827	C1qtnf6	-1	78527327	9581.5	FALSE	FALSE
chr18	58453415	58453549	d2_ATAC_DAR755							FALSE	FALSE
chr6	13617711	13617811	d2_ATAC_DAR756	ENSMUSG00000029569	ENSMUST00000031554	Tmem168	-1	13608100	-9661	FALSE	FALSE
chr7	28322718	28323030	d2_ATAC_DAR757	ENSMUSG00000003435	ENSMUST00000209105	Supt5	-1	28318792	-4082	FALSE	FALSE
chr10	119146500	119146599	d2_ATAC_DAR758	ENSMUSG00000100681	ENSMUST00000187551	1700064J06Rik	1	119092905	53644.5	FALSE	FALSE
chr10	58308513	58308712	d2_ATAC_DAR759	ENSMUSG00000038039	ENSMUST00000162965	Gcc2	1	58298410	10202.5	FALSE	FALSE
chr2	6145745	6145877	d2_ATAC_DAR760	ENSMUSG00000082332	ENSMUST00000117166	Gm13384	-1	6133956	-11855	FALSE	FALSE
chr2	170856208	170856315	d2_ATAC_DAR761	ENSMUSG00000080955	ENSMUST00000117955	Gm14263	-1	170954824	98562.5	FALSE	FALSE
chr4	100284346	100284436	d2_ATAC_DAR762	ENSMUSG00000080967	ENSMUST00000121588	Gm12706	-1	100362059	77668	FALSE	FALSE
chr1	86448045	86448163	d2_ATAC_DAR763	ENSMUSG00000036574	ENSMUST00000046004	1700019O17Rik	1	86426329	21775	FALSE	FALSE
chr7	48926175	48926292	d2_ATAC_DAR764	ENSMUSG00000109507	ENSMUST00000208249	Gm18559	-1	48940118	13884.5	FALSE	FALSE
chr4	59822273	59822402	d2_ATAC_DAR765	ENSMUSG00000080772	ENSMUST00000120410	Gm12543	1	59833677	-11339.5	FALSE	FALSE
chr6	72162317	72162401	d2_ATAC_DAR766	ENSMUSG00000108371	ENSMUST00000205674	Gm45050	1	72162849	-490	FALSE	FALSE
chr15	102644168	102644273	d2_ATAC_DAR767	ENSMUSG00000036305	ENSMUST00000146505	Rpl39-ps	1	102635038	9182.5	FALSE	FALSE
chr3	119757381	119757465	d2_ATAC_DAR768	ENSMUSG00000106075	ENSMUST00000199701	Gm42804	1	119757338	85	FALSE	FALSE
chr16	25799722	25799843	d2_ATAC_DAR769	ENSMUSG00000022510	ENSMUST00000115304	Trp63	1	25801916	-2133.5	FALSE	FALSE
chr1	161907904	161907989	d2_ATAC_DAR770	ENSMUSG00000103158	ENSMUST00000194266	Gm31925	1	161892147	15799.5	FALSE	FALSE
chr8	13053801	13053962	d2_ATAC_DAR771	ENSMUSG00000031445	ENSMUST00000210050	Proz	1	13060914	-7032.5	FALSE	FALSE
chr2	77522404	77522507	d2_ATAC_DAR772	ENSMUSG00000027016	ENSMUST00000111830	Zfp385b	-1	77519618	-2837.5	FALSE	FALSE
chr8	128453725	128453816	d2_ATAC_DAR773	ENSMUSG00000025810	ENSMUST00000212933	Nrp1	1	128359397	94373.5	FALSE	FALSE
chr8	124912283	124912464	d2_ATAC_DAR774	ENSMUSG00000031986	ENSMUST00000212724	Sprtn	1	124901815	10558.5	FALSE	FALSE
chr13	102860303	102860447	d2_ATAC_DAR775	ENSMUSG00000034751	ENSMUST00000167462	Mast4	-1	102905786	45411	FALSE	FALSE
chr4	107538232	107538432	d2_ATAC_DAR776	ENSMUSG00000034762	ENSMUST00000138211	Glis1	1	107581203	-42871	FALSE	FALSE
chr6	22001076	22001173	d2_ATAC_DAR777	ENSMUSG00000062980	ENSMUST00000151315	Cped1	1	21986892	14232.5	FALSE	FALSE
chr10	67096422	67096508	d2_ATAC_DAR778	ENSMUSG00000037876	ENSMUST00000174317	Jmjd1c	1	67096492	-27	FALSE	FALSE
chr1	23263936	23264063	d2_ATAC_DAR779	ENSMUSG00000102766	ENSMUST00000193885	Gm6420	-1	23256407	-7592.5	FALSE	FALSE
chr5	110340042	110340163	d2_ATAC_DAR780	ENSMUSG00000029503	ENSMUST00000200037	P2rx2	-1	110342955	2852.5	FALSE	FALSE
chr18	37829595	37829838	d2_ATAC_DAR781	ENSMUSG00000102713	ENSMUST00000195495	Gm29994	-1	37830200	483.5	FALSE	FALSE
chr11	69709342	69709774	d2_ATAC_DAR782	ENSMUSG00000018752	ENSMUST00000180587	Tnfsfm13	-1	69696098	-13460	FALSE	FALSE
chr19	24266079	24266271	d2_ATAC_DAR783	ENSMUSG00000059363	ENSMUST00000132688	Fxn	-1	24278171	11996	FALSE	TRUE
chr5	144934805	144935022	d2_ATAC_DAR784	ENSMUSG00000038780	ENSMUST00000110677	Smurf1	-1	144965839	30925.5	FALSE	FALSE
chrX	134439279	134439399	d2_ATAC_DAR785	ENSMUSG00000000223	ENSMUST00000000228	Drp2	1	134423830	15509	FALSE	FALSE
chr15	27563738	27563830	d2_ATAC_DAR786	ENSMUSG00000022265	ENSMUST00000134004	Ank	1	27571449	-7665	FALSE	FALSE
chr3	65928092	65928217	d2_ATAC_DAR787	ENSMUSG00000102566	ENSMUST00000194475	Gm37037	-1	65933908	5753.5	FALSE	FALSE
chr4	63853837	63853945	d2_ATAC_DAR788	ENSMUSG00000028362	ENSMUST00000030047	Tnfsf8	-1	63861347	7456	FALSE	FALSE
chr16	14943618	14943762	d2_ATAC_DAR789	ENSMUSG00000068617	ENSMUST00000090277	Efcab1	1	14906637	37053	FALSE	FALSE
chr4	107538553	107538640	d2_ATAC_DAR790	ENSMUSG00000034762	ENSMUST00000138211	Glis1	1	107581203	-42606.5	FALSE	FALSE
chrX	61653138	61653416	d2_ATAC_DAR791	ENSMUSG00000083158	ENSMUST00000120124	Gm14655	1	61620150	33127	FALSE	FALSE
chr4	129051627	129051751	d2_ATAC_DAR792	ENSMUSG00000085085	ENSMUST00000149472	1700086P04Rik	-1	129057983	6294	TRUE	TRUE
chr8	26913681	26913814	d2_ATAC_DAR793	ENSMUSG00000100335	ENSMUST00000210263	2310008N11Rik	-1	26884380	-29367.5	FALSE	FALSE
chr19	18579074	18579215	d2_ATAC_DAR794	ENSMUSG00000080783	ENSMUST00000117398	Gm8250	1	18581455	-2310.5	FALSE	FALSE
chr16	88742634	88742785	d2_ATAC_DAR795	ENSMUSG00000050224	ENSMUST00000053149	Krtap13	-1	88751628	8918.5	FALSE	FALSE
chr6	39472385	39472494	d2_ATAC_DAR796	ENSMUSG00000038456	ENSMUST00000145541	Dennd2a	-1	39470324	-2115.5	FALSE	FALSE
chr11	72943303	72943437	d2_ATAC_DAR797	ENSMUSG00000105756	ENSMUST00000198722	Gm44467	1	72953107	-9737	FALSE	FALSE
chr8	83627443	83627596	d2_ATAC_DAR798	ENSMUSG00000005483	ENSMUST00000212300	Dnajb1	1	83608553	18966.5	FALSE	FALSE
chr16	11880692	11880885	d2_ATAC_DAR799	ENSMUSG00000055015	ENSMUST00000068397	Gm9961	1	11901363	-20574.5	FALSE	FALSE
chr9	96041487	96041632	d2_ATAC_DAR800	ENSMUSG00000100931	ENSMUST00000189281	Gm28085	-1	96040673	-886.5	FALSE	FALSE
chrX	136276298	136276460	d2_ATAC_DAR801	ENSMUSG00000065719	ENSMUST00000083785	n-R5s12	1	136277505	-1126	FALSE	FALSE
chr5	117894566	117894672	d2_ATAC_DAR802	ENSMUSG00000104071	ENSMUST00000194276	Gm37028	1	117872813	21806	FALSE	FALSE
chr6	6143682	6143916	d2_ATAC_DAR803	ENSMUSG00000015112	ENSMUST00000203990	Slc25a13	-1	6173951	30152	FALSE	FALSE
chr15	35928685	35928786	d2_ATAC_DAR804	ENSMUSG00000014313	ENSMUST00000155638	Cox6c	-1	35935331	6595.5	FALSE	FALSE
chr18	33976826	33976946	d2_ATAC_DAR805	ENSMUSG00000024376	ENSMUST00000025234	Epb41l4a	-1	34007206	30320	FALSE	FALSE
chr18	39185115	39185288	d2_ATAC_DAR806	ENSMUSG00000036452	ENSMUST00000154551	Arhgap26	1	39227368	-42166.5	FALSE	TRUE
chr2	144418220	144418417	d2_ATAC_DAR807	ENSMUSG00000027425	ENSMUST00000139812	Csrp2bp	1	144404078	14240.5	FALSE	FALSE
chr14	26393207	26393378	d2_ATAC_DAR808	ENSMUSG00000090104	ENSMUST00000160089	Slmapos2	1	26389199	4093.5	FALSE	FALSE
chr5	96111861	96111979	d2_ATAC_DAR809	ENSMUSG00000034724	ENSMUST00000137066	Cnot6l	-1	96131060	19140	FALSE	FALSE
chr5	43685630	43685792	d2_ATAC_DAR810	ENSMUSG00000039765	ENSMUST00000127355	Cc2d2a	1	43696582	-10871	FALSE	FALSE
chr11	45789262	45789400	d2_ATAC_DAR811	ENSMUSG00000086686	ENSMUST00000137002	F630206G17Rik	1	45808087	-18756	FALSE	FALSE
chr11	110470285	110470411	d2_ATAC_DAR812	ENSMUSG00000020623	ENSMUST00000146540	Map2k6	1	110477377	-7029	FALSE	FALSE
chr17	12348713	12348874	d2_ATAC_DAR813	ENSMUSG00000059481	ENSMUST00000014578	Plg	1	12378609	-29815.5	FALSE	FALSE
chr16	33171146	33171305	d2_ATAC_DAR814	ENSMUSG00000022807	ENSMUST00000039733	Osbpl11	1	33185071	-13845.5	FALSE	FALSE
chr2	51758787	51758963	d2_ATAC_DAR815	ENSMUSG00000085014	ENSMUST00000143870	Gm13490	-1	51732009	-26866	FALSE	FALSE
chr16	59529565	59529868	d2_ATAC_DAR816	ENSMUSG00000022723	ENSMUST00000129762	Crybg3	-1	59525614	-4102.5	FALSE	FALSE
chr5	66594403	66594565	d2_ATAC_DAR817	ENSMUSG00000106706	ENSMUST00000201865	C530043K16Rik	-1	66595570	1086	FALSE	TRUE
chr15	99857516	99857633	d2_ATAC_DAR818	ENSMUSG00000023022	ENSMUST00000171450	Lima1	-1	99875416	17841.5	FALSE	FALSE
chr2	5064693	5064809	d2_ATAC_DAR819	ENSMUSG00000026672	ENSMUST00000143809	Optn	-1	5064051	-700	FALSE	FALSE
chr17	88706961	88707053	d2_ATAC_DAR820	ENSMUSG00000024154	ENSMUST00000161481	Gtf2a1l	1	88668696	38311	FALSE	FALSE
chr9	74081025	74081160	d2_ATAC_DAR821	ENSMUSG00000095631	ENSMUST00000083215	n-R5s86	1	74059339	21753.5	TRUE	FALSE
chr19	21194048	21194213	d2_ATAC_DAR822	ENSMUSG00000024750	ENSMUST00000025659	Zfand5	1	21272278	-78147.5	FALSE	FALSE
chr6	101219080	101219272	d2_ATAC_DAR823	ENSMUSG00000035357	ENSMUST00000144505	Pdzrn3	-1	101199200	-19976	FALSE	FALSE
chr11	72959810	72959904	d2_ATAC_DAR824	ENSMUSG00000020788	ENSMUST00000021142	Atp2a3	1	72961169	-1312	FALSE	FALSE
chr12	112924129	112924292	d2_ATAC_DAR825	ENSMUSG00000098338	ENSMUST00000184711	Mir6941	-1	112920541	-3669.5	FALSE	FALSE
chr1	90212897	90213011	d2_ATAC_DAR826	ENSMUSG00000044337	ENSMUST00000159654	Ackr3	1	90204006	8948	FALSE	TRUE
chr16	38695572	38695741	d2_ATAC_DAR827	ENSMUSG00000081651	ENSMUST00000122206	Gm15530	-1	38685869	-9787.5	FALSE	FALSE
chr2	117802888	117803006	d2_ATAC_DAR828	ENSMUSG00000101394	ENSMUST00000191321	Gm28183	-1	117803664	717	TRUE	FALSE
chr9	58256005	58256078	d2_ATAC_DAR829	ENSMUSG00000032333	ENSMUST00000034883	Stoml1	1	58253164	2877.5	FALSE	TRUE
chr7	135656815	135656995	d2_ATAC_DAR830	ENSMUSG00000097471	ENSMUST00000181940	5830432E09Rik	-1	135652314	-4591	FALSE	FALSE
chr8	117379685	117379876	d2_ATAC_DAR831	ENSMUSG00000034390	ENSMUST00000095172	Cmip	1	117349170	30610.5	FALSE	FALSE
chr8	116887913	116888065	d2_ATAC_DAR832	ENSMUSG00000014633	ENSMUST00000155260	Cmc2	-1	116894524	6535	FALSE	FALSE
chr19	36360635	36360751	d2_ATAC_DAR833	ENSMUSG00000024805	ENSMUST00000071267	Pcgf5	1	36379067	-18374	FALSE	FALSE
chr8	72415365	72415470	d2_ATAC_DAR834	ENSMUSG00000006276	ENSMUST00000212950	Eps15l1	-1	72421438	6020.5	FALSE	TRUE
chr15	86189235	86189453	d2_ATAC_DAR835	ENSMUSG00000035891	ENSMUST00000044332	Cerk	-1	86186141	-3203	FALSE	FALSE
chr7	140852620	140852774	d2_ATAC_DAR836	ENSMUSG00000025484	ENSMUST00000211590	Bet1l	-1	140856246	3549	FALSE	TRUE
chr9	41721724	41721955	d2_ATAC_DAR837	ENSMUSG00000098093	ENSMUST00000183325	Gm8707	1	41654303	67536.5	FALSE	TRUE
chr2	60884081	60884254	d2_ATAC_DAR838	ENSMUSG00000026970	ENSMUST00000112509	Rbms1	-1	60881470	-2697.5	FALSE	FALSE
chr2	157342367	157342762	d2_ATAC_DAR839	ENSMUSG00000027643	ENSMUST00000029172	Ghrh	-1	157346655	4090.5	FALSE	TRUE
chr2	118765397	118765544	d2_ATAC_DAR840	ENSMUSG00000045838	ENSMUST00000059997	A430105I19Rik	-1	118762661	-2809.5	FALSE	FALSE
chr5	31637003	31637110	d2_ATAC_DAR841	ENSMUSG00000029136	ENSMUST00000201744	Rbks	-1	31640538	3481.5	FALSE	FALSE
chr8	79418378	79418618	d2_ATAC_DAR842	ENSMUSG00000109945	ENSMUST00000211483	RP23-329B24.1	1	79404148	14350	FALSE	FALSE
chrX	56317320	56317549	d2_ATAC_DAR843	ENSMUSG00000085114	ENSMUST00000151426	1600025M17Rik	1	56317608	-173.5	FALSE	FALSE
chr3	93506168	93506480	d2_ATAC_DAR844	ENSMUSG00000104135	ENSMUST00000195295	Gm36953	-1	93500300	-6024	TRUE	FALSE
chr4	57264859	57265053	d2_ATAC_DAR845	ENSMUSG00000085654	ENSMUST00000129102	Gm12536	1	57300096	-35140	FALSE	FALSE
chr15	34176743	34176833	d2_ATAC_DAR846	ENSMUSG00000089072	ENSMUST00000158447	Gm24500	-1	34139376	-37412	FALSE	FALSE
chr10	17653840	17653996	d2_ATAC_DAR847	ENSMUSG00000039910	ENSMUST00000038107	Cited2	1	17723228	-69310	FALSE	FALSE
chr8	82777058	82777162	d2_ATAC_DAR848	ENSMUSG00000031711	ENSMUST00000034147	Zfp330	-1	82774160	-2950	FALSE	FALSE
chr5	151726763	151726895	d2_ATAC_DAR849	ENSMUSG00000092806	ENSMUST00000175065	Gm26463	-1	151702468	-24361	FALSE	FALSE
chr14	51093540	51093619	d2_ATAC_DAR850	ENSMUSG00000072115	ENSMUST00000069011	Ang	1	51096000	-2420.5	FALSE	FALSE
chr18	82719080	82719139	d2_ATAC_DAR851	ENSMUSG00000092638	ENSMUST00000174897	Mir5112	1	82720281	-1171.5	FALSE	FALSE
chr12	18830954	18831127	d2_ATAC_DAR852	ENSMUSG00000094947	ENSMUST00000101582	Gm3944	1	18853872	-22831.5	FALSE	FALSE
chr15	82144312	82144445	d2_ATAC_DAR853	ENSMUSG00000022463	ENSMUST00000023100	Srebf2	1	82147266	-2887.5	FALSE	TRUE
chr1	159043357	159043508	d2_ATAC_DAR854	ENSMUSG00000073530	ENSMUST00000159892	Pappa2	-1	158980490	-62942.5	FALSE	FALSE
chr15	55189407	55189601	d2_ATAC_DAR855	ENSMUSG00000022419	ENSMUST00000023056	Deptor	1	55133436	56068	TRUE	FALSE
chr3	66566633	66566851	d2_ATAC_DAR856	ENSMUSG00000103600	ENSMUST00000193914	Gm17952	-1	66563551	-3191	FALSE	FALSE
chr9	102841289	102841428	d2_ATAC_DAR857	ENSMUSG00000032547	ENSMUST00000176573	Ryk	1	102845833	-4474.5	FALSE	FALSE
chr2	25694551	25694690	d2_ATAC_DAR858	ENSMUSG00000062061	ENSMUST00000077667	Obp2a	1	25700043	-5422.5	FALSE	FALSE
chr3	142962174	142962303	d2_ATAC_DAR859	ENSMUSG00000078162	ENSMUST00000181051	Gm2574	1	142962611	-372.5	FALSE	TRUE
chr11	120946381	120946594	d2_ATAC_DAR860	ENSMUSG00000025161	ENSMUST00000070653	Slc16a3	1	120948480	-1992.5	FALSE	TRUE
chr3	57486216	57486489	d2_ATAC_DAR861	ENSMUSG00000083538	ENSMUST00000120831	Gm16016	1	57528232	-41879.5	FALSE	FALSE
chr1	119122138	119122324	d2_ATAC_DAR862	ENSMUSG00000096939	ENSMUST00000181691	Gm8321	1	119157586	-35355	FALSE	TRUE
chr6	72493080	72493209	d2_ATAC_DAR863	ENSMUSG00000052631	ENSMUST00000159577	Sh2d6	-1	72515290	22145.5	TRUE	FALSE
chr8	78624135	78624246	d2_ATAC_DAR864	ENSMUSG00000110244	ENSMUST00000211775	RP23-430L2.2	1	78604294	19896.5	FALSE	FALSE
chr6	86788899	86789160	d2_ATAC_DAR865	ENSMUSG00000029994	ENSMUST00000204441	Anxa4	-1	86793564	4534.5	FALSE	FALSE
chr8	111779779	111779986	d2_ATAC_DAR866	ENSMUSG00000031955	ENSMUST00000166232	Bcar1	-1	111743809	-36073.5	FALSE	FALSE
chr8	11346822	11347011	d2_ATAC_DAR867	ENSMUSG00000031502	ENSMUST00000033898	Col4a1	-1	11312826	-34090.5	FALSE	FALSE
chr16	48646381	48646550	d2_ATAC_DAR868							FALSE	FALSE
chr2	150592259	150592359	d2_ATAC_DAR869	ENSMUSG00000033096	ENSMUST00000126704	Apmap	-1	150600254	7945	FALSE	FALSE
chr5	73191876	73191970	d2_ATAC_DAR870	ENSMUSG00000070733	ENSMUST00000176910	Fryl	-1	73191879	-44	FALSE	FALSE
chr2	31961993	31962309	d2_ATAC_DAR871	ENSMUSG00000001864	ENSMUST00000156743	Aif1l	1	31961919	232	FALSE	TRUE
chr13	115006355	115006501	d2_ATAC_DAR872	ENSMUSG00000015533	ENSMUST00000056117	Itga2	-1	114932041	-74387	FALSE	FALSE
chr11	42806096	42806249	d2_ATAC_DAR873	ENSMUSG00000084627	ENSMUST00000122678	Gm25543	1	42897495	-91322.5	FALSE	FALSE
chr17	55710192	55710247	d2_ATAC_DAR874	ENSMUSG00000024174	ENSMUST00000086876	Pot1b	-1	55712628	2408.5	FALSE	FALSE
chr15	82983874	82984016	d2_ATAC_DAR875	ENSMUSG00000097301	ENSMUST00000181049	AW121686	1	82982870	1075	FALSE	FALSE
chr11	43747887	43748089	d2_ATAC_DAR876	ENSMUSG00000041278	ENSMUST00000147984	Ttc1	-1	43747992	4	FALSE	FALSE
chr11	11955819	11955979	d2_ATAC_DAR877	ENSMUSG00000020176	ENSMUST00000142877	Grb10	-1	11956024	125	FALSE	TRUE
chr10	63386590	63386734	d2_ATAC_DAR878	ENSMUSG00000036764	ENSMUST00000136832	Dnajc12	1	63386571	91	FALSE	FALSE
chr9	40391421	40391580	d2_ATAC_DAR879	ENSMUSG00000040111	ENSMUST00000118159	Gramd1b	-1	40392152	651.5	FALSE	FALSE
chr15	8963440	8963534	d2_ATAC_DAR880	ENSMUSG00000048424	ENSMUST00000166524	Ranbp3l	1	8968426	-4939	FALSE	FALSE
chr7	100493678	100493919	d2_ATAC_DAR881	ENSMUSG00000033685	ENSMUST00000129324	Ucp2	1	100493795	3.5	TRUE	TRUE
chr16	20312437	20312526	d2_ATAC_DAR882	ENSMUSG00000022818	ENSMUST00000182736	Cyp2ab1	-1	20314210	1728.5	FALSE	FALSE
chr3	27665486	27665592	d2_ATAC_DAR883	ENSMUSG00000039286	ENSMUST00000195008	Fndc3b	-1	27710398	44859	FALSE	FALSE
chr13	43122586	43122769	d2_ATAC_DAR884	ENSMUSG00000054728	ENSMUST00000136576	Phactr1	1	43122857	-179.5	FALSE	FALSE
chr8	12748433	12748537	d2_ATAC_DAR885	ENSMUSG00000031441	ENSMUST00000033818	Atp11a	1	12757014	-8529	FALSE	FALSE
chr17	88583231	88583341	d2_ATAC_DAR886	ENSMUSG00000034709	ENSMUST00000185400	Ppp1r21	1	88578730	4556	FALSE	FALSE
chr6	99030282	99030521	d2_ATAC_DAR887	ENSMUSG00000030067	ENSMUST00000154163	Foxp1	-1	99028942	-1459.5	FALSE	FALSE
chr2	84553960	84554077	d2_ATAC_DAR888	ENSMUSG00000087362	ENSMUST00000139492	Gm13710	-1	84531322	-22696.5	FALSE	FALSE
chr4	62732954	62733058	d2_ATAC_DAR889	ENSMUSG00000086139	ENSMUST00000143618	Gm11211	-1	62727537	-5469	FALSE	TRUE
chr19	16161403	16161553	d2_ATAC_DAR890	ENSMUSG00000057990	ENSMUST00000075293	E030024N20Rik	-1	16164805	3327	FALSE	FALSE
chr15	59003683	59004002	d2_ATAC_DAR891	ENSMUSG00000022354	ENSMUST00000022980	Ndufb9	1	58933810	70032.5	FALSE	FALSE
chr2	148497907	148498103	d2_ATAC_DAR892	ENSMUSG00000087678	ENSMUST00000129067	Gm14120	1	148468890	29115	FALSE	FALSE
chr16	97941834	97941985	d2_ATAC_DAR893	ENSMUSG00000045975	ENSMUST00000170757	C2cd2	-1	97922633	-19276.5	FALSE	FALSE
chr6	87898145	87898280	d2_ATAC_DAR894	ENSMUSG00000030058	ENSMUST00000132938	Copg1	1	87897803	409.5	FALSE	FALSE
chr2	10300851	10301050	d2_ATAC_DAR895	ENSMUSG00000061186	ENSMUST00000114862	Sfmbt2	1	10370510	-69559.5	FALSE	FALSE
chr2	153014021	153014142	d2_ATAC_DAR896	ENSMUSG00000027472	ENSMUST00000140325	Pdrg1	-1	153015342	1260.5	FALSE	FALSE
chr8	119984450	119984587	d2_ATAC_DAR897	ENSMUSG00000031825	ENSMUST00000132583	Crispld2	1	119992438	-7919.5	FALSE	FALSE
chr4	59823475	59823747	d2_ATAC_DAR898	ENSMUSG00000080772	ENSMUST00000120410	Gm12543	1	59833677	-10066	FALSE	FALSE
chr1	138912415	138912549	d2_ATAC_DAR899	ENSMUSG00000103850	ENSMUST00000195391	Gm3933	-1	138916043	3561	FALSE	FALSE
chr19	9090398	9090603	d2_ATAC_DAR900	ENSMUSG00000024653	ENSMUST00000025554	Scgb1a1	-1	9087958	-2542.5	TRUE	TRUE
chr10	110764351	110764467	d2_ATAC_DAR901	ENSMUSG00000020185	ENSMUST00000174593	E2f7	1	110763856	553	FALSE	FALSE
chr19	6294118	6294201	d2_ATAC_DAR902	ENSMUSG00000024772	ENSMUST00000171203	Ehd1	1	6294181	-21.5	FALSE	FALSE
chr4	55347270	55347361	d2_ATAC_DAR903	ENSMUSG00000028426	ENSMUST00000030134	Rad23b	1	55350043	-2727.5	FALSE	FALSE
chr5	60042948	60043035	d2_ATAC_DAR904	ENSMUSG00000106170	ENSMUST00000200147	Gm43393	-1	60025883	-17108.5	FALSE	FALSE
chr10	54117860	54118111	d2_ATAC_DAR905	ENSMUSG00000097069	ENSMUST00000181899	Gm16998	1	54075922	42063.5	FALSE	FALSE
chr3	9034597	9034733	d2_ATAC_DAR906	ENSMUSG00000103461	ENSMUST00000193974	Gm37616	-1	9047492	12827	TRUE	FALSE
chr11	69235466	69235745	d2_ATAC_DAR907	ENSMUSG00000020890	ENSMUST00000155457	Gucy2e	-1	69237022	1416.5	FALSE	FALSE
chr9	57230360	57230674	d2_ATAC_DAR908	ENSMUSG00000070298	ENSMUST00000093837	Trcg1	1	57236556	-6039	FALSE	TRUE
chr2	31974213	31974285	d2_ATAC_DAR909	ENSMUSG00000001855	ENSMUST00000065398	Nup214	1	31974436	-187	FALSE	FALSE
chr8	10653427	10653669	d2_ATAC_DAR910	ENSMUSG00000109258	ENSMUST00000208649	5330413D20Rik	-1	10676913	23365	FALSE	FALSE
chr2	115456564	115456650	d2_ATAC_DAR911	ENSMUSG00000085582	ENSMUST00000134580	3110099E03Rik	-1	115512201	55594	FALSE	FALSE
chr2	160551893	160552050	d2_ATAC_DAR912	ENSMUSG00000078955	ENSMUST00000128681	Gm14222	1	160583357	-31385.5	FALSE	FALSE
chr16	16894399	16894555	d2_ATAC_DAR913	ENSMUSG00000026181	ENSMUST00000027373	Ppm1f	1	16896469	-1992	FALSE	FALSE
chr2	115456743	115456906	d2_ATAC_DAR914	ENSMUSG00000085582	ENSMUST00000134580	3110099E03Rik	-1	115512201	55376.5	FALSE	FALSE
chr1	70408496	70408671	d2_ATAC_DAR915	ENSMUSG00000103052	ENSMUST00000194431	Gm38272	-1	70312911	-95672.5	FALSE	FALSE
chr10	46785760	46786018	d2_ATAC_DAR916	ENSMUSG00000065718	ENSMUST00000083784	Gm25650	-1	46838507	52618	FALSE	FALSE
chr17	35634220	35634371	d2_ATAC_DAR917	ENSMUSG00000090588	ENSMUST00000164502	Gm9573	-1	35626637	-7658.5	FALSE	FALSE
chr17	80729175	80729377	d2_ATAC_DAR918	ENSMUSG00000054957	ENSMUST00000068277	Gm9959	1	80728131	1145	FALSE	FALSE
chr18	78501568	78502104	d2_ATAC_DAR919	ENSMUSG00000095883	ENSMUST00000178054	Gm26430	1	78533458	-31622	FALSE	TRUE
chr2	163370245	163370382	d2_ATAC_DAR920	ENSMUSG00000017817	ENSMUST00000017961	Jph2	-1	163397949	27635.5	FALSE	FALSE
chr12	13120687	13120881	d2_ATAC_DAR921	ENSMUSG00000064717	ENSMUST00000082783	Gm24208	-1	13163763	42979	FALSE	TRUE
chrX	140535537	140535853	d2_ATAC_DAR922	ENSMUSG00000031431	ENSMUST00000112995	Tsc22d3	-1	140542668	6973	FALSE	FALSE
chr2	162986928	162987080	d2_ATAC_DAR923	ENSMUSG00000017868	ENSMUST00000018012	Sgk2	1	162987330	-326	FALSE	FALSE
chr4	155324675	155324829	d2_ATAC_DAR924	ENSMUSG00000098729	ENSMUST00000184626	Gm27200	1	155343683	-18931	TRUE	TRUE
chr13	59228137	59228409	d2_ATAC_DAR925							FALSE	FALSE
chr17	79918501	79918595	d2_ATAC_DAR926	ENSMUSG00000059811	ENSMUST00000112437	Atl2	-1	79896123	-22425	FALSE	FALSE
chr8	117776180	117776264	d2_ATAC_DAR927	ENSMUSG00000031843	ENSMUST00000213070	Mphosph6	-1	117793217	16995	FALSE	FALSE
chrX	37115735	37116010	d2_ATAC_DAR928	ENSMUSG00000036572	ENSMUST00000133481	Upf3b	-1	37110322	-5550.5	FALSE	FALSE
chr3	108069648	108069746	d2_ATAC_DAR929	ENSMUSG00000027889	ENSMUST00000106667	Ampd2	-1	108075470	5773	FALSE	FALSE
chr8	119693758	119693879	d2_ATAC_DAR930	ENSMUSG00000034112	ENSMUST00000095171	Atp2c2	1	119700009	-6190.5	FALSE	FALSE
chr6	39759199	39759313	d2_ATAC_DAR931	ENSMUSG00000002413	ENSMUST00000002487	Braf	-1	39725463	-33793	FALSE	FALSE
chr8	14887197	14887435	d2_ATAC_DAR932	ENSMUSG00000026317	ENSMUST00000123990	Cln8	1	14888045	-729	FALSE	FALSE
chr3	131155801	131156012	d2_ATAC_DAR933	ENSMUSG00000104612	ENSMUST00000200349	Gm42449	1	131136785	19121.5	FALSE	FALSE
chr17	34808713	34808934	d2_ATAC_DAR934	ENSMUSG00000015451	ENSMUST00000160657	C4a	-1	34809754	930.5	FALSE	TRUE
chr17	31630341	31630488	d2_ATAC_DAR935	ENSMUSG00000024039	ENSMUST00000128351	Cbs	-1	31626188	-4226.5	FALSE	TRUE
chr2	149969916	149970169	d2_ATAC_DAR936							FALSE	FALSE
chr15	64690421	64690541	d2_ATAC_DAR937							FALSE	FALSE
chr5	150295135	150295239	d2_ATAC_DAR938	ENSMUSG00000056602	ENSMUST00000202841	Fry	1	150295388	-201	FALSE	TRUE
chrX	153284703	153284800	d2_ATAC_DAR939	ENSMUSG00000041649	ENSMUST00000112574	Klf8	1	153237748	47003.5	FALSE	FALSE
chr9	8432063	8432198	d2_ATAC_DAR940							FALSE	FALSE
chrX	159528102	159528255	d2_ATAC_DAR941	ENSMUSG00000044150	ENSMUST00000144598	A830080D01Rik	1	159526688	1490.5	FALSE	FALSE
chr11	75103489	75103602	d2_ATAC_DAR942	ENSMUSG00000038290	ENSMUST00000142038	Smg6	1	75132435	-28889.5	FALSE	FALSE
chr12	104545492	104545720	d2_ATAC_DAR943	ENSMUSG00000056606	ENSMUST00000070814	Gm1000	1	104474488	71118	FALSE	FALSE
chr4	86725183	86725417	d2_ATAC_DAR944	ENSMUSG00000038024	ENSMUST00000082026	Dennd4c	1	86748555	-23255	FALSE	FALSE
chr4	62237042	62237174	d2_ATAC_DAR945	ENSMUSG00000028389	ENSMUST00000212325	Zfp37	-1	62231047	-6061	FALSE	FALSE
chr10	79610105	79610314	d2_ATAC_DAR946	ENSMUSG00000045912	ENSMUST00000059699	C2cd4c	-1	79614018	3808.5	FALSE	FALSE
chr6	67076475	67076591	d2_ATAC_DAR947	ENSMUSG00000087231	ENSMUST00000204847	E230016M11Rik	1	67076760	-227	FALSE	FALSE
chr5	67002419	67002568	d2_ATAC_DAR948	ENSMUSG00000037736	ENSMUST00000137394	Limch1	1	66997092	5401.5	TRUE	FALSE
chr16	94605167	94605254	d2_ATAC_DAR949	ENSMUSG00000081692	ENSMUST00000119372	Gm15971	1	94620377	-15166.5	FALSE	FALSE
chr12	112649339	112649584	d2_ATAC_DAR950	ENSMUSG00000064326	ENSMUST00000109755	Siva1	1	112644828	4633.5	FALSE	FALSE
chr9	123109356	123109512	d2_ATAC_DAR951	ENSMUSG00000025786	ENSMUST00000130717	Zdhhc3	-1	123112832	3398	FALSE	FALSE
chr7	30109192	30109412	d2_ATAC_DAR952	ENSMUSG00000093495	ENSMUST00000116939	Gm23368	-1	30100935	-8367	FALSE	FALSE
chr6	86956316	86956558	d2_ATAC_DAR953	ENSMUSG00000057230	ENSMUST00000204613	Aak1	1	86959113	-2676	FALSE	FALSE
chr11	109502645	109502774	d2_ATAC_DAR954	ENSMUSG00000088106	ENSMUST00000157481	Gm22378	-1	109499824	-2885.5	FALSE	FALSE
chr4	82875611	82875780	d2_ATAC_DAR955	ENSMUSG00000038192	ENSMUST00000048430	Cer1	-1	82885148	9452.5	FALSE	FALSE
chr5	75063344	75063534	d2_ATAC_DAR956	ENSMUSG00000035946	ENSMUST00000040477	Gsx2	1	75075601	-12162	FALSE	FALSE
chr10	45080281	45080425	d2_ATAC_DAR957	ENSMUSG00000019849	ENSMUST00000099858	Prep	1	45067206	13147	FALSE	FALSE
chr11	96857510	96857758	d2_ATAC_DAR958	ENSMUSG00000018672	ENSMUST00000147710	Copz2	1	96854131	3503	FALSE	FALSE
chr7	40452674	40452790	d2_ATAC_DAR959	ENSMUSG00000100650	ENSMUST00000187799	Gm28807	-1	40469240	16508	FALSE	FALSE
chr5	38267300	38267450	d2_ATAC_DAR960	ENSMUSG00000067365	ENSMUST00000142277	Tmem128	1	38264897	2478	FALSE	FALSE
chr19	20390695	20390797	d2_ATAC_DAR961	ENSMUSG00000024659	ENSMUST00000171423	Anxa1	-1	20390672	-74	FALSE	FALSE
chr19	21605407	21605549	d2_ATAC_DAR962	ENSMUSG00000035171	ENSMUST00000177605	1110059E24Rik	-1	21604319	-1159	FALSE	FALSE
chr19	3666816	3666953	d2_ATAC_DAR963	ENSMUSG00000024913	ENSMUST00000025856	Lrp5	-1	3686556	19671.5	FALSE	FALSE
chr11	7561710	7561794	d2_ATAC_DAR964							FALSE	FALSE
chr16	25727981	25728453	d2_ATAC_DAR965	ENSMUSG00000098103	ENSMUST00000182783	Gm27005	1	25726696	1521	FALSE	FALSE
chr5	145227916	145228082	d2_ATAC_DAR966	ENSMUSG00000007812	ENSMUST00000200039	Zfp655	1	145231715	-3716	FALSE	FALSE
chr13	113201847	113201925	d2_ATAC_DAR967	ENSMUSG00000042379	ENSMUST00000038144	Esm1	1	113209659	-7773	FALSE	FALSE
chr9	21403583	21403667	d2_ATAC_DAR968	ENSMUSG00000097665	ENSMUST00000181812	Gm16853	-1	21411720	8095	FALSE	FALSE
chr15	78851243	78851415	d2_ATAC_DAR969	ENSMUSG00000043501	ENSMUST00000044584	Lgals2	-1	78855529	4200	TRUE	FALSE
chr1	74095371	74095514	d2_ATAC_DAR970	ENSMUSG00000055322	ENSMUST00000191204	Tns1	-1	74096825	1382.5	FALSE	FALSE
chr3	84344773	84344903	d2_ATAC_DAR971	ENSMUSG00000104004	ENSMUST00000192777	4930565D16Rik	-1	84379921	35083	FALSE	FALSE
chrX	37830774	37830930	d2_ATAC_DAR972	ENSMUSG00000071767	ENSMUST00000096454	Rhox7a	1	37831686	-834	FALSE	FALSE
chr4	19156901	19157090	d2_ATAC_DAR973	ENSMUSG00000073991	ENSMUST00000137780	Cnbd1	-1	19122526	-34469.5	FALSE	FALSE
chr17	81040495	81040575	d2_ATAC_DAR974	ENSMUSG00000024246	ENSMUST00000025093	Thumpd2	-1	81065085	24550	FALSE	FALSE
chr17	47878592	47878641	d2_ATAC_DAR975	ENSMUSG00000023991	ENSMUST00000154108	Foxp4	-1	47878953	336.5	FALSE	FALSE
chrX	37815928	37816047	d2_ATAC_DAR976	ENSMUSG00000006200	ENSMUST00000006362	Rhox6	1	37826910	-10922.5	FALSE	FALSE
chr11	72959492	72959619	d2_ATAC_DAR977	ENSMUSG00000020788	ENSMUST00000163326	Atp2a3	1	72961169	-1613.5	FALSE	FALSE
chr5	53266240	53266466	d2_ATAC_DAR978	ENSMUSG00000061461	ENSMUST00000203623	Smim20	1	53267083	-730	FALSE	FALSE
chr17	12507679	12507810	d2_ATAC_DAR979	ENSMUSG00000023828	ENSMUST00000024595	Slc22a3	-1	12507704	-40.5	FALSE	FALSE
chr2	145832518	145832574	d2_ATAC_DAR980	ENSMUSG00000001768	ENSMUST00000149269	Rin2	1	145822289	10257	FALSE	FALSE
chr5	125202630	125202947	d2_ATAC_DAR981	ENSMUSG00000029478	ENSMUST00000111398	Ncor2	-1	125179219	-23569.5	FALSE	TRUE
chr15	5539420	5539547	d2_ATAC_DAR982	ENSMUSG00000110018	ENSMUST00000211750	RP24-502J3.1	1	5496266	43217.5	FALSE	FALSE
chr1	119189715	119189817	d2_ATAC_DAR983	ENSMUSG00000096939	ENSMUST00000181691	Gm8321	1	119157586	32180	FALSE	FALSE
chr11	43157454	43157563	d2_ATAC_DAR984	ENSMUSG00000055415	ENSMUST00000137991	Atp10b	1	43155855	1653.5	FALSE	FALSE
chr2	62685218	62685337	d2_ATAC_DAR985	ENSMUSG00000026893	ENSMUST00000148083	Gca	1	62686198	-920.5	FALSE	FALSE
chr2	68259593	68259761	d2_ATAC_DAR986	ENSMUSG00000027030	ENSMUST00000144457	Stk39	-1	68251356	-8321	FALSE	FALSE
chr10	96377631	96377723	d2_ATAC_DAR987	ENSMUSG00000094249	ENSMUST00000179683	Gm20091	-1	96409038	31361	FALSE	FALSE
chr18	55185886	55186112	d2_ATAC_DAR988	ENSMUSG00000088227	ENSMUST00000157602	Gm22597	1	55179840	6159	FALSE	FALSE
chr11	69782997	69783057	d2_ATAC_DAR989	ENSMUSG00000018750	ENSMUST00000108638	Zbtb4	1	69775406	7621	FALSE	FALSE
chr16	16216156	16216242	d2_ATAC_DAR990	ENSMUSG00000041957	ENSMUST00000039408	Pkp2	1	16213318	2881	FALSE	FALSE
chr14	24210775	24210871	d2_ATAC_DAR991	ENSMUSG00000091079	ENSMUST00000163715	Gm17105	-1	24243391	32568	FALSE	TRUE
chr11	31732129	31732186	d2_ATAC_DAR992	ENSMUSG00000103635	ENSMUST00000192490	Gm38061	1	31698648	33509.5	FALSE	FALSE
chr2	48374568	48374673	d2_ATAC_DAR993	ENSMUSG00000080499	ENSMUST00000116849	Gm25338	-1	48384338	9717.5	FALSE	FALSE
chr9	87665230	87665326	d2_ATAC_DAR994	ENSMUSG00000103710	ENSMUST00000192660	D030062O11Rik	1	87729285	-64007	FALSE	FALSE
chr13	104037732	104037825	d2_ATAC_DAR995	ENSMUSG00000021710	ENSMUST00000109315	Nln	-1	104109614	71835.5	FALSE	FALSE
chr9	45255204	45255267	d2_ATAC_DAR996	ENSMUSG00000093722	ENSMUST00000176318	Gm20612	1	45261055	-5819.5	FALSE	FALSE
chr15	73568500	73568575	d2_ATAC_DAR997	ENSMUSG00000036661	ENSMUST00000160727	Dennd3	1	73567078	1459.5	FALSE	FALSE
chr8	75186301	75186407	d2_ATAC_DAR998	ENSMUSG00000110693	ENSMUST00000212196	RP23-290L7.4	1	75176458	9896	FALSE	FALSE
chr7	4822931	4823179	d2_ATAC_DAR999	ENSMUSG00000053550	ENSMUST00000157068	Shisa7	-1	4831127	8072	FALSE	FALSE
chr5	21732469	21732597	d2_ATAC_DAR1000	ENSMUSG00000029017	ENSMUST00000125693	Pmpcb	1	21737141	-4608	FALSE	FALSE
chr14	52119081	52119182	d2_ATAC_DAR1001	ENSMUSG00000057132	ENSMUST00000180433	Rpgrip1	1	52118977	154.5	FALSE	TRUE
chr11	86395638	86395722	d2_ATAC_DAR1002	ENSMUSG00000088091	ENSMUST00000157466	Gm23667	1	86408826	-13146	FALSE	FALSE
chr4	146447987	146448110	d2_ATAC_DAR1003	ENSMUSG00000070605	ENSMUST00000105733	Zfp992	1	146449023	-974.5	FALSE	FALSE
chr13	4714802	4714948	d2_ATAC_DAR1004	ENSMUSG00000053499	ENSMUST00000065956	Gm5444	1	4771649	-56774	FALSE	FALSE
chr5	22550279	22550440	d2_ATAC_DAR1005	ENSMUSG00000029012	ENSMUST00000142987	Orc5	-1	22550375	15.5	FALSE	FALSE
chr1	105981157	105981326	d2_ATAC_DAR1006	ENSMUSG00000099843	ENSMUST00000188519	Gm7160	-1	105990252	9010.5	TRUE	FALSE
chr7	141079743	141079872	d2_ATAC_DAR1007	ENSMUSG00000054065	ENSMUST00000160869	Pkp3	1	141079780	27.5	FALSE	FALSE
chr1	131566127	131566274	d2_ATAC_DAR1008	ENSMUSG00000026432	ENSMUST00000027690	Avpr1b	1	131599239	-33038.5	FALSE	FALSE
chr13	100412115	100412217	d2_ATAC_DAR1009	ENSMUSG00000051723	ENSMUST00000060994	Rpl31-ps13	1	100415565	-3399	FALSE	FALSE
chr13	111510960	111511145	d2_ATAC_DAR1010	ENSMUSG00000032745	ENSMUST00000047627	Gpbp1	-1	111490111	-20941.5	TRUE	TRUE
chr13	3818605	3818951	d2_ATAC_DAR1011	ENSMUSG00000063130	ENSMUST00000077698	Calml3	-1	3804318	-14460	FALSE	FALSE
chr18	69991027	69991288	d2_ATAC_DAR1012	ENSMUSG00000086824	ENSMUST00000149958	4930448D08Rik	1	69969677	21480.5	FALSE	FALSE
chr11	16739276	16739471	d2_ATAC_DAR1013	ENSMUSG00000064831	ENSMUST00000082897	Gm25698	-1	16732711	-6662.5	FALSE	FALSE
chr13	81312268	81312400	d2_ATAC_DAR1014	ENSMUSG00000069170	ENSMUST00000156631	Adgrv1	-1	81342836	30502	FALSE	FALSE
chr11	103335303	103335532	d2_ATAC_DAR1015	ENSMUSG00000034255	ENSMUST00000150122	Arhgap27	-1	103334110	-1307.5	FALSE	FALSE
chr8	117769104	117769277	d2_ATAC_DAR1016	ENSMUSG00000110494	ENSMUST00000212910	RP24-420C18.2	-1	117748260	-20930.5	FALSE	FALSE
chr3	57574296	57574399	d2_ATAC_DAR1017	ENSMUSG00000027803	ENSMUST00000029380	Wwtr1	-1	57575828	1480.5	FALSE	FALSE
chr8	20151750	20151878	d2_ATAC_DAR1018	ENSMUSG00000096401	ENSMUST00000096485	Gm21811	1	20136502	15312	FALSE	FALSE
chr11	105525754	105525928	d2_ATAC_DAR1019	ENSMUSG00000053580	ENSMUST00000168598	Tanc2	1	105589986	-64145	FALSE	TRUE
chr7	34570114	34570322	d2_ATAC_DAR1020	ENSMUSG00000086631	ENSMUST00000206001	Gm12784	1	34547206	23012	TRUE	TRUE
chr14	45325607	45325739	d2_ATAC_DAR1021	ENSMUSG00000021832	ENSMUST00000022380	Psmc6	1	45329824	-4151	FALSE	FALSE
chr14	7812482	7812623	d2_ATAC_DAR1022	ENSMUSG00000025278	ENSMUST00000052678	Flnb	1	7817957	-5404.5	FALSE	TRUE
chr1	150476687	150476834	d2_ATAC_DAR1023	ENSMUSG00000006014	ENSMUST00000162367	Prg4	-1	150466165	-10595.5	FALSE	FALSE
chr16	17757891	17758004	d2_ATAC_DAR1024	ENSMUSG00000022750	ENSMUST00000129199	Klhl22	1	17759618	-1670.5	TRUE	TRUE
chr3	145964091	145964196	d2_ATAC_DAR1025	ENSMUSG00000036863	ENSMUST00000039517	Syde2	1	145987870	-23726.5	FALSE	FALSE
chr17	31103418	31103509	d2_ATAC_DAR1026	ENSMUSG00000024029	ENSMUST00000024827	Tff3	-1	31129646	26182.5	FALSE	FALSE
chr11	113699775	113699896	d2_ATAC_DAR1027	ENSMUSG00000018727	ENSMUST00000106617	Cpsf4l	-1	113708967	9131.5	FALSE	FALSE
chr17	84163599	84163721	d2_ATAC_DAR1028	ENSMUSG00000045817	ENSMUST00000060366	Zfp36l2	-1	84187947	24287	FALSE	TRUE
chr14	10507789	10507818	d2_ATAC_DAR1029	ENSMUSG00000065328	ENSMUST00000083394	Gm22053	1	10478674	29129.5	FALSE	FALSE
chr15	73005928	73006028	d2_ATAC_DAR1030	ENSMUSG00000047921	ENSMUST00000023276	Trappc9	-1	73055812	49834	FALSE	FALSE
chr1	127981135	127981210	d2_ATAC_DAR1031	ENSMUSG00000104164	ENSMUST00000193744	Gm38248	-1	127984687	3514.5	FALSE	FALSE
chr18	16820200	16820278	d2_ATAC_DAR1032	ENSMUSG00000086095	ENSMUST00000144006	Gm15328	1	16816407	3832	FALSE	FALSE
chr5	77278561	77278681	d2_ATAC_DAR1033	ENSMUSG00000093061	ENSMUST00000175320	Mir5098	1	77272757	5864	FALSE	FALSE
chr11	57973390	57973521	d2_ATAC_DAR1034	ENSMUSG00000086666	ENSMUST00000132323	Gm12249	-1	57973134	-321.5	FALSE	FALSE
chr7	118818998	118819144	d2_ATAC_DAR1035	ENSMUSG00000030982	ENSMUST00000131162	9030624J02Rik	1	118821623	-2552	FALSE	FALSE
chr11	23662219	23662336	d2_ATAC_DAR1036	ENSMUSG00000020283	ENSMUST00000146533	Pex13	-1	23665673	3395.5	FALSE	FALSE
chr14	120297237	120297334	d2_ATAC_DAR1037	ENSMUSG00000022139	ENSMUST00000167459	Mbnl2	1	120275669	21616.5	FALSE	FALSE
chr1	125620962	125621093	d2_ATAC_DAR1038	ENSMUSG00000026342	ENSMUST00000189443	Slc35f5	1	125584513	36514.5	FALSE	FALSE
chr13	13076332	13076542	d2_ATAC_DAR1039	ENSMUSG00000079092	ENSMUST00000110594	Prl2c2	-1	13005383	-71054	FALSE	FALSE
chr8	120445576	120445665	d2_ATAC_DAR1040	ENSMUSG00000080549	ENSMUST00000116899	Gm22715	-1	120443549	-2071.5	TRUE	TRUE
chr13	32939382	32939487	d2_ATAC_DAR1041	ENSMUSG00000074973	ENSMUST00000140484	Gm11382	-1	32938691	-743.5	FALSE	FALSE
chr6	137751778	137751858	d2_ATAC_DAR1042	ENSMUSG00000030224	ENSMUST00000137235	Strap	1	137749225	2593	FALSE	FALSE
chr11	96968654	96968844	d2_ATAC_DAR1043	ENSMUSG00000018678	ENSMUST00000107623	Sp2	-1	96968665	-84	FALSE	TRUE
chr9	21452070	21452154	d2_ATAC_DAR1044	ENSMUSG00000033335	ENSMUST00000172873	Dnm2	1	21457107	-4995	FALSE	FALSE
chr2	132144083	132144158	d2_ATAC_DAR1045	ENSMUSG00000086756	ENSMUST00000131603	Gm14051	1	132144533	-412.5	FALSE	FALSE
chr17	3245422	3245609	d2_ATAC_DAR1046	ENSMUSG00000023800	ENSMUST00000169838	Tiam2	1	3326573	-81057.5	FALSE	FALSE
chr11	115889111	115889499	d2_ATAC_DAR1047	ENSMUSG00000034427	ENSMUST00000141947	Myo15b	1	115890239	-934	FALSE	FALSE
chr1	70647890	70647975	d2_ATAC_DAR1048	ENSMUSG00000075952	ENSMUST00000102000	Gm23422	1	70596815	51117.5	FALSE	FALSE
chr14	60873280	60873503	d2_ATAC_DAR1049	ENSMUSG00000084951	ENSMUST00000155855	Mipepos	-1	60784581	-88810.5	FALSE	TRUE
chr5	33741939	33742157	d2_ATAC_DAR1050	ENSMUSG00000054252	ENSMUST00000142860	Fgfr3	1	33734605	7443	FALSE	FALSE
chr16	78441994	78442174	d2_ATAC_DAR1051	ENSMUSG00000064862	ENSMUST00000082928	Gm25038	-1	78423859	-18225	FALSE	TRUE
chr5	26941606	26941776	d2_ATAC_DAR1052	ENSMUSG00000061576	ENSMUST00000120555	Dpp6	1	26904695	36996	FALSE	FALSE
chr13	20093648	20093923	d2_ATAC_DAR1053	ENSMUSG00000041112	ENSMUST00000072519	Elmo1	1	20090619	3166.5	FALSE	FALSE
chr5	137337699	137337853	d2_ATAC_DAR1054	ENSMUSG00000105802	ENSMUST00000198569	Gm43012	1	137337409	367	FALSE	FALSE
chr5	109775092	109775185	d2_ATAC_DAR1055	ENSMUSG00000049477	ENSMUST00000061226	Gm8508	-1	109757887	-17251.5	FALSE	FALSE
chr7	49742455	49742570	d2_ATAC_DAR1056	ENSMUSG00000039745	ENSMUST00000208048	Htatip2	1	49759115	-16602.5	FALSE	FALSE
chr12	69502600	69502703	d2_ATAC_DAR1057	ENSMUSG00000095776	ENSMUST00000177928	Gm23018	-1	69561337	58685.5	FALSE	FALSE
chr6	47913193	47913313	d2_ATAC_DAR1058	ENSMUSG00000052763	ENSMUST00000009411	Zfp212	1	47920476	-7223	FALSE	FALSE
chr5	129233326	129233524	d2_ATAC_DAR1059							FALSE	TRUE
chr6	141399910	141400063	d2_ATAC_DAR1060	ENSMUSG00000108169	ENSMUST00000204360	Gm43958	1	141442360	-42373.5	FALSE	FALSE
chr12	4193199	4193328	d2_ATAC_DAR1061	ENSMUSG00000020654	ENSMUST00000150944	Adcy3	1	4194821	-1557.5	FALSE	FALSE
chr14	17876069	17876289	d2_ATAC_DAR1062	ENSMUSG00000084722	ENSMUST00000122773	Gm24140	-1	17885133	8954	FALSE	FALSE
chr5	24399246	24399460	d2_ATAC_DAR1063	ENSMUSG00000028973	ENSMUST00000198166	Abcb8	1	24400598	-1245	FALSE	TRUE
chr1	112379719	112379803	d2_ATAC_DAR1064	ENSMUSG00000101054	ENSMUST00000185872	Gm18406	-1	112404855	25094	FALSE	FALSE
chr4	82594164	82594256	d2_ATAC_DAR1065	ENSMUSG00000084851	ENSMUST00000137477	Gm11267	-1	82587319	-6891	FALSE	FALSE
chr12	110802530	110802632	d2_ATAC_DAR1066	ENSMUSG00000037957	ENSMUST00000194118	Wdr20	1	110794104	8477	FALSE	FALSE
chr12	103183391	103183505	d2_ATAC_DAR1067	ENSMUSG00000041669	ENSMUST00000123655	Prima1	-1	103202884	19436	FALSE	FALSE
chr2	150783207	150783300	d2_ATAC_DAR1068	ENSMUSG00000033059	ENSMUST00000045441	Pygb	1	150786735	-3481.5	FALSE	FALSE
chr14	8109166	8109240	d2_ATAC_DAR1069	ENSMUSG00000033885	ENSMUST00000112689	Pxk	1	8098213	10990	TRUE	FALSE
chr3	34079930	34079948	d2_ATAC_DAR1070	ENSMUSG00000027679	ENSMUST00000197111	Dnajc19	-1	34080180	241	FALSE	FALSE
chr4	53199853	53200023	d2_ATAC_DAR1071	ENSMUSG00000087192	ENSMUST00000146501	4930412L05Rik	-1	53217561	17623	FALSE	FALSE
chr9	27034084	27034168	d2_ATAC_DAR1072	ENSMUSG00000035024	ENSMUST00000086198	Ncapd3	1	27030175	3951	FALSE	FALSE
chr11	21373198	21373314	d2_ATAC_DAR1073	ENSMUSG00000001891	ENSMUST00000060895	Ugp2	-1	21371201	-2055	FALSE	FALSE
chr3	135485970	135486070	d2_ATAC_DAR1074	ENSMUSG00000028164	ENSMUST00000144654	Manba	1	135485625	395	TRUE	FALSE
chr1	136679039	136679214	d2_ATAC_DAR1075	ENSMUSG00000097113	ENSMUST00000181491	Gm19705	1	136676473	2653.5	TRUE	FALSE
chr18	84389877	84390063	d2_ATAC_DAR1076	ENSMUSG00000102951	ENSMUST00000193817	Gm37216	-1	84376146	-13824	FALSE	FALSE
chr9	25243958	25244145	d2_ATAC_DAR1077	ENSMUSG00000001833	ENSMUST00000165594	2007-09-01	1	25252439	-8387.5	FALSE	FALSE
chr6	108528943	108529015	d2_ATAC_DAR1078	ENSMUSG00000107458	ENSMUST00000203360	Gm44040	-1	108525687	-3292	FALSE	FALSE
chr14	121680397	121680476	d2_ATAC_DAR1079	ENSMUSG00000025558	ENSMUST00000040700	Dock9	-1	121698417	17980.5	FALSE	FALSE
chr7	109202549	109202708	d2_ATAC_DAR1080	ENSMUSG00000109001	ENSMUST00000208274	Gm45024	-1	109224200	21571.5	FALSE	FALSE
chr13	114379429	114379551	d2_ATAC_DAR1081	ENSMUSG00000021764	ENSMUST00000022286	Ndufs4	-1	114388094	8604	FALSE	FALSE
chr3	8971768	8971881	d2_ATAC_DAR1082	ENSMUSG00000027506	ENSMUST00000094381	Tpd52	-1	8964048	-7776.5	FALSE	FALSE
chr7	118791393	118791716	d2_ATAC_DAR1083	ENSMUSG00000030982	ENSMUST00000149749	9030624J02Rik	1	118794577	-3022.5	FALSE	TRUE
chr10	82626367	82626483	d2_ATAC_DAR1084	ENSMUSG00000063320	ENSMUST00000185168	1190007I07Rik	-1	82623228	-3197	FALSE	FALSE
chr11	35834387	35834502	d2_ATAC_DAR1085	ENSMUSG00000018848	ENSMUST00000137815	Rars	-1	35834461	16.5	FALSE	FALSE
chr5	139733960	139734057	d2_ATAC_DAR1086	ENSMUSG00000036718	ENSMUST00000170773	Micall2	-1	139732834	-1174.5	FALSE	FALSE
chr17	6109621	6109747	d2_ATAC_DAR1087	ENSMUSG00000034377	ENSMUST00000126982	Tulp4	1	6107400	2284	FALSE	FALSE
chr4	11015229	11015556	d2_ATAC_DAR1088	ENSMUSG00000049969	ENSMUST00000137891	Plekhf2	-1	11007927	-7465.5	TRUE	TRUE
chr16	58405698	58405843	d2_ATAC_DAR1089	ENSMUSG00000086827	ENSMUST00000133622	4930461C15Rik	-1	58408276	2505.5	FALSE	FALSE
chr16	90142749	90142890	d2_ATAC_DAR1090	ENSMUSG00000022982	ENSMUST00000023707	Sod1	1	90220742	-77922.5	FALSE	FALSE
chr3	97874926	97875032	d2_ATAC_DAR1091	ENSMUSG00000038170	ENSMUST00000107038	Pde4dip	-1	97868248	-6731	FALSE	TRUE
chr17	66516975	66517158	d2_ATAC_DAR1092	ENSMUSG00000023460	ENSMUST00000135620	Rab12	-1	66519377	2310.5	FALSE	FALSE
chr7	42739022	42739265	d2_ATAC_DAR1093	ENSMUSG00000092554	ENSMUST00000172625	Gm18128	1	42734409	4734.5	TRUE	FALSE
chr7	107691659	107691849	d2_ATAC_DAR1094	ENSMUSG00000036528	ENSMUST00000208159	Ppfibp2	1	107742906	-51152	FALSE	FALSE
chr12	113014870	113014962	d2_ATAC_DAR1095	ENSMUSG00000021143	ENSMUST00000084891	Pacs2	1	113014508	408	FALSE	FALSE
chr17	3079351	3079437	d2_ATAC_DAR1096	ENSMUSG00000023795	ENSMUST00000184936	Pisd-ps2	-1	3084040	4646	TRUE	FALSE
chr12	3781170	3781488	d2_ATAC_DAR1097	ENSMUSG00000071454	ENSMUST00000174293	Dtnb	1	3779548	1781	FALSE	TRUE
chr19	45029605	45029691	d2_ATAC_DAR1098	ENSMUSG00000074818	ENSMUST00000038901	Pdzd7	-1	45030015	367	FALSE	FALSE
chr16	91740605	91740689	d2_ATAC_DAR1099	ENSMUSG00000022957	ENSMUST00000113993	Itsn1	1	91729592	11055	FALSE	FALSE
chr7	130797718	130797870	d2_ATAC_DAR1100	ENSMUSG00000040298	ENSMUST00000208593	Btbd16	1	130774167	23627	FALSE	FALSE
chr10	77875991	77876123	d2_ATAC_DAR1101	ENSMUSG00000069581	ENSMUST00000092368	Tspear	1	77864623	11434	FALSE	FALSE
chr3	32922735	32922819	d2_ATAC_DAR1102	ENSMUSG00000056900	ENSMUST00000156769	Usp13	1	32915003	7774	FALSE	FALSE
chr6	104401652	104401758	d2_ATAC_DAR1103	ENSMUSG00000030092	ENSMUST00000161446	Cntn6	1	104492790	-91085	FALSE	FALSE
chr18	34151921	34152061	d2_ATAC_DAR1104	ENSMUSG00000096804	ENSMUST00000157988	Gm23411	-1	34188939	36948	FALSE	FALSE
chr3	27289905	27290028	d2_ATAC_DAR1105	ENSMUSG00000102186	ENSMUST00000193346	Gm37191	1	27278060	11906.5	FALSE	FALSE
chr4	86695113	86695221	d2_ATAC_DAR1106	ENSMUSG00000028494	ENSMUST00000000466	Plin2	-1	86670060	-25107	FALSE	FALSE
chr4	21782409	21782506	d2_ATAC_DAR1107	ENSMUSG00000040455	ENSMUST00000137293	Usp45	1	21781737	720.5	FALSE	FALSE
chr5	113545870	113545924	d2_ATAC_DAR1108	ENSMUSG00000063430	ENSMUST00000180565	Wscd2	1	113549985	-4088	FALSE	FALSE
chrX	102708028	102708048	d2_ATAC_DAR1109	ENSMUSG00000073027	ENSMUST00000101324	Dmrtc1b	1	102707865	173	FALSE	FALSE
chr12	33317959	33318086	d2_ATAC_DAR1110	ENSMUSG00000020564	ENSMUST00000145589	Atxn7l1	1	33315405	2617.5	FALSE	FALSE
chr15	73233070	73233185	d2_ATAC_DAR1111	ENSMUSG00000065612	ENSMUST00000083678	Mir151	-1	73254882	21754.5	FALSE	FALSE
chr6	87542155	87542199	d2_ATAC_DAR1112	ENSMUSG00000108184	ENSMUST00000203063	Gm44198	1	87533407	8770	FALSE	FALSE
chr2	163440741	163440913	d2_ATAC_DAR1113	ENSMUSG00000017943	ENSMUST00000137070	Gdap1l1	1	163438533	2294	FALSE	FALSE
chr1	13364499	13364655	d2_ATAC_DAR1114	ENSMUSG00000102664	ENSMUST00000195718	Gm38380	-1	13356730	-7847	FALSE	FALSE
chr17	47288630	47288723	d2_ATAC_DAR1115	ENSMUSG00000089208	ENSMUST00000158583	Gm26216	1	47290956	-2279.5	FALSE	FALSE
chr1	91220570	91220659	d2_ATAC_DAR1116	ENSMUSG00000034343	ENSMUST00000188576	Ube2f	1	91250304	-29689.5	FALSE	FALSE
chr10	26451209	26451277	d2_ATAC_DAR1117	ENSMUSG00000039089	ENSMUST00000174766	L3mbtl3	-1	26375185	-76058	FALSE	FALSE
chr1	38578599	38578661	d2_ATAC_DAR1118	ENSMUSG00000037138	ENSMUST00000095027	Aff3	-1	38627185	48555	FALSE	FALSE
chr7	132630877	132631056	d2_ATAC_DAR1119	ENSMUSG00000030946	ENSMUST00000130672	Lhpp	1	132630371	595.5	FALSE	FALSE
chr10	12684354	12684480	d2_ATAC_DAR1120							FALSE	FALSE
chr3	101528129	101528281	d2_ATAC_DAR1121	ENSMUSG00000033161	ENSMUST00000130649	Atp1a1	-1	101577560	49355	FALSE	FALSE
chr9	99042299	99042468	d2_ATAC_DAR1122	ENSMUSG00000044860	ENSMUST00000076730	Gm1123	-1	99035715	-6668.5	FALSE	FALSE
chr9	96177422	96177515	d2_ATAC_DAR1123	ENSMUSG00000041440	ENSMUST00000189249	Gk5	1	96170916	6552.5	FALSE	FALSE
chr3	79789116	79789201	d2_ATAC_DAR1124	ENSMUSG00000077461	ENSMUST00000104273	Gm26420	1	79834933	-45774.5	FALSE	FALSE
chr5	97027279	97027345	d2_ATAC_DAR1125	ENSMUSG00000104591	ENSMUST00000198963	Gm43145	1	97046181	-18869	FALSE	FALSE
chr6	112989470	112989577	d2_ATAC_DAR1126	ENSMUSG00000108188	ENSMUST00000204721	Gm43865	-1	112991498	1974.5	FALSE	FALSE
chr17	5182563	5182648	d2_ATAC_DAR1127	ENSMUSG00000081783	ENSMUST00000122283	Gm15599	-1	5112110	-70495.5	FALSE	FALSE
chr13	40667663	40667836	d2_ATAC_DAR1128	ENSMUSG00000055732	ENSMUST00000069457	Gm9979	1	40704005	-36255.5	FALSE	FALSE
chr5	27403026	27403138	d2_ATAC_DAR1129	ENSMUSG00000048703	ENSMUST00000155721	Speer4b	-1	27501362	98280	FALSE	FALSE
chr15	75603465	75603532	d2_ATAC_DAR1130	ENSMUSG00000022579	ENSMUST00000190119	Gpihbp1	1	75596668	6830.5	FALSE	FALSE
chr11	113122913	113123046	d2_ATAC_DAR1131	ENSMUSG00000087259	ENSMUST00000136438	2610035D17Rik	-1	113173077	50097.5	FALSE	FALSE
chr6	52776252	52776424	d2_ATAC_DAR1132	ENSMUSG00000063568	ENSMUST00000128282	Jazf1	-1	52778309	1971	FALSE	FALSE
chr2	28882934	28883027	d2_ATAC_DAR1133	ENSMUSG00000026806	ENSMUST00000152685	Ddx31	1	28857141	25839.5	FALSE	FALSE
chr10	82340339	82340463	d2_ATAC_DAR1134	ENSMUSG00000073427	ENSMUST00000211099	Gm4924	1	82354255	-13854	FALSE	FALSE
chrX	115448166	115448283	d2_ATAC_DAR1135	ENSMUSG00000080965	ENSMUST00000120015	Gm6461	-1	115444031	-4193.5	FALSE	FALSE
chr13	21024974	21025047	d2_ATAC_DAR1136	ENSMUSG00000042869	ENSMUST00000058168	Olfr1370	-1	21073299	48288.5	FALSE	FALSE
chr14	107734618	107734704	d2_ATAC_DAR1137							FALSE	FALSE
chr16	36908224	36908346	d2_ATAC_DAR1138	ENSMUSG00000084834	ENSMUST00000153572	4930565N06Rik	-1	36897189	-11096	FALSE	FALSE
chr2	75549005	75549054	d2_ATAC_DAR1139	ENSMUSG00000086576	ENSMUST00000142828	Gm13660	-1	75464788	-84241.5	FALSE	FALSE
chr16	34471632	34471708	d2_ATAC_DAR1140	ENSMUSG00000061751	ENSMUST00000076810	Kalrn	-1	34456917	-14753	FALSE	FALSE
chr18	33200910	33201040	d2_ATAC_DAR1141	ENSMUSG00000024378	ENSMUST00000119991	Stard4	-1	33213766	12791	FALSE	FALSE
chr13	44899203	44899325	d2_ATAC_DAR1142	ENSMUSG00000038518	ENSMUST00000173003	Jarid2	1	44840783	58481	FALSE	FALSE
chr14	46656561	46656673	d2_ATAC_DAR1143	ENSMUSG00000085123	ENSMUST00000151828	Rubie	-1	46575847	-80770	FALSE	FALSE
chr4	74369603	74369699	d2_ATAC_DAR1144							FALSE	FALSE
chr4	72232389	72232524	d2_ATAC_DAR1145	ENSMUSG00000084910	ENSMUST00000122923	C630043F03Rik	1	72201348	31108.5	FALSE	FALSE
chr13	74889555	74889666	d2_ATAC_DAR1146	ENSMUSG00000086743	ENSMUST00000129154	Hnrnpa1l2-ps	1	74864305	25305.5	FALSE	FALSE
chr8	94021534	94021634	d2_ATAC_DAR1147	ENSMUSG00000031754	ENSMUST00000212911	Nudt21	-1	94028927	7343	FALSE	FALSE
chr16	33867399	33867493	d2_ATAC_DAR1148	ENSMUSG00000022817	ENSMUST00000134262	Itgb5	1	33885026	-17580	FALSE	FALSE
chr16	93322993	93323086	d2_ATAC_DAR1149	ENSMUSG00000100277	ENSMUST00000185971	1810053B23Rik	-1	93353189	30149.5	FALSE	FALSE
chr15	49054624	49054700	d2_ATAC_DAR1150							FALSE	FALSE
chr17	25536552	25536693	d2_ATAC_DAR1151	ENSMUSG00000024176	ENSMUST00000174560	Sox8	-1	25570214	33591.5	FALSE	FALSE
chr2	135302618	135302705	d2_ATAC_DAR1152	ENSMUSG00000051177	ENSMUST00000201524	Plcb1	1	135249173	53488.5	FALSE	FALSE
chr12	24859515	24859596	d2_ATAC_DAR1153	ENSMUSG00000020646	ENSMUST00000110942	Mboat2	1	24831599	27956.5	FALSE	FALSE
chrX	8150982	8151100	d2_ATAC_DAR1154	ENSMUSG00000055188	ENSMUST00000133616	Rbm3os	1	8145917	5124	FALSE	FALSE
chr2	133463353	133463442	d2_ATAC_DAR1155	ENSMUSG00000087585	ENSMUST00000125575	Gm14100	1	133463118	279.5	FALSE	FALSE
chr16	45426855	45426953	d2_ATAC_DAR1156	ENSMUSG00000081303	ENSMUST00000121567	Gm16011	-1	45429506	2602	FALSE	FALSE
chr7	121895312	121895432	d2_ATAC_DAR1157	ENSMUSG00000030873	ENSMUST00000206079	Scnn1b	1	121899228	-3856	FALSE	FALSE
chr12	112161099	112161267	d2_ATAC_DAR1158	ENSMUSG00000021294	ENSMUST00000128402	Kif26a	1	112146208	14975	FALSE	FALSE
chr7	120856361	120856454	d2_ATAC_DAR1159	ENSMUSG00000035064	ENSMUST00000143322	Eef2k	1	120851189	5218.5	FALSE	FALSE
chr2	144316745	144316830	d2_ATAC_DAR1160	ENSMUSG00000037279	ENSMUST00000138582	Ovol2	-1	144331326	14538.5	FALSE	FALSE
chr17	24187949	24188067	d2_ATAC_DAR1161	ENSMUSG00000107169	ENSMUST00000202853	Gm43796	-1	24186287	-1721	FALSE	FALSE
chr14	79267539	79267710	d2_ATAC_DAR1162	ENSMUSG00000071262	ENSMUST00000162937	Zfp957	-1	79247369	-20255.5	FALSE	FALSE
chr7	100464383	100464536	d2_ATAC_DAR1163	ENSMUSG00000047248	ENSMUST00000151573	C2cd3	1	100464211	248.5	FALSE	FALSE
chr14	60605773	60605909	d2_ATAC_DAR1164	ENSMUSG00000021990	ENSMUST00000159169	Spata13	1	60634001	-28160	FALSE	TRUE
chr1	63794445	63794572	d2_ATAC_DAR1165	ENSMUSG00000025961	ENSMUST00000027102	4933402D24Rik	-1	63769267	-25241.5	FALSE	FALSE
chr6	33895409	33895506	d2_ATAC_DAR1166	ENSMUSG00000029763	ENSMUST00000134653	Exoc4	1	33862100	33357.5	FALSE	FALSE
chr10	107210223	107210353	d2_ATAC_DAR1167	ENSMUSG00000019906	ENSMUST00000105280	Lin7a	1	107271843	-61555	FALSE	FALSE
chr12	54662456	54662540	d2_ATAC_DAR1168	ENSMUSG00000093322	ENSMUST00000175581	Gm24971	-1	54666786	4288	FALSE	FALSE
chr18	73598721	73598815	d2_ATAC_DAR1169	ENSMUSG00000064527	ENSMUST00000082593	Gm26438	1	73611516	-12748	FALSE	TRUE
chr9	48719689	48719770	d2_ATAC_DAR1170							FALSE	TRUE
chr6	4714859	4714959	d2_ATAC_DAR1171	ENSMUSG00000004631	ENSMUST00000203556	Sgce	-1	4712028	-2881	FALSE	FALSE
chr14	29569007	29569095	d2_ATAC_DAR1172							FALSE	FALSE
chr18	76253643	76253727	d2_ATAC_DAR1173	ENSMUSG00000024563	ENSMUST00000025453	Smad2	1	76261121	-7436	FALSE	FALSE
chr19	21664160	21664333	d2_ATAC_DAR1174	ENSMUSG00000047368	ENSMUST00000052556	Abhd17b	1	21653309	10937.5	FALSE	FALSE
chrX	26088583	26088675	d2_ATAC_DAR1175	ENSMUSG00000079655	ENSMUST00000089165	Gm5168	-1	26051041	-37588	FALSE	FALSE
chr9	77500244	77500331	d2_ATAC_DAR1176	ENSMUSG00000032352	ENSMUST00000183572	Lrrc1	-1	77532444	32156.5	FALSE	FALSE
chr13	9758683	9758807	d2_ATAC_DAR1177	ENSMUSG00000021156	ENSMUST00000146059	Zmynd11	-1	9764418	5673	FALSE	FALSE
chr2	129272334	129272507	d2_ATAC_DAR1178	ENSMUSG00000048327	ENSMUST00000052708	Ckap2l	-1	129297212	24791.5	FALSE	FALSE
chr4	72332405	72332560	d2_ATAC_DAR1179							FALSE	FALSE
chr16	48560928	48561118	d2_ATAC_DAR1180							FALSE	FALSE
chr2	31926389	31926457	d2_ATAC_DAR1181	ENSMUSG00000026840	ENSMUST00000135995	Lamc3	1	31925057	1366	FALSE	FALSE
chr19	56364232	56364374	d2_ATAC_DAR1182	ENSMUSG00000090990	ENSMUST00000163160	Gm17197	1	56364262	41	FALSE	FALSE
chr1	43463917	43464033	d2_ATAC_DAR1183	ENSMUSG00000066877	ENSMUST00000124817	Nck2	1	43457273	6702	FALSE	FALSE
chr10	54112813	54112903	d2_ATAC_DAR1184	ENSMUSG00000097069	ENSMUST00000181899	Gm16998	1	54075922	36936	FALSE	FALSE
chr2	72056491	72056650	d2_ATAC_DAR1185	ENSMUSG00000049044	ENSMUST00000124004	Rapgef4	1	72054985	1585.5	FALSE	FALSE
chr13	48996592	48996638	d2_ATAC_DAR1186	ENSMUSG00000097059	ENSMUST00000180775	Fam120aos	1	48968287	28328	FALSE	FALSE
chr16	59531739	59531873	d2_ATAC_DAR1187	ENSMUSG00000022723	ENSMUST00000129762	Crybg3	-1	59525614	-6192	FALSE	FALSE
chr7	74766663	74766775	d2_ATAC_DAR1188	ENSMUSG00000108468	ENSMUST00000206203	Gm30459	1	74765987	732	FALSE	FALSE
chr12	12708356	12708465	d2_ATAC_DAR1189	ENSMUSG00000075893	ENSMUST00000101943	Gm25538	1	12700039	8371.5	FALSE	FALSE
chr2	32470000	32470093	d2_ATAC_DAR1190	ENSMUSG00000103175	ENSMUST00000195599	Gm37169	1	32487988	-17941.5	FALSE	FALSE
chrX	50962504	50962600	d2_ATAC_DAR1191	ENSMUSG00000036131	ENSMUST00000060650	Frmd7	-1	50942710	-19842	FALSE	FALSE
chrX	145482559	145482688	d2_ATAC_DAR1192	ENSMUSG00000041688	ENSMUST00000125271	Amot	-1	145487046	4422.5	FALSE	FALSE
chr16	20069037	20069179	d2_ATAC_DAR1193	ENSMUSG00000062901	ENSMUST00000023509	Klhl24	1	20097554	-28446	FALSE	FALSE
chr3	15099070	15099149	d2_ATAC_DAR1194	ENSMUSG00000103912	ENSMUST00000194008	Gm33819	-1	15171442	72332.5	FALSE	FALSE
chr19	58880758	58880885	d2_ATAC_DAR1195	ENSMUSG00000025092	ENSMUST00000066285	Hspa12a	-1	58860984	-19837.5	FALSE	FALSE
chr1	23372053	23372145	d2_ATAC_DAR1196	ENSMUSG00000026158	ENSMUST00000186064	Ogfrl1	-1	23380801	8702	FALSE	FALSE
chr5	110745108	110745278	d2_ATAC_DAR1197	ENSMUSG00000096238	ENSMUST00000178031	Gm22583	1	110757085	-11892	FALSE	FALSE
chr17	73048253	73048354	d2_ATAC_DAR1198	ENSMUSG00000054469	ENSMUST00000130574	Lclat1	1	73107985	-59681.5	FALSE	FALSE
chr3	21736684	21736754	d2_ATAC_DAR1199	ENSMUSG00000103441	ENSMUST00000193217	7530428D23Rik	-1	21753962	17243	FALSE	FALSE
chr12	39424910	39424997	d2_ATAC_DAR1200	ENSMUSG00000077700	ENSMUST00000104512	Gm24069	1	39461530	-36576.5	FALSE	FALSE
chr6	136355198	136355381	d2_ATAC_DAR1201	ENSMUSG00000094973	ENSMUST00000077886	Gm8994	1	136328543	26746.5	FALSE	FALSE
chr17	71213749	71213939	d2_ATAC_DAR1202	ENSMUSG00000024052	ENSMUST00000126681	Lpin2	1	71204676	9168	FALSE	FALSE
chr16	73457057	73457101	d2_ATAC_DAR1203	ENSMUSG00000064830	ENSMUST00000082896	Gm25699	-1	73422959	-34120	FALSE	FALSE
chrX	138743965	138744170	d2_ATAC_DAR1204	ENSMUSG00000083053	ENSMUST00000117657	Gm15001	-1	138744444	376.5	FALSE	FALSE
chr7	58794874	58794987	d2_ATAC_DAR1205	ENSMUSG00000086926	ENSMUST00000117765	Gm6226	-1	58837938	43007.5	FALSE	FALSE
chr10	63164667	63164846	d2_ATAC_DAR1206	ENSMUSG00000020067	ENSMUST00000095580	Mypn	-1	63203952	39195.5	FALSE	FALSE
chrX	21636459	21636642	d2_ATAC_DAR1207	ENSMUSG00000081475	ENSMUST00000117458	Gm14558	-1	21618510	-18040.5	FALSE	FALSE
chr11	105427823	105427937	d2_ATAC_DAR1208	ENSMUSG00000086089	ENSMUST00000155987	Gm11640	1	105434445	-6565	FALSE	FALSE
chr4	98896447	98896609	d2_ATAC_DAR1209	ENSMUSG00000028560	ENSMUST00000030289	Usp1	1	98923810	-27282	FALSE	FALSE
chr8	79614773	79614918	d2_ATAC_DAR1210	ENSMUSG00000036990	ENSMUST00000173078	Otud4	1	79639618	-24772.5	FALSE	FALSE
chr5	97406832	97407052	d2_ATAC_DAR1211	ENSMUSG00000097516	ENSMUST00000180634	4930467D21Rik	1	97392447	14495	FALSE	FALSE
chr4	141175903	141175993	d2_ATAC_DAR1212	ENSMUSG00000028920	ENSMUST00000146768	Fbxo42	1	141147922	28026	FALSE	FALSE
chr2	8692376	8692506	d2_ATAC_DAR1213	ENSMUSG00000084374	ENSMUST00000117255	Gm13255	1	8633937	58504	FALSE	FALSE
chrX	61696334	61696474	d2_ATAC_DAR1214	ENSMUSG00000057615	ENSMUST00000075983	Ldoc1	1	61709497	-13093	FALSE	FALSE
chr3	57566630	57566760	d2_ATAC_DAR1215	ENSMUSG00000027803	ENSMUST00000029380	Wwtr1	-1	57575828	9133	FALSE	FALSE
chr3	135414773	135414872	d2_ATAC_DAR1216	ENSMUSG00000028165	ENSMUST00000198784	Cisd2	-1	135423079	8256.5	FALSE	FALSE
chr15	39670568	39670740	d2_ATAC_DAR1217	ENSMUSG00000022303	ENSMUST00000022913	Dcstamp	1	39745932	-75278	FALSE	FALSE
chr1	25023882	25023968	d2_ATAC_DAR1218	ENSMUSG00000099392	ENSMUST00000185379	Gm29414	-1	25027232	3307	FALSE	FALSE
chr2	84597929	84598062	d2_ATAC_DAR1219	ENSMUSG00000034101	ENSMUST00000141151	Ctnnd1	-1	84609677	11681.5	FALSE	FALSE
chr3	19756563	19756666	d2_ATAC_DAR1220	ENSMUSG00000106182	ENSMUST00000197778	Gm7442	1	19768873	-12258.5	FALSE	FALSE
chr15	13989886	13990118	d2_ATAC_DAR1221							FALSE	FALSE
chr4	138503712	138503808	d2_ATAC_DAR1222	ENSMUSG00000046447	ENSMUST00000050918	Camk2n1	1	138454314	49446	FALSE	FALSE
chr13	35979810	35980043	d2_ATAC_DAR1223	ENSMUSG00000050423	ENSMUST00000132661	Ppp1r3g	1	35967853	12073.5	FALSE	FALSE
chr10	24055303	24055417	d2_ATAC_DAR1224	ENSMUSG00000100950	ENSMUST00000071691	Taar7f	1	24049510	5850	FALSE	FALSE
chr4	42969904	42970020	d2_ATAC_DAR1225	ENSMUSG00000028451	ENSMUST00000030163	1700022I11Rik	1	42969946	16	FALSE	FALSE
chr13	15208266	15208435	d2_ATAC_DAR1226							FALSE	FALSE
chr1	41687038	41687043	d2_ATAC_DAR1227	ENSMUSG00000100832	ENSMUST00000186391	Gm29260	1	41781808	-94767.5	FALSE	FALSE
chr12	64627082	64627189	d2_ATAC_DAR1228							FALSE	FALSE
chr9	98745657	98745778	d2_ATAC_DAR1229	ENSMUSG00000102889	ENSMUST00000191987	Gm37282	-1	98767816	22098.5	FALSE	FALSE
chr10	123147275	123147495	d2_ATAC_DAR1230	ENSMUSG00000020124	ENSMUST00000020334	Usp15	-1	123196935	49550	FALSE	FALSE
chr13	26940599	26940776	d2_ATAC_DAR1231	ENSMUSG00000082236	ENSMUST00000121120	Gm11355	-1	26899996	-40691.5	FALSE	TRUE
chr13	5802122	5802402	d2_ATAC_DAR1232	ENSMUSG00000080562	ENSMUST00000116912	Gm26043	-1	5821858	19596	FALSE	TRUE
chr11	49203536	49203687	d2_ATAC_DAR1233	ENSMUSG00000046311	ENSMUST00000151228	Zfp62	1	49203506	105.5	FALSE	FALSE
chr10	42501892	42502017	d2_ATAC_DAR1234	ENSMUSG00000019804	ENSMUST00000105500	Snx3	1	42502030	-75.5	FALSE	FALSE
chr6	89033594	89033881	d2_ATAC_DAR1235	ENSMUSG00000055403	ENSMUST00000068968	4933427D06Rik	1	89096110	-62372.5	FALSE	FALSE
chr6	87868984	87869115	d2_ATAC_DAR1236	ENSMUSG00000107798	ENSMUST00000204964	Gm44064	1	87851209	17840.5	FALSE	FALSE
chr5	53359921	53360194	d2_ATAC_DAR1237	ENSMUSG00000106808	ENSMUST00000200904	Gm42745	-1	53371774	11716.5	TRUE	TRUE
chr8	119430710	119430893	d2_ATAC_DAR1238	ENSMUSG00000074063	ENSMUST00000131448	Osgin1	1	119434124	-3322.5	TRUE	FALSE
chr13	3630605	3630724	d2_ATAC_DAR1239	ENSMUSG00000033781	ENSMUST00000042288	Asb13	1	3634032	-3367.5	FALSE	FALSE
chr16	88436231	88436405	d2_ATAC_DAR1240	ENSMUSG00000055811	ENSMUST00000069549	Cldn17	-1	88506978	70660	FALSE	FALSE
chr3	79297772	79297930	d2_ATAC_DAR1241	ENSMUSG00000102545	ENSMUST00000192562	6430573P05Rik	1	79287728	10123	FALSE	FALSE
chr16	78337792	78337880	d2_ATAC_DAR1242	ENSMUSG00000109841	ENSMUST00000209468	RP23-299N4.1	-1	78302487	-35349	FALSE	FALSE
chr15	95894721	95894844	d2_ATAC_DAR1243	ENSMUSG00000092978	ENSMUST00000175237	Gm25070	-1	95879817	-14965.5	FALSE	FALSE
chr16	88436483	88436581	d2_ATAC_DAR1244	ENSMUSG00000055811	ENSMUST00000069549	Cldn17	-1	88506978	70446	FALSE	FALSE
chr1	128798920	128799112	d2_ATAC_DAR1245	ENSMUSG00000097283	ENSMUST00000181951	Gm26686	-1	128774421	-24595	FALSE	FALSE
chr18	24153728	24153858	d2_ATAC_DAR1246	ENSMUSG00000047989	ENSMUST00000153360	Ino80c	-1	24121953	-31840	FALSE	FALSE
chr8	90244814	90245072	d2_ATAC_DAR1247							FALSE	FALSE
chr9	8034458	8034615	d2_ATAC_DAR1248	ENSMUSG00000053070	ENSMUST00000065291	9230110C19Rik	-1	8042823	8286.5	FALSE	FALSE
chr9	86451170	86451328	d2_ATAC_DAR1249	ENSMUSG00000032415	ENSMUST00000034986	Ube2cbp	-1	86464950	13701	FALSE	FALSE
chr4	97635309	97635411	d2_ATAC_DAR1250	ENSMUSG00000048747	ENSMUST00000147925	E130114P18Rik	-1	97584636	-50724	FALSE	FALSE
chr9	43284351	43284433	d2_ATAC_DAR1251	ENSMUSG00000095385	ENSMUST00000210037	D630033O11Rik	1	43274273	10119	FALSE	FALSE
chr5	73638391	73638537	d2_ATAC_DAR1252	ENSMUSG00000067206	ENSMUST00000087177	Lrrc66	-1	73632526	-5938	FALSE	TRUE
chr10	113194498	113194595	d2_ATAC_DAR1253							FALSE	FALSE
chr5	44922664	44922771	d2_ATAC_DAR1254	ENSMUSG00000062496	ENSMUST00000199309	4930431F12Rik	1	44966200	-43482.5	FALSE	FALSE
chr18	37955469	37955615	d2_ATAC_DAR1255	ENSMUSG00000044024	ENSMUST00000070709	Rell2	1	37955559	-17	FALSE	FALSE
chr17	24977602	24977802	d2_ATAC_DAR1256	ENSMUSG00000024165	ENSMUST00000024981	Hn1l	-1	24960636	-17066	FALSE	TRUE
chr5	137648175	137648367	d2_ATAC_DAR1257	ENSMUSG00000047182	ENSMUST00000057314	Irs3	-1	137645714	-2557	FALSE	FALSE
chr1	71937825	71938185	d2_ATAC_DAR1258	ENSMUSG00000101211	ENSMUST00000187553	Gm28818	-1	71917125	-20880	FALSE	FALSE
chr7	37695277	37695372	d2_ATAC_DAR1259	ENSMUSG00000093540	ENSMUST00000175854	4930505M18Rik	1	37669799	25525.5	FALSE	FALSE
chr16	87783947	87784118	d2_ATAC_DAR1260	ENSMUSG00000055972	ENSMUST00000069809	2810407A14Rik	1	87784075	-42.5	FALSE	FALSE
chr2	90977369	90977579	d2_ATAC_DAR1261	ENSMUSG00000005506	ENSMUST00000111452	Celf1	1	90987620	-10146	FALSE	FALSE
chr11	83304832	83304944	d2_ATAC_DAR1262	ENSMUSG00000035152	ENSMUST00000142680	Ap2b1	1	83302952	1936	FALSE	FALSE
chr9	55296374	55296487	d2_ATAC_DAR1263	ENSMUSG00000082744	ENSMUST00000117617	Gm15625	1	55305288	-8857.5	FALSE	FALSE
chr7	48883419	48883507	d2_ATAC_DAR1264	ENSMUSG00000046179	ENSMUST00000119223	E2f8	-1	48881596	-1867	FALSE	FALSE
chr13	48748180	48748359	d2_ATAC_DAR1265	ENSMUSG00000021381	ENSMUST00000021813	Barx1	1	48662998	85271.5	FALSE	FALSE
chr17	80742528	80742682	d2_ATAC_DAR1266	ENSMUSG00000054957	ENSMUST00000068277	Gm9959	1	80728131	14474	FALSE	FALSE
chr2	157059192	157059333	d2_ATAC_DAR1267	ENSMUSG00000055485	ENSMUST00000133571	Soga1	-1	157040239	-19023.5	FALSE	TRUE
chr15	25289970	25290250	d2_ATAC_DAR1268	ENSMUSG00000103315	ENSMUST00000195357	Gm38341	-1	25228031	-62079	FALSE	FALSE
chr7	79188887	79189142	d2_ATAC_DAR1269	ENSMUSG00000030605	ENSMUST00000032825	Mfge8	-1	79149060	-39954.5	FALSE	FALSE
chr6	4355188	4355403	d2_ATAC_DAR1270	ENSMUSG00000098779	ENSMUST00000184045	Gm8602	1	4359028	-3732.5	FALSE	FALSE
chr8	90822559	90822748	d2_ATAC_DAR1271	ENSMUSG00000110332	ENSMUST00000209208	RP24-160I20.1	-1	90817393	-5260.5	TRUE	FALSE
chrX	106428383	106428662	d2_ATAC_DAR1272	ENSMUSG00000098455	ENSMUST00000184289	Gm27428	1	106426057	2465.5	FALSE	FALSE
chr7	142572448	142572529	d2_ATAC_DAR1273	ENSMUSG00000000031	ENSMUST00000140716	H19	-1	142576538	4049.5	FALSE	FALSE
chr3	79326188	79326338	d2_ATAC_DAR1274	ENSMUSG00000091685	ENSMUST00000195157	Gm17359	1	79336661	-10398	FALSE	FALSE
chr16	20521890	20522014	d2_ATAC_DAR1275	ENSMUSG00000086837	ENSMUST00000134992	Gm16618	-1	20517766	-4186	FALSE	FALSE
chr4	109204588	109204679	d2_ATAC_DAR1276	ENSMUSG00000028559	ENSMUST00000030288	Osbpl9	-1	109202272	-2361.5	FALSE	FALSE
chr4	11019312	11019520	d2_ATAC_DAR1277	ENSMUSG00000049969	ENSMUST00000137891	Plekhf2	-1	11007927	-11489	FALSE	FALSE
chr15	101094983	101095066	d2_ATAC_DAR1278	ENSMUSG00000047034	ENSMUST00000070875	Ankrd33	1	101115755	-20730.5	FALSE	TRUE
chr9	20459827	20459975	d2_ATAC_DAR1279	ENSMUSG00000063108	ENSMUST00000098970	Zfp26	-1	20459957	56	FALSE	FALSE
chr12	104885896	104886232	d2_ATAC_DAR1280	ENSMUSG00000021101	ENSMUST00000021520	4930408O17Rik	1	104865330	20734	FALSE	FALSE
chr12	32109422	32109565	d2_ATAC_DAR1281	ENSMUSG00000002997	ENSMUST00000036497	Prkar2b	-1	32061296	-48197.5	FALSE	FALSE
chr11	74639917	74640011	d2_ATAC_DAR1282	ENSMUSG00000020741	ENSMUST00000130398	Cluh	1	74649495	-9531	FALSE	FALSE
chr12	71889302	71889466	d2_ATAC_DAR1283	ENSMUSG00000098224	ENSMUST00000183329	Gm7985	-1	71847291	-42093	FALSE	FALSE
chr3	125733376	125733488	d2_ATAC_DAR1284	ENSMUSG00000027971	ENSMUST00000198101	Ndst4	1	125710086	23346	FALSE	FALSE
chr5	124024899	124025063	d2_ATAC_DAR1285	ENSMUSG00000066278	ENSMUST00000199741	Vps37b	-1	124032258	7277	TRUE	FALSE
chr17	14928378	14928538	d2_ATAC_DAR1286	ENSMUSG00000046991	ENSMUST00000170386	Wdr27	-1	14934653	6195	FALSE	FALSE
chr3	15123701	15123842	d2_ATAC_DAR1287	ENSMUSG00000103912	ENSMUST00000194008	Gm33819	-1	15171442	47670.5	FALSE	FALSE
chr18	29029916	29030014	d2_ATAC_DAR1288							FALSE	FALSE
chr13	60728509	60728663	d2_ATAC_DAR1289	ENSMUSG00000096874	ENSMUST00000078515	Gm10312	1	60771780	-43194	FALSE	FALSE
chr1	106317930	106318020	d2_ATAC_DAR1290	ENSMUSG00000044340	ENSMUST00000124895	Phlpp1	1	106317238	737	FALSE	FALSE
chr4	52655092	52655186	d2_ATAC_DAR1291	ENSMUSG00000028314	ENSMUST00000107671	Toporsl	1	52607206	47933	FALSE	FALSE
chr5	35942695	35942802	d2_ATAC_DAR1292	ENSMUSG00000082692	ENSMUST00000119066	H2af-ps	1	35917897	24851.5	TRUE	TRUE
chr18	34673373	34673629	d2_ATAC_DAR1293	ENSMUSG00000024370	ENSMUST00000025228	Cdc23	-1	34651735	-21766	TRUE	TRUE
chr5	77109330	77109494	d2_ATAC_DAR1294	ENSMUSG00000059325	ENSMUST00000081964	Hopx	-1	77115121	5709	FALSE	FALSE
chr10	45231074	45231200	d2_ATAC_DAR1295	ENSMUSG00000098418	ENSMUST00000157398	Gm27723	1	45247087	-15950	FALSE	TRUE
chr8	117516975	117517117	d2_ATAC_DAR1296	ENSMUSG00000034330	ENSMUST00000081232	Plcg2	1	117498291	18755	FALSE	FALSE
chr9	95194009	95194221	d2_ATAC_DAR1297	ENSMUSG00000031129	ENSMUST00000162329	Slc9a9	1	95121686	72429	TRUE	FALSE
chr6	87351027	87351131	d2_ATAC_DAR1298	ENSMUSG00000030050	ENSMUST00000032129	Gkn1	-1	87350942	-137	FALSE	FALSE
chr4	70206147	70206288	d2_ATAC_DAR1299	ENSMUSG00000039298	ENSMUST00000124251	Cdk5rap2	-1	70243852	37634.5	FALSE	FALSE
chr9	37359755	37359856	d2_ATAC_DAR1300	ENSMUSG00000046240	ENSMUST00000051839	Hepacam	1	37367368	-7562.5	FALSE	FALSE
chr4	55281905	55282031	d2_ATAC_DAR1301	ENSMUSG00000081542	ENSMUST00000119620	Gm12512	-1	55282280	312	FALSE	FALSE
chr10	74968402	74968531	d2_ATAC_DAR1302	ENSMUSG00000040009	ENSMUST00000160421	Gnaz	1	74967209	1257.5	FALSE	FALSE
chr14	102899747	102899884	d2_ATAC_DAR1303	ENSMUSG00000097142	ENSMUST00000181443	Gm26778	1	102978220	-78404.5	FALSE	FALSE
chr17	78163830	78163989	d2_ATAC_DAR1304	ENSMUSG00000037064	ENSMUST00000039375	Gm5229	-1	78177947	14037.5	FALSE	FALSE
chrX	85269328	85269515	d2_ATAC_DAR1305	ENSMUSG00000035491	ENSMUST00000048382	Fthl17a	1	85249679	19742.5	FALSE	FALSE
chr9	116306141	116306297	d2_ATAC_DAR1306							FALSE	FALSE
chr1	4645910	4646074	d2_ATAC_DAR1307	ENSMUSG00000102735	ENSMUST00000192738	Gm7369	1	4610471	35521	FALSE	FALSE
chr16	29782547	29782723	d2_ATAC_DAR1308	ENSMUSG00000097307	ENSMUST00000181815	Gm26834	1	29811058	-28423	FALSE	TRUE
chr2	61071122	61071225	d2_ATAC_DAR1309	ENSMUSG00000083334	ENSMUST00000118519	Gm13579	-1	61030970	-40203.5	FALSE	FALSE
chr2	93979953	93980069	d2_ATAC_DAR1310	ENSMUSG00000027196	ENSMUST00000028621	Alkbh3os1	1	93980034	-23	FALSE	FALSE
chr7	114071961	114072173	d2_ATAC_DAR1311	ENSMUSG00000110248	ENSMUST00000210417	RP24-532A16.2	1	114086898	-14831	FALSE	FALSE
chr1	170449367	170449475	d2_ATAC_DAR1312	ENSMUSG00000038473	ENSMUST00000160816	Nos1ap	-1	170454914	5493	FALSE	FALSE
chr11	3616818	3616903	d2_ATAC_DAR1313	ENSMUSG00000084211	ENSMUST00000117640	Gm11949	-1	3625848	8987.5	TRUE	FALSE
chr11	22629016	22629209	d2_ATAC_DAR1314	ENSMUSG00000083008	ENSMUST00000119022	Gm12053	-1	22626664	-2448.5	FALSE	FALSE
chr2	3252654	3252832	d2_ATAC_DAR1315	ENSMUSG00000026643	ENSMUST00000081932	Nmt2	1	3284212	-31469	FALSE	FALSE
chr8	25632011	25632217	d2_ATAC_DAR1316	ENSMUSG00000088037	ENSMUST00000157412	Gm24992	1	25631950	164	FALSE	TRUE
chr10	93441301	93441847	d2_ATAC_DAR1317	ENSMUSG00000098679	ENSMUST00000183565	Mir7688	1	93433107	8467	FALSE	FALSE
chr6	94718599	94718841	d2_ATAC_DAR1318	ENSMUSG00000030029	ENSMUST00000204645	Lrig1	-1	94700158	-18562	FALSE	TRUE
chr1	4739315	4739554	d2_ATAC_DAR1319	ENSMUSG00000103265	ENSMUST00000195671	Gm2053	-1	4735676	-3758.5	FALSE	FALSE
chr15	31226374	31226733	d2_ATAC_DAR1320	ENSMUSG00000039168	ENSMUST00000186425	Dap	1	31225196	1357.5	FALSE	TRUE
chr11	67505778	67505873	d2_ATAC_DAR1321	ENSMUSG00000033066	ENSMUST00000041611	Gas7	1	67547154	-41328.5	TRUE	TRUE
chr11	119152552	119152697	d2_ATAC_DAR1322	ENSMUSG00000097294	ENSMUST00000181119	Gm26888	1	119151651	973.5	FALSE	FALSE
chr4	8772405	8772655	d2_ATAC_DAR1323	ENSMUSG00000041235	ENSMUST00000170391	Chd7	1	8751438	21092	FALSE	TRUE
chr5	66757474	66757618	d2_ATAC_DAR1324	ENSMUSG00000037736	ENSMUST00000130228	Limch1	1	66745889	11657	FALSE	FALSE
chr11	104628192	104628281	d2_ATAC_DAR1325	ENSMUSG00000020689	ENSMUST00000127140	Itgb3	1	104637389	-9152.5	FALSE	FALSE
chr7	34572000	34572103	d2_ATAC_DAR1326	ENSMUSG00000086631	ENSMUST00000206001	Gm12784	1	34547206	24845.5	FALSE	FALSE
chr17	21972238	21972384	d2_ATAC_DAR1327	ENSMUSG00000099397	ENSMUST00000153199	Gm7809	-1	21968242	-4069	FALSE	FALSE
chr1	89682379	89682452	d2_ATAC_DAR1328	ENSMUSG00000102009	ENSMUST00000187011	4933400F21Rik	-1	89683888	1472.5	FALSE	FALSE
chr6	112870104	112870258	d2_ATAC_DAR1329	ENSMUSG00000030257	ENSMUST00000143475	Srgap3	-1	112829459	-40722	FALSE	FALSE
chr4	3757754	3757846	d2_ATAC_DAR1330	ENSMUSG00000042228	ENSMUST00000137943	Lyn	1	3756457	1343	FALSE	FALSE
chr6	144299637	144299729	d2_ATAC_DAR1331	ENSMUSG00000041540	ENSMUST00000150087	Sox5	-1	144209568	-90115	FALSE	FALSE
chr15	91362204	91362324	d2_ATAC_DAR1332	ENSMUSG00000036298	ENSMUST00000156971	Slc2a13	-1	91412217	49953	FALSE	FALSE
chr11	62466844	62466909	d2_ATAC_DAR1333	ENSMUSG00000014245	ENSMUST00000147918	Pigl	1	62458608	8268.5	FALSE	FALSE
chr2	67736875	67736980	d2_ATAC_DAR1334	ENSMUSG00000034780	ENSMUST00000180887	B3galt1	1	67748212	-11284.5	FALSE	FALSE
chr7	137618632	137618731	d2_ATAC_DAR1335	ENSMUSG00000110145	ENSMUST00000210825	RP24-300H3.2	1	137649089	-30407.5	FALSE	FALSE
chr16	85132298	85132427	d2_ATAC_DAR1336	ENSMUSG00000098604	ENSMUST00000184264	Gm27295	1	85168849	-36486.5	FALSE	FALSE
chr19	30230222	30230315	d2_ATAC_DAR1337	ENSMUSG00000024863	ENSMUST00000025797	Mbl2	1	30232928	-2659.5	FALSE	FALSE
chr2	74965554	74965638	d2_ATAC_DAR1338	ENSMUSG00000084574	ENSMUST00000122625	n-R5s198	-1	74935514	-30082	FALSE	FALSE
chr10	3537432	3537577	d2_ATAC_DAR1339	ENSMUSG00000019762	ENSMUST00000019896	Iyd	1	3540240	-2735.5	FALSE	FALSE
chr17	42991917	42992074	d2_ATAC_DAR1340	ENSMUSG00000023915	ENSMUST00000024708	Tnfrsf21	1	43016555	-24559.5	FALSE	FALSE
chr14	31909682	31909800	d2_ATAC_DAR1341	ENSMUSG00000046005	ENSMUST00000143315	D830044D21Rik	1	31906528	3213	FALSE	FALSE
chr15	83599393	83599505	d2_ATAC_DAR1342	ENSMUSG00000016757	ENSMUST00000136066	Ttll12	-1	83595157	-4292	FALSE	FALSE
chr11	31738160	31738268	d2_ATAC_DAR1343	ENSMUSG00000103635	ENSMUST00000192490	Gm38061	1	31698648	39566	FALSE	FALSE
chr6	54934525	54934664	d2_ATAC_DAR1344	ENSMUSG00000038058	ENSMUST00000205242	Nod1	-1	54939851	5256.5	FALSE	FALSE
chr6	84472970	84473055	d2_ATAC_DAR1345	ENSMUSG00000107797	ENSMUST00000203521	Gm10445	-1	84423838	-49174.5	FALSE	FALSE
chr10	64682882	64683075	d2_ATAC_DAR1346							FALSE	FALSE
chr19	46784717	46784892	d2_ATAC_DAR1347	ENSMUSG00000064105	ENSMUST00000099373	Cnnm2	1	46761596	23208.5	FALSE	FALSE
chr9	58078864	58078953	d2_ATAC_DAR1348	ENSMUSG00000032327	ENSMUST00000136154	Stra6	1	58079310	-401.5	FALSE	FALSE
chr13	28142269	28142395	d2_ATAC_DAR1349	ENSMUSG00000017064	ENSMUST00000017208	Prl5a1	1	28142484	-152	FALSE	FALSE
chr1	151954322	151954555	d2_ATAC_DAR1350	ENSMUSG00000032666	ENSMUST00000128433	1700025G04Rik	-1	151921227	-33211.5	FALSE	FALSE
chr11	63190989	63191154	d2_ATAC_DAR1351	ENSMUSG00000085532	ENSMUST00000123420	B430319H21Rik	1	63173914	17157.5	FALSE	FALSE
chr2	76294496	76294574	d2_ATAC_DAR1352	ENSMUSG00000105164	ENSMUST00000196553	Gm44337	1	76318482	-23947	FALSE	FALSE
chr7	50338885	50338963	d2_ATAC_DAR1353							FALSE	FALSE
chr7	75391986	75392096	d2_ATAC_DAR1354	ENSMUSG00000069196	ENSMUST00000091506	Gm10161	1	75366055	25986	FALSE	FALSE
chr19	40490906	40491074	d2_ATAC_DAR1355	ENSMUSG00000025007	ENSMUST00000175967	Aldh18a1	-1	40554741	63751	FALSE	TRUE
chr15	31321884	31322119	d2_ATAC_DAR1356	ENSMUSG00000055416	ENSMUST00000068987	Fam136b-ps	1	31276491	45510.5	FALSE	FALSE
chr11	106011061	106011113	d2_ATAC_DAR1357	ENSMUSG00000001901	ENSMUST00000140695	Kcnh6	1	106013773	-2686	FALSE	TRUE
chr14	34762773	34762894	d2_ATAC_DAR1358	ENSMUSG00000097310	ENSMUST00000181044	A930038B10Rik	1	34760227	2606.5	FALSE	FALSE
chr2	102277157	102277244	d2_ATAC_DAR1359	ENSMUSG00000083306	ENSMUST00000122411	Gm13868	-1	102312207	35006.5	FALSE	FALSE
chr6	121149981	121150144	d2_ATAC_DAR1360	ENSMUSG00000051586	ENSMUST00000204248	Mical3	-1	121130999	-19063.5	FALSE	FALSE
chrX	157208794	157208891	d2_ATAC_DAR1361	ENSMUSG00000093301	ENSMUST00000175560	Gm23798	1	157191659	17183.5	FALSE	TRUE
chr9	21557381	21557539	d2_ATAC_DAR1362	ENSMUSG00000032185	ENSMUST00000147749	Carm1	1	21547158	10302	FALSE	FALSE
chr8	23261806	23262003	d2_ATAC_DAR1363	ENSMUSG00000015341	ENSMUST00000051094	Golga7	-1	23257074	-4830.5	FALSE	FALSE
chr12	76873387	76873576	d2_ATAC_DAR1364	ENSMUSG00000033373	ENSMUST00000154743	Fntb	1	76887058	-13576.5	FALSE	FALSE
chr13	101701871	101701918	d2_ATAC_DAR1365	ENSMUSG00000041417	ENSMUST00000185701	Pik3r1	-1	101702104	209.5	FALSE	FALSE
chr4	84047029	84047136	d2_ATAC_DAR1366	ENSMUSG00000085217	ENSMUST00000125884	6030471H07Rik	-1	84044879	-2203.5	FALSE	FALSE
chr10	115806113	115806318	d2_ATAC_DAR1367	ENSMUSG00000034127	ENSMUST00000080630	Tspan8	1	115817284	-11068.5	FALSE	FALSE
chr6	115328007	115328086	d2_ATAC_DAR1368	ENSMUSG00000000440	ENSMUST00000171644	Pparg	1	115360951	-32904.5	FALSE	FALSE
chr3	107675205	107675360	d2_ATAC_DAR1369	ENSMUSG00000027893	ENSMUST00000138091	Ahcyl1	-1	107677767	2484.5	FALSE	FALSE
chr2	132067650	132067767	d2_ATAC_DAR1370	ENSMUSG00000027340	ENSMUST00000137910	Slc23a2	-1	132067040	-668.5	FALSE	FALSE
chr11	77409980	77410098	d2_ATAC_DAR1371	ENSMUSG00000037926	ENSMUST00000180545	Ssh2	1	77391437	18602	FALSE	FALSE
chr14	6674407	6674521	d2_ATAC_DAR1372	ENSMUSG00000094590	ENSMUST00000178788	Gm10251	-1	6675884	1420	FALSE	FALSE
chr2	148520769	148520863	d2_ATAC_DAR1373	ENSMUSG00000087678	ENSMUST00000129067	Gm14120	1	148468890	51926	FALSE	FALSE
chr1	185459502	185459589	d2_ATAC_DAR1374	ENSMUSG00000097615	ENSMUST00000180623	Gm2061	-1	185455568	-3977.5	FALSE	FALSE
chr15	66964026	66964313	d2_ATAC_DAR1375	ENSMUSG00000005125	ENSMUST00000168979	Ndrg1	-1	66967925	3755.5	FALSE	TRUE
chr8	122694658	122694760	d2_ATAC_DAR1376	ENSMUSG00000090174	ENSMUST00000162198	Gm10612	1	122697860	-3151	TRUE	TRUE
chr11	51680086	51680210	d2_ATAC_DAR1377	ENSMUSG00000007777	ENSMUST00000007921	0610009B22Rik	-1	51688653	8505	FALSE	TRUE
chr11	78986575	78986697	d2_ATAC_DAR1378	ENSMUSG00000001123	ENSMUST00000108268	Lgals9	-1	78984946	-1690	FALSE	FALSE
chr4	24577139	24577325	d2_ATAC_DAR1379	ENSMUSG00000045751	ENSMUST00000123984	Mms22l	1	24578848	-1616	FALSE	FALSE
chr15	39746371	39746479	d2_ATAC_DAR1380	ENSMUSG00000022303	ENSMUST00000022913	Dcstamp	1	39745932	493	FALSE	FALSE
chr11	22368788	22368858	d2_ATAC_DAR1381	ENSMUSG00000083580	ENSMUST00000117789	Rpsa-ps3	1	22386292	-17469	FALSE	FALSE
chr1	144282345	144282457	d2_ATAC_DAR1382	ENSMUSG00000100441	ENSMUST00000187999	Gm7266	-1	144312436	30035	FALSE	FALSE
chr8	84283822	84283921	d2_ATAC_DAR1383	ENSMUSG00000004994	ENSMUST00000098578	Ccdc130	-1	84270380	-13491.5	FALSE	TRUE
chr2	104153249	104153347	d2_ATAC_DAR1384	ENSMUSG00000068373	ENSMUST00000155458	D430041D05Rik	-1	104158419	5121	FALSE	FALSE
chr8	122306094	122306221	d2_ATAC_DAR1385	ENSMUSG00000049577	ENSMUST00000176883	Zfpm1	1	122307320	-1162.5	FALSE	FALSE
chr16	57110890	57111019	d2_ATAC_DAR1386	ENSMUSG00000022752	ENSMUST00000166897	Tomm70a	1	57121714	-10759.5	FALSE	FALSE
chr16	87725298	87725464	d2_ATAC_DAR1387	ENSMUSG00000025612	ENSMUST00000156958	Bach1	1	87699004	26377	FALSE	FALSE
chr2	26342959	26343070	d2_ATAC_DAR1388	ENSMUSG00000026930	ENSMUST00000147873	Gpsm1	1	26342289	725.5	FALSE	FALSE
chr5	93145632	93145721	d2_ATAC_DAR1389	ENSMUSG00000058013	ENSMUST00000201695	2011-09-01	1	93148503	-2826.5	FALSE	FALSE
chr5	21267176	21267320	d2_ATAC_DAR1390	ENSMUSG00000105275	ENSMUST00000199242	Gm43214	-1	21279621	12373	FALSE	FALSE
chr2	144471120	144471282	d2_ATAC_DAR1391	ENSMUSG00000083674	ENSMUST00000137929	Zfp133-ps	1	144465176	6025	FALSE	FALSE
chr9	109859599	109859684	d2_ATAC_DAR1392	ENSMUSG00000038357	ENSMUST00000112022	Camp	-1	109849617	-10024.5	FALSE	FALSE
chr6	115002740	115002922	d2_ATAC_DAR1393	ENSMUSG00000030316	ENSMUST00000137654	Tamm41	-1	115012537	9706	FALSE	FALSE
chr5	29779946	29780044	d2_ATAC_DAR1394	ENSMUSG00000029131	ENSMUST00000139126	Dnajb6	1	29765190	14805	FALSE	FALSE
chr4	59461415	59461560	d2_ATAC_DAR1395	ENSMUSG00000038578	ENSMUST00000040166	Susd1	-1	59438633	-22854.5	FALSE	FALSE
chr9	46295561	46295946	d2_ATAC_DAR1396	ENSMUSG00000032077	ENSMUST00000154247	Bud13	1	46288269	7484.5	FALSE	FALSE
chr13	29915500	29915693	d2_ATAC_DAR1397	ENSMUSG00000086893	ENSMUST00000144277	Gm11365	1	29940283	-24686.5	FALSE	FALSE
chr2	24215267	24215566	d2_ATAC_DAR1398	ENSMUSG00000026984	ENSMUST00000028361	Il1f6	1	24215418	-1.5	FALSE	FALSE
chr8	106047212	106047339	d2_ATAC_DAR1399	ENSMUSG00000031901	ENSMUST00000144904	Dus2	1	106048708	-1432.5	FALSE	FALSE
chr19	53780114	53780333	d2_ATAC_DAR1400	ENSMUSG00000089807	ENSMUST00000161107	Gm16298	-1	53768310	-11913.5	FALSE	FALSE
chr13	91369561	91369702	d2_ATAC_DAR1401	ENSMUSG00000099340	ENSMUST00000188207	Gm29540	-1	91374294	4662.5	FALSE	FALSE
chr5	64073097	64073182	d2_ATAC_DAR1402	ENSMUSG00000029171	ENSMUST00000087324	Pgm1	1	64092950	-19810.5	FALSE	FALSE
chr5	115687601	115687685	d2_ATAC_DAR1403	ENSMUSG00000041609	ENSMUST00000148627	Ccdc64	-1	115670530	-17113	FALSE	FALSE
chr6	149179831	149179927	d2_ATAC_DAR1404	ENSMUSG00000068250	ENSMUST00000156864	Amn1	-1	149183489	3610	FALSE	FALSE
chr13	3875297	3875460	d2_ATAC_DAR1405	ENSMUSG00000021215	ENSMUST00000099946	Net1	-1	3893578	18199.5	FALSE	FALSE
chr9	25231856	25231982	d2_ATAC_DAR1406	ENSMUSG00000001833	ENSMUST00000165594	2007-09-01	1	25252439	-20520	FALSE	FALSE
chr9	77600241	77600369	d2_ATAC_DAR1407	ENSMUSG00000093211	ENSMUST00000175470	Gm25250	1	77577714	22591	FALSE	FALSE
chr9	80554750	80554888	d2_ATAC_DAR1408	ENSMUSG00000032343	ENSMUST00000113250	Impg1	-1	80465481	-89338	FALSE	FALSE
chr4	53351331	53351404	d2_ATAC_DAR1409	ENSMUSG00000083735	ENSMUST00000119750	Gm12495	1	53308226	43141.5	FALSE	FALSE
chr15	44154753	44154901	d2_ATAC_DAR1410	ENSMUSG00000038760	ENSMUST00000038856	Trhr	1	44196135	-41308	FALSE	FALSE
chr16	58353754	58353911	d2_ATAC_DAR1411	ENSMUSG00000104456	ENSMUST00000193141	Gm37825	-1	58319071	-34761.5	FALSE	FALSE
chr16	88490487	88490583	d2_ATAC_DAR1412	ENSMUSG00000055811	ENSMUST00000069549	Cldn17	-1	88506978	16443	FALSE	FALSE
chr13	110530563	110530724	d2_ATAC_DAR1413	ENSMUSG00000109853	ENSMUST00000209229	RP23-110M15.1	1	110627288	-96644.5	FALSE	FALSE
chr13	105304248	105304520	d2_ATAC_DAR1414	ENSMUSG00000021720	ENSMUST00000069686	Rnf180	-1	105271039	-33345	FALSE	FALSE
chr13	113403771	113403914	d2_ATAC_DAR1415	ENSMUSG00000088814	ENSMUST00000158189	Gm22385	1	113403088	754.5	FALSE	FALSE
chr1	35363400	35363629	d2_ATAC_DAR1416							FALSE	FALSE
chr13	12677315	12677415	d2_ATAC_DAR1417	ENSMUSG00000088112	ENSMUST00000157487	Gm24065	1	12666051	11314	TRUE	FALSE
chr14	40924908	40925024	d2_ATAC_DAR1418	ENSMUSG00000037833	ENSMUST00000096000	Sh2d4b	-1	40893266	-31700	FALSE	FALSE
chr11	46695553	46695676	d2_ATAC_DAR1419	ENSMUSG00000040413	ENSMUST00000109225	Timd2	-1	46698962	3347.5	FALSE	FALSE
chr1	98083148	98083273	d2_ATAC_DAR1420	ENSMUSG00000026335	ENSMUST00000058762	Pam	-1	98095621	12410.5	FALSE	FALSE
chr4	55346286	55346376	d2_ATAC_DAR1421	ENSMUSG00000028426	ENSMUST00000030134	Rad23b	1	55350043	-3712	FALSE	FALSE
chr7	4464679	4464808	d2_ATAC_DAR1422	ENSMUSG00000006154	ENSMUST00000086372	Eps8l1	1	4464742	1.5	FALSE	FALSE
chr12	116401619	116401833	d2_ATAC_DAR1423	ENSMUSG00000042029	ENSMUST00000084828	Ncapg2	1	116405402	-3676	FALSE	FALSE
chr11	90884767	90884856	d2_ATAC_DAR1424	ENSMUSG00000085940	ENSMUST00000132218	4930405D11Rik	1	90883345	1466.5	FALSE	FALSE
chr1	77462120	77462232	d2_ATAC_DAR1425	ENSMUSG00000099141	ENSMUST00000184495	Mir6352	-1	77496768	34592	FALSE	TRUE
chrX	135086304	135086408	d2_ATAC_DAR1426	ENSMUSG00000089759	ENSMUST00000142907	3632454L22Rik	-1	135060336	-26020	FALSE	TRUE
chr7	102270049	102270146	d2_ATAC_DAR1427	ENSMUSG00000030987	ENSMUST00000211457	Stim1	1	102268327	1770.5	FALSE	FALSE
chr5	72139316	72139498	d2_ATAC_DAR1428	ENSMUSG00000029213	ENSMUST00000198951	Commd8	-1	72161138	21731	FALSE	FALSE
chr9	21457345	21457506	d2_ATAC_DAR1429	ENSMUSG00000033335	ENSMUST00000172873	Dnm2	1	21457107	318.5	FALSE	FALSE
chr4	35113323	35113433	d2_ATAC_DAR1430	ENSMUSG00000042993	ENSMUST00000058595	Ifnk	1	35152056	-38678	FALSE	TRUE
chr10	68253912	68254087	d2_ATAC_DAR1431	ENSMUSG00000019947	ENSMUST00000020106	Arid5b	-1	68278726	24726.5	FALSE	TRUE
chr16	90196832	90196991	d2_ATAC_DAR1432	ENSMUSG00000022982	ENSMUST00000023707	Sod1	1	90220742	-23830.5	FALSE	FALSE
chrX	7572910	7572994	d2_ATAC_DAR1433	ENSMUSG00000039556	ENSMUST00000132788	Ppp1r3f	-1	7572843	-109	FALSE	FALSE
chr1	180706774	180706912	d2_ATAC_DAR1434	ENSMUSG00000026497	ENSMUST00000027778	Mixl1	-1	180697034	-9809	FALSE	TRUE
chr16	4579019	4579191	d2_ATAC_DAR1435	ENSMUSG00000014303	ENSMUST00000014447	Glis2	1	4594713	-15608	FALSE	TRUE
chr9	64255576	64255672	d2_ATAC_DAR1436	ENSMUSG00000004936	ENSMUST00000005066	Map2k1	-1	64253631	-1993	FALSE	FALSE
chr16	18220201	18220305	d2_ATAC_DAR1437	ENSMUSG00000090777	ENSMUST00000167061	Ccdc188	1	18218170	2083	FALSE	FALSE
chr4	74798375	74798484	d2_ATAC_DAR1438							FALSE	FALSE
chr11	74474584	74474689	d2_ATAC_DAR1439	ENSMUSG00000038807	ENSMUST00000208896	Rap1gap2	-1	74522751	48114.5	FALSE	FALSE
chr15	27998964	27999088	d2_ATAC_DAR1440	ENSMUSG00000022263	ENSMUST00000090247	Trio	-1	28025848	26822	FALSE	FALSE
chr1	59394167	59394298	d2_ATAC_DAR1441	ENSMUSG00000099922	ENSMUST00000187523	Gm29016	1	59378930	15302.5	FALSE	FALSE
chr9	50741548	50741690	d2_ATAC_DAR1442	ENSMUSG00000032064	ENSMUST00000121634	Dixdc1	-1	50739517	-2102	FALSE	FALSE
chr10	111365173	111365333	d2_ATAC_DAR1443	ENSMUSG00000035759	ENSMUST00000040454	Bbs10	1	111298679	66574	FALSE	FALSE
chr3	79898647	79898802	d2_ATAC_DAR1444	ENSMUSG00000102191	ENSMUST00000195082	Gm36569	-1	79886806	-11918.5	FALSE	FALSE
chr2	148492664	148492844	d2_ATAC_DAR1445	ENSMUSG00000087678	ENSMUST00000129067	Gm14120	1	148468890	23864	FALSE	FALSE
chr7	129965741	129965867	d2_ATAC_DAR1446	ENSMUSG00000108504	ENSMUST00000206701	Gm4265	1	129962165	3639	FALSE	FALSE
chr5	66787642	66787734	d2_ATAC_DAR1447	ENSMUSG00000037736	ENSMUST00000130228	Limch1	1	66745889	41799	FALSE	FALSE
chr2	151516366	151516466	d2_ATAC_DAR1448	ENSMUSG00000027455	ENSMUST00000139229	Nsfl1c	1	151509100	7316	FALSE	FALSE
chr4	32101144	32101246	d2_ATAC_DAR1449	ENSMUSG00000083872	ENSMUST00000119323	Gm11928	1	32149786	-48591	FALSE	FALSE
chr15	81109596	81109779	d2_ATAC_DAR1450	ENSMUSG00000042292	ENSMUST00000109579	Mkl1	-1	81105083	-4604.5	FALSE	FALSE
chr2	39064216	39064326	d2_ATAC_DAR1451	ENSMUSG00000026754	ENSMUST00000136261	Golga1	-1	39065485	1214	FALSE	FALSE
chr18	15493668	15493850	d2_ATAC_DAR1452	ENSMUSG00000024411	ENSMUST00000079081	Aqp4	-1	15403684	-90075	FALSE	FALSE
chr15	11404155	11404288	d2_ATAC_DAR1453	ENSMUSG00000022241	ENSMUST00000022849	Tars	-1	11399658	-4563.5	FALSE	FALSE
chr15	86210598	86210695	d2_ATAC_DAR1454	ENSMUSG00000088071	ENSMUST00000157446	Gm22818	-1	86212657	2010.5	FALSE	FALSE
chr12	99422704	99422954	d2_ATAC_DAR1455	ENSMUSG00000033713	ENSMUST00000177269	Foxn3	-1	99412605	-10224	FALSE	FALSE
chr11	6588772	6588863	d2_ATAC_DAR1456	ENSMUSG00000000378	ENSMUST00000161667	Ccm2	1	6593048	-4230.5	FALSE	FALSE
chr10	107361715	107361903	d2_ATAC_DAR1457	ENSMUSG00000102934	ENSMUST00000194653	Gm38117	-1	107437359	75550	FALSE	FALSE
chr3	80780923	80781027	d2_ATAC_DAR1458	ENSMUSG00000033981	ENSMUST00000192463	Gria2	-1	80802579	21604	FALSE	FALSE
chr18	78981426	78981518	d2_ATAC_DAR1459							FALSE	FALSE
chr6	58882379	58882502	d2_ATAC_DAR1460	ENSMUSG00000029804	ENSMUST00000204629	Herc3	1	58890095	-7654.5	FALSE	FALSE
chr8	108758070	108758222	d2_ATAC_DAR1461	ENSMUSG00000104292	ENSMUST00000191614	Gm38042	1	108737593	20553	FALSE	FALSE
chr11	97586028	97586144	d2_ATAC_DAR1462	ENSMUSG00000038453	ENSMUST00000145845	Srcin1	-1	97576186	-9900	FALSE	FALSE
chr13	49028316	49028400	d2_ATAC_DAR1463	ENSMUSG00000037989	ENSMUST00000159196	Wnk2	-1	49060883	32525	FALSE	FALSE
chr18	34041939	34042113	d2_ATAC_DAR1464	ENSMUSG00000088501	ENSMUST00000157876	Gm22788	-1	34024280	-17746	FALSE	FALSE
chr4	82543214	82543302	d2_ATAC_DAR1465	ENSMUSG00000087413	ENSMUST00000139835	Gm11266	1	82508016	35242	FALSE	FALSE
chr9	10387636	10387692	d2_ATAC_DAR1466	ENSMUSG00000039488	ENSMUST00000074133	Cntn5	-1	10419090	31426	FALSE	FALSE
chr5	73196451	73196598	d2_ATAC_DAR1467	ENSMUSG00000070733	ENSMUST00000176910	Fryl	-1	73191879	-4645.5	FALSE	TRUE
chr16	5532969	5533054	d2_ATAC_DAR1468							FALSE	TRUE
chr11	21421178	21421322	d2_ATAC_DAR1469	ENSMUSG00000084412	ENSMUST00000120335	Gm12044	-1	21451354	30104	FALSE	FALSE
chr16	13205893	13206170	d2_ATAC_DAR1470	ENSMUSG00000009569	ENSMUST00000009713	Mkl2	1	13256481	-50449.5	FALSE	FALSE
chr7	78820166	78820260	d2_ATAC_DAR1471	ENSMUSG00000108603	ENSMUST00000205759	5330411O13Rik	1	78818285	1928	FALSE	FALSE
chr3	150021577	150021727	d2_ATAC_DAR1472	ENSMUSG00000047676	ENSMUST00000057740	Rpsa-ps10	-1	150073542	51890	FALSE	FALSE
chr4	63554211	63554326	d2_ATAC_DAR1473	ENSMUSG00000045917	ENSMUST00000077709	Tmem268	1	63558781	-4512.5	FALSE	FALSE
chr12	17326826	17326911	d2_ATAC_DAR1474	ENSMUSG00000020566	ENSMUST00000127185	Atp6v1c2	-1	17324730	-2138.5	FALSE	FALSE
chr6	22035483	22035625	d2_ATAC_DAR1475	ENSMUSG00000062980	ENSMUST00000156621	Cped1	1	22025943	9611	FALSE	FALSE
chr4	141605321	141605491	d2_ATAC_DAR1476	ENSMUSG00000006219	ENSMUST00000123150	Fblim1	-1	141606025	619	FALSE	FALSE
chr13	63910259	63910432	d2_ATAC_DAR1477	ENSMUSG00000021470	ENSMUST00000162086	Ercc6l2	1	63872455	37890.5	FALSE	TRUE
chrX	53693488	53693663	d2_ATAC_DAR1478	ENSMUSG00000085998	ENSMUST00000192662	AW822252	-1	53697206	3630.5	FALSE	FALSE
chr6	129508808	129508927	d2_ATAC_DAR1479	ENSMUSG00000030162	ENSMUST00000162815	Olr1	-1	129507165	-1702.5	FALSE	FALSE
chr4	9030192	9030398	d2_ATAC_DAR1480	ENSMUSG00000083786	ENSMUST00000119493	Rps18-ps2	1	8941259	89036	FALSE	FALSE
chr1	118488383	118488528	d2_ATAC_DAR1481	ENSMUSG00000064302	ENSMUST00000191823	Clasp1	1	118482039	6416.5	FALSE	FALSE
chr8	10975886	10976079	d2_ATAC_DAR1482	ENSMUSG00000109508	ENSMUST00000208277	Gm44956	-1	10970814	-5168.5	FALSE	FALSE
chr11	114897817	114898071	d2_ATAC_DAR1483	ENSMUSG00000034652	ENSMUST00000153245	Cd300a	1	114890294	7650	FALSE	FALSE
chr18	20071982	20072146	d2_ATAC_DAR1484	ENSMUSG00000024331	ENSMUST00000039247	Dsc2	-1	20059554	-12510	FALSE	FALSE
chr17	73836679	73836840	d2_ATAC_DAR1485	ENSMUSG00000024065	ENSMUST00000024860	Ehd3	1	73804841	31918.5	FALSE	FALSE
chr2	91844812	91844995	d2_ATAC_DAR1486	ENSMUSG00000040506	ENSMUST00000142224	Ambra1	1	91811668	33235.5	FALSE	FALSE
chr3	65274202	65274339	d2_ATAC_DAR1487	ENSMUSG00000027827	ENSMUST00000161979	Kcnab1	1	65253428	20842.5	FALSE	FALSE
chr18	56719078	56719211	d2_ATAC_DAR1488	ENSMUSG00000024590	ENSMUST00000128651	Lmnb1	1	56728441	-9296.5	FALSE	FALSE
chr15	97342908	97343285	d2_ATAC_DAR1489	ENSMUSG00000048218	ENSMUST00000053106	Amigo2	-1	97247287	-95809.5	FALSE	FALSE
chr13	62646423	62646565	d2_ATAC_DAR1490	ENSMUSG00000095020	ENSMUST00000180156	Gm24020	1	62624194	22300	FALSE	TRUE
chr6	101219372	101219500	d2_ATAC_DAR1491	ENSMUSG00000035357	ENSMUST00000144505	Pdzrn3	-1	101199200	-20236	FALSE	FALSE
chr5	146254754	146254916	d2_ATAC_DAR1492	ENSMUSG00000029635	ENSMUST00000195944	Cdk8	1	146257793	-2958	FALSE	FALSE
chr15	89173985	89174147	d2_ATAC_DAR1493	ENSMUSG00000036606	ENSMUST00000109331	Plxnb2	-1	89171120	-2946	FALSE	TRUE
chr4	144930446	144930686	d2_ATAC_DAR1494	ENSMUSG00000066026	ENSMUST00000133265	Dhrs3	1	144918879	11687	FALSE	TRUE
chr8	44911676	44911891	d2_ATAC_DAR1495	ENSMUSG00000110409	ENSMUST00000211534	RP24-199K4.3	-1	44935159	23375.5	FALSE	FALSE
chr5	120811019	120811109	d2_ATAC_DAR1496	ENSMUSG00000001166	ENSMUST00000125547	Oas1c	-1	120812488	1424	FALSE	FALSE
chr18	73701916	73702039	d2_ATAC_DAR1497	ENSMUSG00000024515	ENSMUST00000025393	Smad4	-1	73703780	1802.5	FALSE	FALSE
chr11	63208199	63208389	d2_ATAC_DAR1498	ENSMUSG00000083052	ENSMUST00000117347	Gm12285	-1	63241475	33181	FALSE	FALSE
chrX	57378828	57379007	d2_ATAC_DAR1499	ENSMUSG00000065110	ENSMUST00000083176	Snord61	-1	57391519	12601.5	FALSE	FALSE
chr5	44273626	44273704	d2_ATAC_DAR1500	ENSMUSG00000046985	ENSMUST00000196151	Tapt1	-1	44226626	-47039	FALSE	FALSE
chr13	81107530	81107817	d2_ATAC_DAR1501	ENSMUSG00000092650	ENSMUST00000174909	Gm25241	1	81065477	42196.5	FALSE	FALSE
chr1	131548538	131548635	d2_ATAC_DAR1502	ENSMUSG00000055184	ENSMUST00000068613	Fam72a	1	131527903	20683.5	FALSE	FALSE
chr7	70735719	70735858	d2_ATAC_DAR1503	ENSMUSG00000089401	ENSMUST00000158776	Gm24880	1	70752416	-16627.5	FALSE	FALSE
chr10	98332828	98332962	d2_ATAC_DAR1504							FALSE	FALSE
chr3	30151580	30151812	d2_ATAC_DAR1505	ENSMUSG00000104486	ENSMUST00000193223	Gm38066	-1	30161886	10190	FALSE	FALSE
chr13	83918220	83918386	d2_ATAC_DAR1506	ENSMUSG00000100891	ENSMUST00000185600	2810049E08Rik	1	83891208	27095	FALSE	FALSE
chr1	87301020	87301122	d2_ATAC_DAR1507	ENSMUSG00000026255	ENSMUST00000150831	Efhd1	1	87309226	-8155	FALSE	FALSE
chr3	41413083	41413256	d2_ATAC_DAR1508	ENSMUSG00000089350	ENSMUST00000158725	Gm25487	-1	41441467	28297.5	FALSE	FALSE
chr13	61724202	61724314	d2_ATAC_DAR1509	ENSMUSG00000095905	ENSMUST00000178835	Gm19961	1	61799901	-75643	FALSE	FALSE
chr6	113038458	113038885	d2_ATAC_DAR1510	ENSMUSG00000065309	ENSMUST00000083375	Gm23244	-1	113035934	-2737.5	FALSE	FALSE
chr5	31294589	31294850	d2_ATAC_DAR1511	ENSMUSG00000038552	ENSMUST00000201906	Fndc4	-1	31295259	539.5	FALSE	FALSE
chr7	65827413	65827569	d2_ATAC_DAR1512	ENSMUSG00000100094	ENSMUST00000185464	1810008I18Rik	1	65804031	23460	FALSE	FALSE
chr4	154448288	154448499	d2_ATAC_DAR1513	ENSMUSG00000039410	ENSMUST00000135064	Prdm16	-1	154528765	80371.5	FALSE	FALSE
chr4	5571162	5571342	d2_ATAC_DAR1514	ENSMUSG00000087099	ENSMUST00000131675	Gm11782	-1	5551223	-20029	FALSE	FALSE
chr13	105310683	105310800	d2_ATAC_DAR1515	ENSMUSG00000021720	ENSMUST00000069686	Rnf180	-1	105271039	-39702.5	FALSE	FALSE
chr2	118465113	118465420	d2_ATAC_DAR1516	ENSMUSG00000005102	ENSMUST00000125281	Eif2ak4	1	118457160	8106.5	FALSE	FALSE
chr9	15245440	15245564	d2_ATAC_DAR1517	ENSMUSG00000031937	ENSMUST00000034413	Vstm5	1	15239045	6457	FALSE	FALSE
chr1	77188305	77188517	d2_ATAC_DAR1518	ENSMUSG00000102904	ENSMUST00000193479	Gm38265	-1	77146992	-41419	TRUE	FALSE
chr2	35681363	35681646	d2_ATAC_DAR1519	ENSMUSG00000026883	ENSMUST00000065001	Dab2ip	1	35691994	-10489.5	FALSE	FALSE
chr19	56937034	56937311	d2_ATAC_DAR1520	ENSMUSG00000025083	ENSMUST00000155467	Afap1l2	-1	56928553	-8619.5	FALSE	TRUE
chr7	3440556	3440736	d2_ATAC_DAR1521	ENSMUSG00000107985	ENSMUST00000203144	Gm44160	1	3451357	-10711	FALSE	FALSE
chr13	107733691	107733860	d2_ATAC_DAR1522	ENSMUSG00000102000	ENSMUST00000188490	1700006H21Rik	1	107687397	46378.5	FALSE	FALSE
chr7	28799137	28799270	d2_ATAC_DAR1523	ENSMUSG00000051735	ENSMUST00000207345	Rinl	1	28797898	1305.5	FALSE	FALSE
chr18	46967417	46967585	d2_ATAC_DAR1524	ENSMUSG00000042705	ENSMUST00000049388	Commd10	1	46958862	8639	FALSE	FALSE
chr8	70407500	70407670	d2_ATAC_DAR1525	ENSMUSG00000003575	ENSMUST00000125273	Crtc1	-1	70402798	-4787	FALSE	FALSE
chrX	109973711	109973858	d2_ATAC_DAR1526	ENSMUSG00000083928	ENSMUST00000118899	Gm4991	1	109910221	63563.5	FALSE	FALSE
chr16	3814877	3814996	d2_ATAC_DAR1527	ENSMUSG00000059043	ENSMUST00000080917	Olfr15	1	3838975	-24038.5	FALSE	FALSE
chr17	91376355	91376490	d2_ATAC_DAR1528							FALSE	FALSE
chr14	14064810	14065089	d2_ATAC_DAR1529	ENSMUSG00000021737	ENSMUST00000153237	Psmd6	-1	14116550	51600.5	FALSE	FALSE
chr11	5172912	5173056	d2_ATAC_DAR1530	ENSMUSG00000034164	ENSMUST00000062821	Emid1	-1	5152257	-20727	FALSE	FALSE
chr11	82847020	82847112	d2_ATAC_DAR1531	ENSMUSG00000020696	ENSMUST00000126660	Rffl	-1	82846092	-974	FALSE	FALSE
chr10	100020492	100020634	d2_ATAC_DAR1532	ENSMUSG00000019966	ENSMUST00000020129	Kitl	1	100015916	4647	FALSE	FALSE
chr8	45157571	45157736	d2_ATAC_DAR1533	ENSMUSG00000110231	ENSMUST00000209210	RP24-241I4.2	-1	45165219	7565.5	TRUE	FALSE
chr4	122956498	122956577	d2_ATAC_DAR1534	ENSMUSG00000028655	ENSMUST00000138964	Mfsd2a	-1	122959990	3452.5	FALSE	FALSE
chr6	94718302	94718475	d2_ATAC_DAR1535	ENSMUSG00000030029	ENSMUST00000204645	Lrig1	-1	94700158	-18230.5	FALSE	TRUE
chr11	90397937	90398051	d2_ATAC_DAR1536	ENSMUSG00000003949	ENSMUST00000004051	Hlf	-1	90390895	-7099	FALSE	FALSE
chr14	122561071	122561278	d2_ATAC_DAR1537	ENSMUSG00000041650	ENSMUST00000177312	Pcca	1	122582684	-21509.5	FALSE	FALSE
chr12	86473609	86473832	d2_ATAC_DAR1538	ENSMUSG00000021255	ENSMUST00000167891	Esrrb	1	86470117	3603.5	TRUE	TRUE
chr2	77268975	77269089	d2_ATAC_DAR1539	ENSMUSG00000042272	ENSMUST00000102660	Sestd1	-1	77265768	-3264	FALSE	FALSE
chr2	165756080	165756270	d2_ATAC_DAR1540	ENSMUSG00000017897	ENSMUST00000128696	Eya2	1	165761824	-5649	FALSE	TRUE
chr1	17097796	17098022	d2_ATAC_DAR1541	ENSMUSG00000042686	ENSMUST00000038382	Jph1	-1	17097889	-20	FALSE	FALSE
chr10	26772405	26772519	d2_ATAC_DAR1542	ENSMUSG00000039031	ENSMUST00000039557	Arhgap18	1	26772477	-15	FALSE	FALSE
chr10	27984069	27984239	d2_ATAC_DAR1543	ENSMUSG00000064208	ENSMUST00000077776	Gm10145	1	27936364	47790	FALSE	FALSE
chr17	13783549	13783732	d2_ATAC_DAR1544	ENSMUSG00000038347	ENSMUST00000148430	Tcte2	-1	13761825	-21815.5	TRUE	TRUE
chr2	35614547	35614733	d2_ATAC_DAR1545	ENSMUSG00000026883	ENSMUST00000145698	Dab2ip	1	35621981	-7341	FALSE	TRUE
chrX	48424997	48425205	d2_ATAC_DAR1546	ENSMUSG00000031103	ENSMUST00000114958	Elf4	-1	48454169	29068	TRUE	FALSE
chr2	39010441	39010578	d2_ATAC_DAR1547	ENSMUSG00000026755	ENSMUST00000135049	Arpc5l	1	39010018	491.5	FALSE	FALSE
chr11	49651056	49651218	d2_ATAC_DAR1548	ENSMUSG00000064057	ENSMUST00000076006	Scgb3a1	1	49663610	-12473	FALSE	TRUE
chr2	152782801	152782905	d2_ATAC_DAR1549	ENSMUSG00000093306	ENSMUST00000175565	Gm23802	-1	152772889	-9964	FALSE	FALSE
chr7	142317393	142317544	d2_ATAC_DAR1550	ENSMUSG00000083812	ENSMUST00000119351	Gm5054	-1	142306294	-11174.5	FALSE	FALSE
chr9	97063980	97064166	d2_ATAC_DAR1551	ENSMUSG00000101365	ENSMUST00000186238	Gm19325	-1	97067307	3234	FALSE	FALSE
chr11	69222068	69222168	d2_ATAC_DAR1552	ENSMUSG00000020890	ENSMUST00000155457	Gucy2e	-1	69237022	14904	FALSE	FALSE
chr1	179552838	179552999	d2_ATAC_DAR1553	ENSMUSG00000038949	ENSMUST00000153962	Cnst	1	179546509	6409.5	FALSE	FALSE
chr4	35097057	35097166	d2_ATAC_DAR1554	ENSMUSG00000042993	ENSMUST00000058595	Ifnk	1	35152056	-54944.5	FALSE	FALSE
chr12	70779218	70779305	d2_ATAC_DAR1555	ENSMUSG00000048285	ENSMUST00000057859	Frmd6	1	70825514	-46252.5	FALSE	TRUE
chr5	98329321	98329540	d2_ATAC_DAR1556	ENSMUSG00000057816	ENSMUST00000196339	1700007G11Rik	1	98329370	60.5	FALSE	FALSE
chr18	42511353	42511440	d2_ATAC_DAR1557	ENSMUSG00000024498	ENSMUST00000025375	Tcerg1	1	42511510	-113.5	FALSE	FALSE
chr5	130021466	130021651	d2_ATAC_DAR1558	ENSMUSG00000025533	ENSMUST00000161640	Asl	-1	130024300	2741.5	FALSE	TRUE
chr11	9052532	9052592	d2_ATAC_DAR1559	ENSMUSG00000040985	ENSMUST00000102909	Sun3	-1	9048991	-3571	FALSE	FALSE
chr7	4732941	4733108	d2_ATAC_DAR1560	ENSMUSG00000088575	ENSMUST00000157950	Gm24537	1	4738832	-5807.5	FALSE	FALSE
chr8	114910485	114910621	d2_ATAC_DAR1561							FALSE	FALSE
chrX	111536342	111536503	d2_ATAC_DAR1562	ENSMUSG00000025665	ENSMUST00000156639	Rps6ka6	-1	111536342	-80.5	FALSE	FALSE
chr15	73460106	73460378	d2_ATAC_DAR1563	ENSMUSG00000022607	ENSMUST00000110036	Ptk2	-1	73423191	-37051	TRUE	TRUE
chr18	56614733	56614868	d2_ATAC_DAR1564	ENSMUSG00000032900	ENSMUST00000147775	Tex43	1	56588426	26374.5	FALSE	FALSE
chr8	105268732	105268939	d2_ATAC_DAR1565	ENSMUSG00000033249	ENSMUST00000036127	Hsf4	1	105269801	-965.5	FALSE	FALSE
chr9	22388430	22388610	d2_ATAC_DAR1566	ENSMUSG00000036777	ENSMUST00000040912	Anln	-1	22389206	686	FALSE	TRUE
chr12	117443431	117443630	d2_ATAC_DAR1567	ENSMUSG00000041992	ENSMUST00000109691	Rapgef5	1	117516479	-72948.5	FALSE	FALSE
chr12	117443195	117443337	d2_ATAC_DAR1568	ENSMUSG00000041992	ENSMUST00000109691	Rapgef5	1	117516479	-73213	FALSE	FALSE
chr11	3536251	3536378	d2_ATAC_DAR1569	ENSMUSG00000020439	ENSMUST00000110011	Smtn	-1	3537398	1083.5	FALSE	TRUE
chr10	45048178	45048392	d2_ATAC_DAR1570	ENSMUSG00000019849	ENSMUST00000099858	Prep	1	45067206	-18921	FALSE	FALSE
chr15	31224213	31224345	d2_ATAC_DAR1571	ENSMUSG00000039168	ENSMUST00000044524	Dap	1	31224314	-35	FALSE	TRUE
chr2	172502142	172502569	d2_ATAC_DAR1572	ENSMUSG00000081344	ENSMUST00000121320	Gm14303	-1	172509691	7335.5	TRUE	TRUE
chr16	90073685	90073854	d2_ATAC_DAR1573	ENSMUSG00000002489	ENSMUST00000136760	Tiam1	-1	89980080	-93689.5	FALSE	FALSE
chr2	118760984	118761117	d2_ATAC_DAR1574	ENSMUSG00000045838	ENSMUST00000151270	A430105I19Rik	-1	118762625	1574.5	FALSE	FALSE
chr5	124510667	124510729	d2_ATAC_DAR1575	ENSMUSG00000029392	ENSMUST00000199766	Rilpl1	-1	124514659	3961	FALSE	FALSE
chr4	41095711	41096102	d2_ATAC_DAR1576	ENSMUSG00000028435	ENSMUST00000154722	Aqp3	-1	41094448	-1458.5	FALSE	FALSE
chr9	60757995	60758122	d2_ATAC_DAR1577	ENSMUSG00000095956	ENSMUST00000178191	1700036A12Rik	1	60769602	-11543.5	TRUE	TRUE
chr7	86816151	86816360	d2_ATAC_DAR1578	ENSMUSG00000090949	ENSMUST00000164996	Vmn2r77	1	86795141	21114.5	FALSE	FALSE
chr10	11806338	11806430	d2_ATAC_DAR1579							FALSE	FALSE
chr11	106019955	106020094	d2_ATAC_DAR1580	ENSMUSG00000001901	ENSMUST00000140695	Kcnh6	1	106013773	6251.5	FALSE	FALSE
chr10	115311394	115311514	d2_ATAC_DAR1581	ENSMUSG00000020132	ENSMUST00000020343	Rab21	-1	115315591	4137	FALSE	FALSE
chr9	22056980	22057075	d2_ATAC_DAR1582	ENSMUSG00000003410	ENSMUST00000003501	Elavl3	-1	22052023	-5004.5	FALSE	FALSE
chr19	6272134	6272333	d2_ATAC_DAR1583	ENSMUSG00000085196	ENSMUST00000146751	Gm14963	-1	6276605	4371.5	FALSE	TRUE
chr1	175771201	175771305	d2_ATAC_DAR1584	ENSMUSG00000026523	ENSMUST00000194783	Wdr64	1	175767038	4215	FALSE	FALSE
chr19	40805043	40805154	d2_ATAC_DAR1585	ENSMUSG00000108929	ENSMUST00000207791	Cc2d2b	1	40784937	20161.5	FALSE	FALSE
chr17	49429256	49429339	d2_ATAC_DAR1586	ENSMUSG00000092268	ENSMUST00000172972	Gm20540	-1	49429240	-57.5	FALSE	FALSE
chr9	109091374	109091473	d2_ATAC_DAR1587	ENSMUSG00000053646	ENSMUST00000072093	Plxnb1	1	109095389	-3965.5	FALSE	FALSE
chr7	24850294	24850493	d2_ATAC_DAR1588	ENSMUSG00000108302	ENSMUST00000205486	Gm18207	1	24860946	-10552.5	TRUE	TRUE
chr2	144906853	144907012	d2_ATAC_DAR1589	ENSMUSG00000082858	ENSMUST00000119843	Gm11746	-1	144931678	24745.5	TRUE	FALSE
chr8	72697431	72697582	d2_ATAC_DAR1590	ENSMUSG00000093276	ENSMUST00000175535	Gm26237	1	72684314	13192.5	TRUE	FALSE
chr13	96971114	96971398	d2_ATAC_DAR1591	ENSMUSG00000091387	ENSMUST00000171324	Gcnt4	1	96924689	46567	FALSE	FALSE
chr9	9219046	9219167	d2_ATAC_DAR1592	ENSMUSG00000085253	ENSMUST00000189204	Gm16833	1	9236288	-17181.5	FALSE	TRUE
chr15	52000084	52000237	d2_ATAC_DAR1593	ENSMUSG00000022314	ENSMUST00000022927	Rad21	-1	51991760	-8400.5	FALSE	TRUE
chr18	88996867	88997038	d2_ATAC_DAR1594	ENSMUSG00000098676	ENSMUST00000183668	Mir6359	1	88972030	24922.5	FALSE	FALSE
chr8	14994469	14994560	d2_ATAC_DAR1595	ENSMUSG00000071176	ENSMUST00000162636	Arhgef10	1	14996136	-1621.5	FALSE	FALSE
chr3	20455129	20455250	d2_ATAC_DAR1596	ENSMUSG00000106442	ENSMUST00000199511	Gm42594	1	20404665	50524.5	FALSE	FALSE
chr10	24972964	24973101	d2_ATAC_DAR1597	ENSMUSG00000019987	ENSMUST00000020161	Arg1	-1	24927470	-45562.5	FALSE	FALSE
chr3	36469827	36469916	d2_ATAC_DAR1598	ENSMUSG00000098808	ENSMUST00000184519	Mir7009	-1	36475524	5652.5	FALSE	FALSE
chr17	43385413	43385543	d2_ATAC_DAR1599	ENSMUSG00000056492	ENSMUST00000113599	Adgrf5	1	43389466	-3988	FALSE	FALSE
chr18	38171655	38171777	d2_ATAC_DAR1600	ENSMUSG00000051375	ENSMUST00000161701	Pcdh1	-1	38203163	31447	TRUE	FALSE
chr15	27858557	27858759	d2_ATAC_DAR1601							FALSE	FALSE
chr8	115824046	115824173	d2_ATAC_DAR1602							FALSE	FALSE
chr2	106733217	106733338	d2_ATAC_DAR1603	ENSMUSG00000016386	ENSMUST00000133401	Mpped2	1	106730490	2787.5	FALSE	FALSE
chr11	19532967	19533070	d2_ATAC_DAR1604	ENSMUSG00000086911	ENSMUST00000146531	Gm12027	-1	19628061	95042.5	FALSE	FALSE
chr7	99897009	99897269	d2_ATAC_DAR1605	ENSMUSG00000035211	ENSMUST00000208270	Xrra1	1	99902706	-5567	FALSE	TRUE
chr17	46885960	46886082	d2_ATAC_DAR1606	ENSMUSG00000073388	ENSMUST00000086675	A330017A19Rik	-1	46890405	4384	FALSE	TRUE
chr15	78494343	78494571	d2_ATAC_DAR1607	ENSMUSG00000068227	ENSMUST00000089398	Il2rb	-1	78495066	609	FALSE	FALSE
chr11	119208152	119208257	d2_ATAC_DAR1608	ENSMUSG00000087404	ENSMUST00000143291	Gm11752	1	119220160	-11955.5	FALSE	FALSE
chr9	120738091	120738221	d2_ATAC_DAR1609	ENSMUSG00000064397	ENSMUST00000082463	Gm23624	-1	120791785	53629	FALSE	FALSE
chr1	119217480	119217637	d2_ATAC_DAR1610	ENSMUSG00000100767	ENSMUST00000186012	Gm3508	-1	119242753	25194.5	FALSE	FALSE
chr1	127416046	127416242	d2_ATAC_DAR1611	ENSMUSG00000103390	ENSMUST00000195573	Gm38301	1	127406776	9368	FALSE	FALSE
chr4	154177394	154177510	d2_ATAC_DAR1612	ENSMUSG00000057751	ENSMUST00000030897	Megf6	1	154170730	6722	FALSE	FALSE
chr11	32973506	32973707	d2_ATAC_DAR1613	ENSMUSG00000077836	ENSMUST00000104646	Gm26052	-1	32984299	10692.5	FALSE	FALSE
chr11	51815379	51815503	d2_ATAC_DAR1614	ENSMUSG00000020387	ENSMUST00000151277	Jade2	-1	51857125	41684	FALSE	FALSE
chr11	55012151	55012262	d2_ATAC_DAR1615	ENSMUSG00000018340	ENSMUST00000148298	Anxa6	-1	55033415	21208.5	FALSE	FALSE
chr8	125532336	125532548	d2_ATAC_DAR1616	ENSMUSG00000001995	ENSMUST00000212604	Sipa1l2	-1	125569703	37261	FALSE	FALSE
chr2	72984733	72984916	d2_ATAC_DAR1617	ENSMUSG00000079286	ENSMUST00000112062	Gm11084	-1	72986716	1891.5	FALSE	FALSE
chr5	139805218	139805353	d2_ATAC_DAR1618	ENSMUSG00000036687	ENSMUST00000132677	Tmem184a	-1	139807980	2694.5	FALSE	FALSE
chr17	84940147	84940295	d2_ATAC_DAR1619	ENSMUSG00000061130	ENSMUST00000112305	Ppm1b	1	84956741	-16520	FALSE	FALSE
chr5	53170481	53170761	d2_ATAC_DAR1620	ENSMUSG00000029189	ENSMUST00000196550	Sel1l3	-1	53173112	2491	FALSE	FALSE
chr5	128998820	128998977	d2_ATAC_DAR1621	ENSMUSG00000029428	ENSMUST00000149877	Stx2	-1	128999635	736.5	FALSE	FALSE
chr10	93261144	93261284	d2_ATAC_DAR1622	ENSMUSG00000008398	ENSMUST00000129827	Elk3	-1	93310811	49597	FALSE	FALSE
chr1	86196356	86196465	d2_ATAC_DAR1623	ENSMUSG00000062590	ENSMUST00000150059	Armc9	1	86196390	20.5	FALSE	FALSE
chr10	96514064	96514200	d2_ATAC_DAR1624	ENSMUSG00000097939	ENSMUST00000182096	Gm8601	1	96476479	37653	FALSE	FALSE
chr18	75452293	75452412	d2_ATAC_DAR1625	ENSMUSG00000097712	ENSMUST00000181913	Gm10532	1	75514645	-62292.5	FALSE	FALSE
chr12	99938573	99938685	d2_ATAC_DAR1626	ENSMUSG00000021177	ENSMUST00000128739	Tdp1	1	99914006	24623	FALSE	FALSE
chr8	41337964	41338182	d2_ATAC_DAR1627	ENSMUSG00000031591	ENSMUST00000131796	Asah1	-1	41343856	5783	FALSE	FALSE
chr15	31434845	31435051	d2_ATAC_DAR1628	ENSMUSG00000068964	ENSMUST00000091031	Gm6361	-1	31446817	11869	FALSE	FALSE
chr4	140624477	140624589	d2_ATAC_DAR1629	ENSMUSG00000040964	ENSMUST00000154979	Arhgef10l	-1	140617065	-7468	FALSE	FALSE
chr8	47557440	47557649	d2_ATAC_DAR1630	ENSMUSG00000110363	ENSMUST00000210981	RP23-395L6.2	1	47557529	15.5	FALSE	FALSE
chrX	162021890	162022047	d2_ATAC_DAR1631	ENSMUSG00000065828	ENSMUST00000083894	Gm26317	1	162069457	-47488.5	FALSE	FALSE
chr9	121799930	121800143	d2_ATAC_DAR1632	ENSMUSG00000032523	ENSMUST00000035110	Hhatl	-1	121792507	-7529.5	TRUE	FALSE
chr9	104343346	104343489	d2_ATAC_DAR1633	ENSMUSG00000100346	ENSMUST00000190316	Gm28996	-1	104344843	1425.5	FALSE	FALSE
chr5	145215495	145215833	d2_ATAC_DAR1634	ENSMUSG00000055991	ENSMUST00000160162	Zkscan5	1	145208568	7096	FALSE	FALSE
chr4	132496889	132497200	d2_ATAC_DAR1635	ENSMUSG00000086997	ENSMUST00000131733	Gm12981	-1	132509649	12604.5	FALSE	FALSE
chr11	107698569	107698665	d2_ATAC_DAR1636	ENSMUSG00000020722	ENSMUST00000021065	Cacng1	-1	107716522	17905	FALSE	FALSE
chr7	70644178	70644303	d2_ATAC_DAR1637	ENSMUSG00000109294	ENSMUST00000208887	Gm44808	1	70638610	5630.5	FALSE	FALSE
chrX	99132609	99132837	d2_ATAC_DAR1638	ENSMUSG00000031217	ENSMUST00000052839	Efnb1	1	99136130	-3407	FALSE	FALSE
chr6	135023540	135023657	d2_ATAC_DAR1639	ENSMUSG00000030204	ENSMUST00000155022	Ddx47	1	135019000	4598.5	FALSE	FALSE
chr7	139406383	139406506	d2_ATAC_DAR1640	ENSMUSG00000025477	ENSMUST00000097975	Inpp5a	1	139400489	5955.5	FALSE	FALSE
chr8	8225313	8225438	d2_ATAC_DAR1641							FALSE	FALSE
chr7	97081008	97081483	d2_ATAC_DAR1642	ENSMUSG00000004508	ENSMUST00000004622	Gab2	1	97081586	-340.5	FALSE	FALSE
chr2	170228749	170228952	d2_ATAC_DAR1643	ENSMUSG00000097514	ENSMUST00000180625	Gm17619	-1	170194053	-34797.5	FALSE	FALSE
chr15	97376440	97376662	d2_ATAC_DAR1644							TRUE	TRUE
chr4	35117643	35117883	d2_ATAC_DAR1645	ENSMUSG00000042993	ENSMUST00000058595	Ifnk	1	35152056	-34293	TRUE	TRUE
chr3	41376978	41377215	d2_ATAC_DAR1646	ENSMUSG00000105297	ENSMUST00000196142	Gm30852	1	41367626	9470.5	FALSE	TRUE
chr5	132530029	132530330	d2_ATAC_DAR1647	ENSMUSG00000105598	ENSMUST00000198130	Gm43186	-1	132535248	5068.5	FALSE	FALSE
chr5	52890669	52890787	d2_ATAC_DAR1648	ENSMUSG00000029176	ENSMUST00000138629	Anapc4	1	52865613	25115	FALSE	FALSE
chr4	115001733	115001829	d2_ATAC_DAR1649	ENSMUSG00000028718	ENSMUST00000141933	Stil	1	115000182	1599	FALSE	FALSE
chr6	18169570	18169637	d2_ATAC_DAR1650	ENSMUSG00000041301	ENSMUST00000115405	Cftr	1	18170687	-1083.5	FALSE	FALSE
chr6	50377749	50377834	d2_ATAC_DAR1651	ENSMUSG00000029822	ENSMUST00000133141	Osbpl3	-1	50382837	5045.5	FALSE	FALSE
chr5	39217550	39217771	d2_ATAC_DAR1652	ENSMUSG00000106794	ENSMUST00000202596	Gm43453	-1	39307084	89423.5	FALSE	FALSE
chr5	120548390	120548687	d2_ATAC_DAR1653	ENSMUSG00000106825	ENSMUST00000201971	2510016D11Rik	-1	120553039	4500.5	TRUE	FALSE
chr6	125164689	125164790	d2_ATAC_DAR1654	ENSMUSG00000057666	ENSMUST00000144205	Gapdh	-1	125164916	176.5	TRUE	FALSE
chr11	102294454	102294544	d2_ATAC_DAR1655	ENSMUSG00000059995	ENSMUST00000141516	Atxn7l3	-1	102294163	-336	FALSE	FALSE
chr1	125435438	125435554	d2_ATAC_DAR1656	ENSMUSG00000026341	ENSMUST00000191578	Actr3	-1	125435481	-15	FALSE	FALSE
chr1	51527861	51527991	d2_ATAC_DAR1657	ENSMUSG00000103424	ENSMUST00000194442	Gm37535	-1	51529369	1443	FALSE	FALSE
chr7	116219260	116219362	d2_ATAC_DAR1658	ENSMUSG00000045659	ENSMUST00000183308	Plekha7	-1	116237666	18355	FALSE	TRUE
chr10	110762656	110762782	d2_ATAC_DAR1659	ENSMUSG00000020185	ENSMUST00000174593	E2f7	1	110763856	-1137	FALSE	FALSE
chr1	152171149	152171245	d2_ATAC_DAR1660	ENSMUSG00000102090	ENSMUST00000165944	Gm8964	1	152128585	42612	FALSE	FALSE
chr15	85409921	85410081	d2_ATAC_DAR1661	ENSMUSG00000064764	ENSMUST00000082830	Gm23517	-1	85351254	-58747	FALSE	FALSE
chr7	111986941	111987188	d2_ATAC_DAR1662	ENSMUSG00000059263	ENSMUST00000106653	Usp47	1	112023504	-36439.5	TRUE	FALSE
chr19	6321342	6321607	d2_ATAC_DAR1663	ENSMUSG00000024769	ENSMUST00000141854	Cdc42bpg	1	6321808	-333.5	TRUE	FALSE
chr19	26708939	26709140	d2_ATAC_DAR1664	ENSMUSG00000024921	ENSMUST00000176731	Smarca2	1	26710548	-1508.5	TRUE	TRUE
chr9	88091821	88092048	d2_ATAC_DAR1665	ENSMUSG00000099886	ENSMUST00000187464	Gm2324	-1	88122765	30830.5	FALSE	FALSE
chr2	51177005	51177249	d2_ATAC_DAR1666	ENSMUSG00000017144	ENSMUST00000017288	Rnd3	-1	51149111	-28016	FALSE	FALSE
chr4	45472058	45472136	d2_ATAC_DAR1667	ENSMUSG00000044813	ENSMUST00000147926	Shb	-1	45482802	10705	TRUE	TRUE
chr13	7123879	7124105	d2_ATAC_DAR1668	ENSMUSG00000076407	ENSMUST00000102452	Gm22689	-1	7120503	-3489	FALSE	FALSE
chr2	32533393	32533466	d2_ATAC_DAR1669	ENSMUSG00000039157	ENSMUST00000136816	Fam102a	1	32535332	-1902.5	FALSE	TRUE
chr11	50355523	50355722	d2_ATAC_DAR1670	ENSMUSG00000050087	ENSMUST00000164067	Cby3	1	50354462	1160.5	FALSE	FALSE
chr5	64048040	64048164	d2_ATAC_DAR1671	ENSMUSG00000106219	ENSMUST00000198687	5830416I19Rik	1	64044978	3124	TRUE	TRUE
chr1	77187931	77188138	d2_ATAC_DAR1672	ENSMUSG00000102904	ENSMUST00000193479	Gm38265	-1	77146992	-41042.5	TRUE	FALSE
chr10	7592019	7592282	d2_ATAC_DAR1673	ENSMUSG00000019796	ENSMUST00000135907	Lrp11	1	7590127	2023.5	FALSE	TRUE
chr10	124370889	124371107	d2_ATAC_DAR1674	ENSMUSG00000089619	ENSMUST00000158994	Gm23777	1	124455059	-84061	FALSE	FALSE
chr14	73574907	73575015	d2_ATAC_DAR1675	ENSMUSG00000022110	ENSMUST00000161829	Sucla2	1	73568654	6307	TRUE	TRUE
chr3	158062878	158063041	d2_ATAC_DAR1676	ENSMUSG00000063052	ENSMUST00000199290	Lrrc40	1	158062679	280.5	FALSE	FALSE
chr13	51794802	51794894	d2_ATAC_DAR1677	ENSMUSG00000021451	ENSMUST00000021900	Sema4d	-1	51793747	-1101	FALSE	FALSE
chr3	87608800	87608902	d2_ATAC_DAR1678	ENSMUSG00000093230	ENSMUST00000175489	Gm24109	1	87617399	-8548	FALSE	FALSE
chr5	39600578	39600669	d2_ATAC_DAR1679	ENSMUSG00000106741	ENSMUST00000200770	4930513D17Rik	-1	39603529	2905.5	FALSE	FALSE
chr1	127981320	127981488	d2_ATAC_DAR1680	ENSMUSG00000104164	ENSMUST00000193744	Gm38248	-1	127984687	3283	FALSE	FALSE
chr14	8837046	8837155	d2_ATAC_DAR1681	ENSMUSG00000045799	ENSMUST00000052615	Gm9800	-1	8800504	-36596.5	FALSE	FALSE
chr5	39600233	39600420	d2_ATAC_DAR1682	ENSMUSG00000106741	ENSMUST00000200770	4930513D17Rik	-1	39603529	3202.5	TRUE	FALSE
chr1	172476008	172476160	d2_ATAC_DAR1683	ENSMUSG00000026548	ENSMUST00000027830	Slamf9	1	172475358	726	FALSE	FALSE
chr9	108272376	108272533	d2_ATAC_DAR1684	ENSMUSG00000039952	ENSMUST00000191899	Dag1	-1	108263958	-8496.5	FALSE	FALSE
chr5	96580271	96580439	d2_ATAC_DAR1685	ENSMUSG00000034687	ENSMUST00000197126	Fras1	1	96617364	-37009	FALSE	FALSE
chr11	64073565	64073695	d2_ATAC_DAR1686	ENSMUSG00000042148	ENSMUST00000049091	Cox10	-1	64079466	5836	FALSE	FALSE
chr3	90493953	90494073	d2_ATAC_DAR1687	ENSMUSG00000001018	ENSMUST00000149884	Snapin	-1	90491033	-2980	FALSE	FALSE
chr16	57083796	57083864	d2_ATAC_DAR1688	ENSMUSG00000046748	ENSMUST00000067173	Tmem45a2	-1	57071346	-12484	FALSE	FALSE
chr10	108282139	108282208	d2_ATAC_DAR1689	ENSMUSG00000035873	ENSMUST00000095313	Pawr	1	108332189	-50015.5	FALSE	FALSE
chr9	108272642	108272906	d2_ATAC_DAR1690	ENSMUSG00000039952	ENSMUST00000191899	Dag1	-1	108263958	-8816	FALSE	FALSE
chr17	78587214	78587370	d2_ATAC_DAR1691	ENSMUSG00000087959	ENSMUST00000157334	Gm22562	-1	78534013	-53279	FALSE	FALSE
chr16	13595468	13595673	d2_ATAC_DAR1692	ENSMUSG00000077488	ENSMUST00000104300	Gm25276	-1	13531551	-64019.5	FALSE	FALSE
chr18	82555687	82555910	d2_ATAC_DAR1693	ENSMUSG00000041607	ENSMUST00000132369	Mbp	1	82554583	1215.5	FALSE	FALSE
chr1	156473023	156473246	d2_ATAC_DAR1694	ENSMUSG00000026600	ENSMUST00000187073	Soat1	-1	156474197	1062.5	FALSE	FALSE
chr5	140062428	140062618	d2_ATAC_DAR1695	ENSMUSG00000085673	ENSMUST00000142625	Gm16122	1	140074105	-11582	FALSE	FALSE
chr2	172760191	172760302	d2_ATAC_DAR1696							FALSE	TRUE
chr13	4076662	4076870	d2_ATAC_DAR1697	ENSMUSG00000033715	ENSMUST00000147180	Akr1c14	1	4078254	-1488	FALSE	FALSE
chr10	8990339	8990478	d2_ATAC_DAR1698							FALSE	FALSE
chr19	30521673	30521838	d2_ATAC_DAR1699	ENSMUSG00000058816	ENSMUST00000078012	Ppp1r2-ps3	-1	30539554	17798.5	FALSE	TRUE
chr17	16765310	16765459	d2_ATAC_DAR1700							FALSE	FALSE
chr17	91161915	91162072	d2_ATAC_DAR1701	ENSMUSG00000098740	ENSMUST00000183420	Gm27475	1	91106210	55783.5	FALSE	FALSE
chr16	76548515	76548610	d2_ATAC_DAR1702	ENSMUSG00000109338	ENSMUST00000207575	Gm45030	-1	76502909	-45653.5	FALSE	FALSE
chr16	21955259	21955714	d2_ATAC_DAR1703	ENSMUSG00000022856	ENSMUST00000023562	Tmem41a	-1	21947552	-7934.5	FALSE	TRUE
chr5	21914902	21915063	d2_ATAC_DAR1704	ENSMUSG00000073152	ENSMUST00000084713	Gm10475	1	21910931	4051.5	FALSE	FALSE
chr1	88272985	88273076	d2_ATAC_DAR1705	ENSMUSG00000044783	ENSMUST00000128532	Hjurp	-1	88273119	88.5	FALSE	FALSE
chr12	113155229	113155293	d2_ATAC_DAR1706	ENSMUSG00000037466	ENSMUST00000049271	4930427A07Rik	1	113156421	-1160	FALSE	FALSE
chr12	70619556	70619762	d2_ATAC_DAR1707	ENSMUSG00000088068	ENSMUST00000157443	Gm24474	1	70673646	-53987	FALSE	FALSE
chr6	66985505	66985626	d2_ATAC_DAR1708	ENSMUSG00000107634	ENSMUST00000205197	Gm43956	-1	67008413	22847.5	TRUE	FALSE
chr7	74506775	74506950	d2_ATAC_DAR1709	ENSMUSG00000025790	ENSMUST00000136389	Slco3a1	-1	74504335	-2527.5	FALSE	FALSE
chr4	114432793	114433056	d2_ATAC_DAR1710	ENSMUSG00000070867	ENSMUST00000094894	Trabd2b	1	114406724	26200.5	FALSE	FALSE
chr3	154339413	154339513	d2_ATAC_DAR1711	ENSMUSG00000093738	ENSMUST00000181234	AI606473	1	154331997	7466	FALSE	FALSE
chr19	36371549	36371764	d2_ATAC_DAR1712	ENSMUSG00000024805	ENSMUST00000071267	Pcgf5	1	36379067	-7410.5	FALSE	FALSE
chr13	13431780	13432067	d2_ATAC_DAR1713	ENSMUSG00000005397	ENSMUST00000005532	Nid1	1	13437602	-5678.5	FALSE	FALSE
chr5	97344928	97345202	d2_ATAC_DAR1714	ENSMUSG00000104717	ENSMUST00000197615	Gm33969	1	97325904	19161	FALSE	FALSE
chr12	99366092	99366315	d2_ATAC_DAR1715	ENSMUSG00000033713	ENSMUST00000176311	Foxn3	-1	99357019	-9184.5	FALSE	FALSE
chr9	37675843	37676016	d2_ATAC_DAR1716	ENSMUSG00000011118	ENSMUST00000011262	Panx3	-1	37669222	-6707.5	FALSE	TRUE
chrX	157029240	157029336	d2_ATAC_DAR1717	ENSMUSG00000085711	ENSMUST00000120749	Gm15163	-1	157017530	-11758	FALSE	FALSE
chr6	116675060	116675223	d2_ATAC_DAR1718	ENSMUSG00000042129	ENSMUST00000035842	Rassf4	-1	116673952	-1189.5	FALSE	FALSE
chr10	5185585	5185725	d2_ATAC_DAR1719							FALSE	FALSE
chr1	194675716	194675867	d2_ATAC_DAR1720	ENSMUSG00000102841	ENSMUST00000194586	Gm38036	1	194677002	-1210.5	TRUE	TRUE
chr15	63397625	63397757	d2_ATAC_DAR1721	ENSMUSG00000095939	ENSMUST00000158203	Gm25702	-1	63481276	83585	FALSE	FALSE
chr17	33839298	33839462	d2_ATAC_DAR1722	ENSMUSG00000002308	ENSMUST00000002379	Cd320	1	33843091	-3711	FALSE	FALSE
chr9	7907738	7908015	d2_ATAC_DAR1723	ENSMUSG00000032000	ENSMUST00000115673	Birc3	-1	7873186	-34690.5	FALSE	FALSE
chr19	5848934	5849190	d2_ATAC_DAR1724	ENSMUSG00000043488	ENSMUST00000135347	Frmd8os	1	5848508	554	TRUE	TRUE
chr6	90731515	90731719	d2_ATAC_DAR1725	ENSMUSG00000034312	ENSMUST00000133492	Iqsec1	-1	90736687	5070	FALSE	FALSE
chr14	29269957	29270126	d2_ATAC_DAR1726	ENSMUSG00000075245	ENSMUST00000099961	Gm6043	1	29217639	52402.5	FALSE	TRUE
chr10	57491978	57492265	d2_ATAC_DAR1727	ENSMUSG00000019878	ENSMUST00000079833	Hsf2	1	57486385	5736.5	FALSE	FALSE
chr10	102113649	102113927	d2_ATAC_DAR1728	ENSMUSG00000019888	ENSMUST00000163753	Mgat4c	1	102158858	-45070	FALSE	FALSE
chr11	104629742	104630119	d2_ATAC_DAR1729	ENSMUSG00000020689	ENSMUST00000127140	Itgb3	1	104637389	-7458.5	TRUE	FALSE
chr11	94039757	94039906	d2_ATAC_DAR1730	ENSMUSG00000081604	ENSMUST00000118048	Gm11518	-1	94037628	-2203.5	FALSE	TRUE
chr9	101061111	101061266	d2_ATAC_DAR1731	ENSMUSG00000100563	ENSMUST00000185770	Gm3096	1	101053542	7646.5	FALSE	FALSE
chr9	15495997	15496287	d2_ATAC_DAR1732	ENSMUSG00000058173	ENSMUST00000045620	Smco4	1	15505487	-9345	TRUE	TRUE
chr7	101968321	101968530	d2_ATAC_DAR1733	ENSMUSG00000066306	ENSMUST00000084852	Numa1	1	101969821	-1395.5	FALSE	FALSE
chr7	99175237	99175316	d2_ATAC_DAR1734	ENSMUSG00000030747	ENSMUST00000207611	Dgat2	-1	99180293	5016.5	FALSE	FALSE
chr8	120326618	120326717	d2_ATAC_DAR1735	ENSMUSG00000031822	ENSMUST00000180448	Gse1	1	120228456	98211.5	FALSE	FALSE
chr8	60631575	60631764	d2_ATAC_DAR1736	ENSMUSG00000109930	ENSMUST00000210674	RP24-198O18.1	-1	60632731	1061.5	FALSE	FALSE
chr6	108352149	108352335	d2_ATAC_DAR1737	ENSMUSG00000030102	ENSMUST00000203936	Itpr1	1	108356254	-4012	FALSE	TRUE
chr10	79956725	79956906	d2_ATAC_DAR1738	ENSMUSG00000035754	ENSMUST00000045247	Wdr18	1	79960152	-3336.5	FALSE	TRUE
chr19	10447539	10447787	d2_ATAC_DAR1739	ENSMUSG00000090291	ENSMUST00000171400	Lrrc10b	-1	10457447	9784	FALSE	TRUE
chr11	112140841	112141000	d2_ATAC_DAR1740	ENSMUSG00000085324	ENSMUST00000146550	Gm11680	1	112107438	33482.5	FALSE	FALSE
chr12	20945563	20945714	d2_ATAC_DAR1741	ENSMUSG00000085642	ENSMUST00000140360	3110053B16Rik	-1	20921262	-24376.5	FALSE	TRUE
chr7	125383095	125383323	d2_ATAC_DAR1742	ENSMUSG00000090457	ENSMUST00000206013	4930571K23Rik	1	125369012	14197	FALSE	FALSE
chr6	102733900	102733968	d2_ATAC_DAR1743	ENSMUSG00000098533	ENSMUST00000183546	Mir6373	1	102794384	-60450	FALSE	FALSE
chr9	21558493	21558582	d2_ATAC_DAR1744	ENSMUSG00000032185	ENSMUST00000147749	Carm1	1	21547158	11379.5	FALSE	FALSE
chr7	19240739	19240922	d2_ATAC_DAR1745	ENSMUSG00000064580	ENSMUST00000082646	Gm25134	1	19242130	-1299.5	FALSE	FALSE
chr12	91085162	91085384	d2_ATAC_DAR1746	ENSMUSG00000061533	ENSMUST00000126048	Cep128	-1	91063411	-21862	FALSE	FALSE
chr2	135679830	135679961	d2_ATAC_DAR1747	ENSMUSG00000085908	ENSMUST00000154946	Gm14209	1	135669453	10442.5	FALSE	FALSE
chr7	127934095	127934247	d2_ATAC_DAR1748	ENSMUSG00000070371	ENSMUST00000141385	Prss36	-1	127935429	1258	FALSE	FALSE
chr6	28919358	28919598	d2_ATAC_DAR1749	ENSMUSG00000001424	ENSMUST00000165151	Snd1	1	28880043	39435	FALSE	FALSE
chr11	40877459	40877617	d2_ATAC_DAR1750							FALSE	FALSE
chr11	53445721	53445918	d2_ATAC_DAR1751	ENSMUSG00000072963	ENSMUST00000084653	Gm10447	-1	53457110	11290.5	FALSE	FALSE
chr7	99788513	99788786	d2_ATAC_DAR1752	ENSMUSG00000053360	ENSMUST00000065741	F730035P03Rik	-1	99781539	-7110.5	FALSE	FALSE
chr2	21148698	21148874	d2_ATAC_DAR1753	ENSMUSG00000086821	ENSMUST00000137984	Gm13377	-1	21141954	-6832	FALSE	FALSE
chr4	22746656	22746943	d2_ATAC_DAR1754	ENSMUSG00000088809	ENSMUST00000158184	Gm24078	1	22747131	-331.5	FALSE	FALSE
chr10	109559986	109560200	d2_ATAC_DAR1755							FALSE	FALSE
chr12	100934998	100935246	d2_ATAC_DAR1756	ENSMUSG00000097160	ENSMUST00000180617	A630072L19Rik	1	100941742	-6620	FALSE	TRUE
chr18	61127492	61127589	d2_ATAC_DAR1757	ENSMUSG00000098389	ENSMUST00000183458	Mir6983	1	61117468	10072.5	FALSE	FALSE
chr8	12696439	12696586	d2_ATAC_DAR1758	ENSMUSG00000074469	ENSMUST00000151188	Gm15348	-1	12719127	22614.5	FALSE	TRUE
chr1	105942267	105942384	d2_ATAC_DAR1759	ENSMUSG00000089206	ENSMUST00000158581	Gm26214	1	105945554	-3228.5	TRUE	TRUE
chr1	105953727	105953824	d2_ATAC_DAR1760	ENSMUSG00000099448	ENSMUST00000186616	Gm18801	-1	105956310	2534.5	TRUE	TRUE
chr1	79867719	79867946	d2_ATAC_DAR1761	ENSMUSG00000026249	ENSMUST00000190724	Serpine2	-1	79861180	-6652.5	FALSE	TRUE
chr5	125043050	125043200	d2_ATAC_DAR1762	ENSMUSG00000029478	ENSMUST00000125053	Ncor2	-1	125042812	-313	FALSE	FALSE
chr10	88501952	88502033	d2_ATAC_DAR1763	ENSMUSG00000060002	ENSMUST00000143108	Chpt1	-1	88503753	1760.5	FALSE	FALSE
chr11	20007083	20007199	d2_ATAC_DAR1764	ENSMUSG00000045671	ENSMUST00000123036	Spred2	1	19954570	52571	FALSE	TRUE
chr7	125882315	125882403	d2_ATAC_DAR1765	ENSMUSG00000032743	ENSMUST00000155059	D430042O09Rik	1	125865271	17088	FALSE	FALSE
chr5	101870612	101870690	d2_ATAC_DAR1766	ENSMUSG00000043940	ENSMUST00000173955	Wdfy3	-1	101851513	-19138	FALSE	FALSE
chr5	101870438	101870524	d2_ATAC_DAR1767	ENSMUSG00000043940	ENSMUST00000173955	Wdfy3	-1	101851513	-18968	FALSE	FALSE
chr4	120665382	120665498	d2_ATAC_DAR1768	ENSMUSG00000070803	ENSMUST00000094814	Cited4	1	120666572	-1132	FALSE	FALSE
chr8	124659500	124659660	d2_ATAC_DAR1769	ENSMUSG00000031983	ENSMUST00000034464	2310022B05Rik	-1	124663369	3789	FALSE	FALSE
chr6	100519099	100519189	d2_ATAC_DAR1770	ENSMUSG00000101553	ENSMUST00000187986	1700049E22Rik	1	100527400	-8256	FALSE	FALSE
chr12	108844978	108845100	d2_ATAC_DAR1771	ENSMUSG00000048856	ENSMUST00000057026	Slc25a47	1	108851129	-6090	FALSE	FALSE
chr15	72805098	72805195	d2_ATAC_DAR1772	ENSMUSG00000106847	ENSMUST00000202826	Peg13	-1	72810324	5177.5	FALSE	FALSE
chr9	106511631	106511849	d2_ATAC_DAR1773	ENSMUSG00000066382	ENSMUST00000085113	Iqcf5	1	106514573	-2833	FALSE	FALSE
chr9	109050098	109050287	d2_ATAC_DAR1774	ENSMUSG00000025647	ENSMUST00000198708	Shisa5	1	109051096	-903.5	FALSE	FALSE
chr1	181839738	181839803	d2_ATAC_DAR1775	ENSMUSG00000089429	ENSMUST00000158804	Gm26004	-1	181840568	797.5	FALSE	FALSE
chr18	61479953	61480008	d2_ATAC_DAR1776	ENSMUSG00000089541	ENSMUST00000158916	Gm25834	-1	61467153	-12827.5	TRUE	TRUE
chr5	86741236	86741428	d2_ATAC_DAR1777	ENSMUSG00000054537	ENSMUST00000161306	Tmprss11e	-1	86745815	4483	FALSE	FALSE
chr5	57625046	57625190	d2_ATAC_DAR1778	ENSMUSG00000104924	ENSMUST00000200310	Gm43002	1	57617844	7274	FALSE	FALSE
chr11	46564675	46564930	d2_ATAC_DAR1779	ENSMUSG00000082749	ENSMUST00000120821	Rpl9-ps2	1	46562031	2771.5	TRUE	TRUE
chr12	108252121	108252346	d2_ATAC_DAR1780	ENSMUSG00000084883	ENSMUST00000136175	Ccdc85c	-1	108275417	23183.5	FALSE	TRUE
chr12	92883588	92883742	d2_ATAC_DAR1781							FALSE	FALSE
chr18	37924390	37924541	d2_ATAC_DAR1782	ENSMUSG00000024456	ENSMUST00000025337	Diaph1	-1	37935381	10915.5	FALSE	FALSE
chr12	84213754	84213943	d2_ATAC_DAR1783	ENSMUSG00000042507	ENSMUST00000046266	Elmsan1	-1	84218881	5032.5	FALSE	FALSE
chr10	79807727	79808195	d2_ATAC_DAR1784	ENSMUSG00000035852	ENSMUST00000169041	Misp	1	79821021	-13060	FALSE	TRUE
chr6	82052812	82052924	d2_ATAC_DAR1785	ENSMUSG00000087136	ENSMUST00000145950	Gm15864	-1	82052581	-287	FALSE	TRUE
chr2	172522927	172523135	d2_ATAC_DAR1786	ENSMUSG00000081344	ENSMUST00000121320	Gm14303	-1	172509691	-13340	FALSE	TRUE
chr12	99347041	99347319	d2_ATAC_DAR1787	ENSMUSG00000033731	ENSMUST00000046994	3300002A11Rik	1	99346398	782	FALSE	FALSE
chr1	136231416	136231568	d2_ATAC_DAR1788	ENSMUSG00000041605	ENSMUST00000144464	5730559C18Rik	-1	136230310	-1182	FALSE	FALSE
chr9	20944720	20945050	d2_ATAC_DAR1789	ENSMUSG00000004099	ENSMUST00000178110	Dnmt1	-1	20952623	7738	FALSE	TRUE
chr16	32510344	32510488	d2_ATAC_DAR1790	ENSMUSG00000052363	ENSMUST00000160832	Zdhhc19	1	32499611	10805	TRUE	FALSE
chr1	78703964	78704183	d2_ATAC_DAR1791	ENSMUSG00000032883	ENSMUST00000148608	Acsl3	1	78696656	7417.5	FALSE	FALSE
chr4	154209972	154210063	d2_ATAC_DAR1792	ENSMUSG00000081276	ENSMUST00000121194	Gm13132	1	154220541	-10523.5	TRUE	TRUE
chr1	143710163	143710870	d2_ATAC_DAR1793	ENSMUSG00000018196	ENSMUST00000185367	Glrx2	1	143716338	-5821.5	FALSE	FALSE
chr11	106599536	106599632	d2_ATAC_DAR1794	ENSMUSG00000040548	ENSMUST00000042780	Tex2	-1	106612930	13346	FALSE	FALSE
chr8	122228899	122229006	d2_ATAC_DAR1795	ENSMUSG00000043903	ENSMUST00000187142	Gm22	1	122269569	-40616.5	FALSE	TRUE
chr13	55540189	55540301	d2_ATAC_DAR1796	ENSMUSG00000021494	ENSMUST00000021956	Ddx41	-1	55536658	-3587	FALSE	FALSE
chr5	72782167	72782278	d2_ATAC_DAR1797	ENSMUSG00000029217	ENSMUST00000155342	Tec	-1	72786020	3797.5	FALSE	FALSE
chr11	102372649	102372762	d2_ATAC_DAR1798	ENSMUSG00000087330	ENSMUST00000126237	Bloodlinc	-1	102377020	4314.5	FALSE	TRUE
chr8	9072323	9072517	d2_ATAC_DAR1799	ENSMUSG00000108848	ENSMUST00000208031	4933430N04Rik	-1	9132288	59868	FALSE	FALSE
chr1	51146226	51146406	d2_ATAC_DAR1800	ENSMUSG00000099924	ENSMUST00000187777	Gm28320	1	51148309	-1993	FALSE	FALSE
chr6	34707546	34707714	d2_ATAC_DAR1801	ENSMUSG00000029761	ENSMUST00000115021	Cald1	1	34709442	-1812	TRUE	TRUE
chr7	3219595	3219691	d2_ATAC_DAR1802	ENSMUSG00000078032	ENSMUST00000104838	Mir291b	1	3219482	161	FALSE	FALSE
chr18	85301019	85301257	d2_ATAC_DAR1803							FALSE	FALSE
chr13	70681976	70682131	d2_ATAC_DAR1804	ENSMUSG00000034525	ENSMUST00000043493	Ice1	-1	70637634	-44419.5	FALSE	TRUE
chr5	113999468	113999678	d2_ATAC_DAR1805	ENSMUSG00000042096	ENSMUST00000112292	Dao	1	114003703	-4130	FALSE	TRUE
chrX	98937039	98937399	d2_ATAC_DAR1806	ENSMUSG00000047694	ENSMUST00000151353	Yipf6	1	98937273	-54	FALSE	FALSE
chr12	100991543	100991665	d2_ATAC_DAR1807	ENSMUSG00000080575	ENSMUST00000116925	Mir1190	-1	101021768	30164	FALSE	FALSE
chr14	16433364	16433500	d2_ATAC_DAR1808	ENSMUSG00000017485	ENSMUST00000163032	Top2b	1	16423288	10144	FALSE	FALSE
chr8	120265601	120265794	d2_ATAC_DAR1809	ENSMUSG00000031822	ENSMUST00000180448	Gse1	1	120228456	37241.5	FALSE	TRUE
chr3	157487715	157487792	d2_ATAC_DAR1810	ENSMUSG00000105834	ENSMUST00000196791	Gm43159	-1	157534090	46336.5	FALSE	FALSE
chr6	117630292	117630465	d2_ATAC_DAR1811	ENSMUSG00000107785	ENSMUST00000205216	Gm45083	-1	117612570	-17808.5	FALSE	FALSE
chr8	86770432	86770518	d2_ATAC_DAR1812	ENSMUSG00000036840	ENSMUST00000045296	Siah1a	-1	86745934	-24541	FALSE	FALSE
chr4	5078781	5078985	d2_ATAC_DAR1813							FALSE	FALSE
chr13	15538540	15538638	d2_ATAC_DAR1814	ENSMUSG00000021318	ENSMUST00000110510	Gli3	1	15463980	74609	FALSE	FALSE
chr9	67156607	67156882	d2_ATAC_DAR1815	ENSMUSG00000088021	ENSMUST00000157396	Gm22145	1	67104208	52536.5	FALSE	FALSE
chr14	70167588	70167753	d2_ATAC_DAR1816	ENSMUSG00000022090	ENSMUST00000129174	Pdlim2	-1	70167839	168.5	FALSE	TRUE
chr5	25705618	25705732	d2_ATAC_DAR1817	ENSMUSG00000028933	ENSMUST00000131308	Xrcc2	-1	25705764	89	FALSE	FALSE
chr11	72471211	72471339	d2_ATAC_DAR1818	ENSMUSG00000040447	ENSMUST00000147418	Spns2	-1	72475027	3752	FALSE	FALSE
chr18	63825085	63825282	d2_ATAC_DAR1819	ENSMUSG00000084642	ENSMUST00000122693	Gm24384	-1	63909156	83972.5	FALSE	FALSE
chr5	146284056	146284174	d2_ATAC_DAR1820	ENSMUSG00000029635	ENSMUST00000198861	Cdk8	1	146286176	-2061	FALSE	FALSE
chr6	39472984	39473173	d2_ATAC_DAR1821	ENSMUSG00000038456	ENSMUST00000145541	Dennd2a	-1	39470324	-2754.5	FALSE	FALSE
chr5	76135711	76135918	d2_ATAC_DAR1822	ENSMUSG00000029233	ENSMUST00000138699	Srd5a3	1	76140271	-4456.5	FALSE	TRUE
chr2	73540688	73540857	d2_ATAC_DAR1823	ENSMUSG00000075284	ENSMUST00000094681	Wipf1	-1	73529734	-11038.5	FALSE	TRUE
chr4	81025462	81025645	d2_ATAC_DAR1824	ENSMUSG00000099273	ENSMUST00000184920	Gm27452	1	80967444	58109.5	FALSE	FALSE
chr3	126398356	126398515	d2_ATAC_DAR1825	ENSMUSG00000046561	ENSMUST00000093976	Arsj	1	126363684	34751.5	FALSE	FALSE
chrX	99052648	99052805	d2_ATAC_DAR1826	ENSMUSG00000031216	ENSMUST00000145820	Stard8	1	99043984	8742.5	FALSE	FALSE
chr9	13314566	13314987	d2_ATAC_DAR1827	ENSMUSG00000095068	ENSMUST00000179879	Gm26189	1	13275516	39260.5	FALSE	FALSE
chr9	115920151	115920373	d2_ATAC_DAR1828	ENSMUSG00000056880	ENSMUST00000119291	Gadl1	1	115909455	10807	FALSE	FALSE
chr5	29083154	29083553	d2_ATAC_DAR1829							FALSE	FALSE
chr8	121304126	121304357	d2_ATAC_DAR1830	ENSMUSG00000097384	ENSMUST00000181200	Gm26815	-1	121356836	52594.5	FALSE	TRUE
chr4	129818723	129818815	d2_ATAC_DAR1831	ENSMUSG00000028788	ENSMUST00000030578	Ptp4a2	1	129820221	-1452	FALSE	TRUE
chr4	126090594	126090826	d2_ATAC_DAR1832	ENSMUSG00000042616	ENSMUST00000129968	Oscp1	1	126087679	3031	TRUE	TRUE
chr6	108379183	108379367	d2_ATAC_DAR1833	ENSMUSG00000030102	ENSMUST00000212125	Itpr1	1	108387434	-8159	FALSE	FALSE
chr12	73894845	73895159	d2_ATAC_DAR1834	ENSMUSG00000021109	ENSMUST00000110461	Hif1a	1	73901375	-6373	FALSE	FALSE
chr9	43253278	43253417	d2_ATAC_DAR1835	ENSMUSG00000095385	ENSMUST00000179013	D630033O11Rik	1	43259879	-6531.5	FALSE	FALSE
chr19	53093623	53093812	d2_ATAC_DAR1836	ENSMUSG00000099988	ENSMUST00000187368	1700054A03Rik	1	53076252	17465.5	FALSE	FALSE
chr7	79348921	79349031	d2_ATAC_DAR1837	ENSMUSG00000089453	ENSMUST00000158828	Gm24224	-1	79352745	3769	FALSE	FALSE
chr16	95642947	95643092	d2_ATAC_DAR1838	ENSMUSG00000040732	ENSMUST00000077773	Erg	-1	95586593	-56426.5	FALSE	FALSE
chr6	129510559	129510808	d2_ATAC_DAR1839	ENSMUSG00000030160	ENSMUST00000032263	Tmem52b	1	129512555	-1871.5	FALSE	FALSE
chr5	72869872	72870228	d2_ATAC_DAR1840	ENSMUSG00000029217	ENSMUST00000138842	Tec	-1	72868483	-1567	FALSE	FALSE
chr17	86274446	86274624	d2_ATAC_DAR1841	ENSMUSG00000100738	ENSMUST00000191222	2010106C02Rik	-1	86287178	12643	FALSE	FALSE
chr3	142749550	142749717	d2_ATAC_DAR1842	ENSMUSG00000086561	ENSMUST00000136052	Gm15540	-1	142744681	-4952.5	TRUE	FALSE
chr13	111518467	111518690	d2_ATAC_DAR1843	ENSMUSG00000032745	ENSMUST00000047627	Gpbp1	-1	111490111	-28467.5	FALSE	FALSE
chr3	149956349	149956555	d2_ATAC_DAR1844							FALSE	FALSE
chr18	82983518	82983689	d2_ATAC_DAR1845	ENSMUSG00000058881	ENSMUST00000071233	Zfp516	1	82914632	68971.5	FALSE	TRUE
chr3	69230583	69230701	d2_ATAC_DAR1846	ENSMUSG00000098207	ENSMUST00000183126	Arl14	1	69222419	8223	FALSE	FALSE
chr12	112294687	112294791	d2_ATAC_DAR1847	ENSMUSG00000103080	ENSMUST00000194990	Gm38123	-1	112350067	55328	FALSE	FALSE
chr16	91368009	91368166	d2_ATAC_DAR1848	ENSMUSG00000022971	ENSMUST00000023693	Ifnar2	1	91372783	-4695.5	FALSE	FALSE
chr11	4353553	4353652	d2_ATAC_DAR1849	ENSMUSG00000065627	ENSMUST00000083693	Gm24803	-1	4324255	-29347.5	FALSE	FALSE
chr9	43224357	43224494	d2_ATAC_DAR1850	ENSMUSG00000032015	ENSMUST00000034513	Pou2f3	-1	43210369	-14056.5	FALSE	FALSE
chr8	19703490	19703694	d2_ATAC_DAR1851	ENSMUSG00000110531	ENSMUST00000212265	RP24-366L10.1	-1	19711705	8113	FALSE	FALSE
chr3	156560819	156561042	d2_ATAC_DAR1852	ENSMUSG00000085084	ENSMUST00000148224	4930570G19Rik	-1	156561582	651.5	FALSE	FALSE
chr11	117331218	117331450	d2_ATAC_DAR1853	ENSMUSG00000059248	ENSMUST00000100193	2009-09-01	1	117331720	-386	FALSE	TRUE
chr13	55485419	55485534	d2_ATAC_DAR1854	ENSMUSG00000034675	ENSMUST00000124480	Dbn1	-1	55486660	1183.5	FALSE	FALSE
chr15	72005679	72005872	d2_ATAC_DAR1855	ENSMUSG00000079022	ENSMUST00000159993	Col22a1	-1	72034227	28451.5	TRUE	FALSE
chr1	120239478	120239560	d2_ATAC_DAR1856	ENSMUSG00000026389	ENSMUST00000140490	Steap3	-1	120265255	25736	FALSE	FALSE
chr17	45608524	45608642	d2_ATAC_DAR1857	ENSMUSG00000079471	ENSMUST00000113529	Gm7325	-1	45602102	-6481	FALSE	FALSE
chr2	71814068	71814239	d2_ATAC_DAR1858	ENSMUSG00000027111	ENSMUST00000155249	Itga6	1	71826762	-12608.5	FALSE	FALSE
chr2	31931212	31931353	d2_ATAC_DAR1859	ENSMUSG00000026840	ENSMUST00000135995	Lamc3	1	31925057	6225.5	FALSE	FALSE
chr3	43512602	43512727	d2_ATAC_DAR1860	ENSMUSG00000104303	ENSMUST00000192632	Gm36976	1	43547173	-34508.5	FALSE	FALSE
chr1	71658745	71658859	d2_ATAC_DAR1861	ENSMUSG00000073652	ENSMUST00000125934	Apol7d	1	71653339	5463	FALSE	FALSE
chr6	65820506	65820640	d2_ATAC_DAR1862	ENSMUSG00000085689	ENSMUST00000144594	Gm16838	-1	65779249	-41324	FALSE	FALSE
chr2	137684340	137684465	d2_ATAC_DAR1863	ENSMUSG00000085640	ENSMUST00000134833	Gm14064	1	137663435	20967.5	FALSE	FALSE
chr1	183431060	183431168	d2_ATAC_DAR1864	ENSMUSG00000104022	ENSMUST00000192860	Gm37214	1	183420655	10459	FALSE	FALSE
chr17	32063859	32063946	d2_ATAC_DAR1865	ENSMUSG00000058392	ENSMUST00000126602	Rrp1b	1	32059168	4734.5	FALSE	FALSE
chr6	140050840	140050967	d2_ATAC_DAR1866	ENSMUSG00000107936	ENSMUST00000203923	Gm44155	1	140057583	-6679.5	FALSE	FALSE
chr12	44923985	44924152	d2_ATAC_DAR1867	ENSMUSG00000081636	ENSMUST00000117663	Gm15901	1	44923180	888.5	FALSE	FALSE
chr13	17682412	17682510	d2_ATAC_DAR1868	ENSMUSG00000055137	ENSMUST00000068545	Sugct	-1	17694732	12271	FALSE	FALSE
chr13	100548662	100548775	d2_ATAC_DAR1869	ENSMUSG00000021638	ENSMUST00000159515	Ocln	-1	100552460	3741.5	FALSE	FALSE
chr9	43139878	43140006	d2_ATAC_DAR1870	ENSMUSG00000048503	ENSMUST00000061833	Tmem136	-1	43116570	-23372	FALSE	FALSE
chr11	46696584	46696673	d2_ATAC_DAR1871	ENSMUSG00000040413	ENSMUST00000109225	Timd2	-1	46698962	2333.5	FALSE	FALSE
chr6	17602606	17602785	d2_ATAC_DAR1872	ENSMUSG00000015733	ENSMUST00000148694	Capza2	1	17636234	-33538.5	FALSE	FALSE
chr2	27504244	27504367	d2_ATAC_DAR1873	ENSMUSG00000026918	ENSMUST00000154316	Brd3	-1	27507662	3356.5	FALSE	FALSE
chr13	48819276	48819445	d2_ATAC_DAR1874	ENSMUSG00000038025	ENSMUST00000035540	Phf2	-1	48870885	51524.5	FALSE	FALSE
chr3	144933086	144933208	d2_ATAC_DAR1875	ENSMUSG00000074195	ENSMUST00000098549	Clca4b	-1	144932529	-618	FALSE	FALSE
chr4	40516226	40516443	d2_ATAC_DAR1876	ENSMUSG00000086355	ENSMUST00000146043	4933428C19Rik	-1	40525548	9213.5	FALSE	FALSE
chrX	61694993	61695093	d2_ATAC_DAR1877	ENSMUSG00000057615	ENSMUST00000075983	Ldoc1	1	61709497	-14454	FALSE	FALSE
chr18	70618456	70618635	d2_ATAC_DAR1878	ENSMUSG00000024513	ENSMUST00000128555	Mbd2	1	70617773	772.5	FALSE	FALSE
chr17	79056399	79056537	d2_ATAC_DAR1879	ENSMUSG00000024084	ENSMUST00000040789	Qpct	1	79051906	4562	FALSE	FALSE
chr1	165677756	165677859	d2_ATAC_DAR1880	ENSMUSG00000105249	ENSMUST00000196594	Gm44458	1	165694765	-16957.5	FALSE	FALSE
chr8	44351775	44351915	d2_ATAC_DAR1881							FALSE	FALSE
chr4	6373073	6373185	d2_ATAC_DAR1882	ENSMUSG00000028249	ENSMUST00000153861	Sdcbp	1	6376841	-3712	FALSE	FALSE
chr12	52377320	52377426	d2_ATAC_DAR1883							FALSE	FALSE
chr19	10306957	10307117	d2_ATAC_DAR1884	ENSMUSG00000035735	ENSMUST00000039327	Dagla	-1	10304877	-2160	FALSE	FALSE
chr4	105338959	105339114	d2_ATAC_DAR1885	ENSMUSG00000081819	ENSMUST00000118507	Gm12722	-1	105374946	35909.5	FALSE	FALSE
chr4	57829931	57830019	d2_ATAC_DAR1886	ENSMUSG00000038729	ENSMUST00000132497	Akap2	1	57829245	730	FALSE	FALSE
chr5	8538496	8538609	d2_ATAC_DAR1887	ENSMUSG00000105740	ENSMUST00000200378	Gm42685	-1	8514852	-23700.5	FALSE	FALSE
chr15	38950934	38951040	d2_ATAC_DAR1888	ENSMUSG00000022296	ENSMUST00000163313	Baalc	1	38933142	17845	FALSE	TRUE
chr9	37555754	37555946	d2_ATAC_DAR1889	ENSMUSG00000053310	ENSMUST00000065668	Nrgn	-1	37552904	-2946	FALSE	FALSE
chr6	17663446	17663572	d2_ATAC_DAR1890	ENSMUSG00000015733	ENSMUST00000142592	Capza2	1	17660606	2903	FALSE	FALSE
chr5	33219431	33219584	d2_ATAC_DAR1891	ENSMUSG00000037379	ENSMUST00000046186	Spon2	-1	33218455	-1052.5	FALSE	FALSE
chr17	77245165	77245330	d2_ATAC_DAR1892							FALSE	FALSE
chr13	59753582	59753717	d2_ATAC_DAR1893	ENSMUSG00000051054	ENSMUST00000178508	1700014D04Rik	-1	59746752	-6897.5	FALSE	FALSE
chr7	139910744	139910897	d2_ATAC_DAR1894	ENSMUSG00000066129	ENSMUST00000156941	Kndc1	1	139923552	-12731.5	FALSE	FALSE
chr10	75898038	75898247	d2_ATAC_DAR1895	ENSMUSG00000009092	ENSMUST00000009236	Derl3	1	75893398	4744.5	FALSE	FALSE
chr17	78242733	78242894	d2_ATAC_DAR1896	ENSMUSG00000024074	ENSMUST00000112498	Crim1	1	78200248	42565.5	FALSE	FALSE
chr17	31749957	31750148	d2_ATAC_DAR1897	ENSMUSG00000024041	ENSMUST00000019192	Cryaa	1	31677933	72119.5	FALSE	FALSE
chr7	43819622	43819921	d2_ATAC_DAR1898	ENSMUSG00000050063	ENSMUST00000107968	Klk6	1	43824499	-4727.5	FALSE	FALSE
chr15	82910809	82911018	d2_ATAC_DAR1899	ENSMUSG00000041852	ENSMUST00000048966	Tcf20	-1	82912134	1220.5	FALSE	TRUE
chr3	121409841	121410095	d2_ATAC_DAR1900	ENSMUSG00000053931	ENSMUST00000029773	Cnn3	1	121426497	-16529	FALSE	TRUE
chr5	35723406	35723645	d2_ATAC_DAR1901	ENSMUSG00000036553	ENSMUST00000127288	Sh3tc1	-1	35723946	420.5	FALSE	TRUE
chr6	133989380	133989580	d2_ATAC_DAR1902	ENSMUSG00000030199	ENSMUST00000081028	Etv6	1	134035700	-46220	FALSE	FALSE
chr8	120290482	120290527	d2_ATAC_DAR1903	ENSMUSG00000031822	ENSMUST00000180448	Gse1	1	120228456	62048.5	FALSE	FALSE
chr4	99931330	99931507	d2_ATAC_DAR1904	ENSMUSG00000028549	ENSMUST00000123830	Itgb3bp	-1	99929813	-1605.5	FALSE	FALSE
chr5	65942210	65942293	d2_ATAC_DAR1905	ENSMUSG00000029205	ENSMUST00000202234	Chrna9	1	65934975	7276.5	FALSE	FALSE
chr13	73458904	73459115	d2_ATAC_DAR1906	ENSMUSG00000021608	ENSMUST00000022099	Lpcat1	1	73467197	-8187.5	FALSE	TRUE
chr11	116572821	116573207	d2_ATAC_DAR1907	ENSMUSG00000020802	ENSMUST00000082152	Ube2o	-1	116581447	8433	FALSE	TRUE
chr10	30631199	30631343	d2_ATAC_DAR1908	ENSMUSG00000019791	ENSMUST00000161074	Hint3	-1	30618479	-12792	FALSE	FALSE
chr5	52630674	52630853	d2_ATAC_DAR1909	ENSMUSG00000052295	ENSMUST00000064097	8030423F21Rik	-1	52619012	-11751.5	FALSE	FALSE
chr16	31205074	31205405	d2_ATAC_DAR1910	ENSMUSG00000049076	ENSMUST00000058033	Acap2	-1	31201238	-4001.5	FALSE	FALSE
chr15	44554860	44555082	d2_ATAC_DAR1911	ENSMUSG00000038725	ENSMUST00000209939	Pkhd1l1	1	44591920	-36949	FALSE	FALSE
chr4	98815950	98816075	d2_ATAC_DAR1912	ENSMUSG00000035407	ENSMUST00000102790	Kank4	-1	98817537	1524.5	FALSE	FALSE
chr2	155992097	155992437	d2_ATAC_DAR1913	ENSMUSG00000038241	ENSMUST00000128683	Cep250	1	155985915	6352	FALSE	FALSE
chr19	15904801	15905024	d2_ATAC_DAR1914	ENSMUSG00000024640	ENSMUST00000161707	Psat1	-1	15909712	4799.5	FALSE	FALSE
chrX	152234109	152234337	d2_ATAC_DAR1915	ENSMUSG00000025332	ENSMUST00000082177	Kdm5c	1	152233272	951	FALSE	FALSE
chr5	149977184	149977349	d2_ATAC_DAR1916	ENSMUSG00000107056	ENSMUST00000202470	Gm21048	-1	150003314	26047.5	FALSE	FALSE
chr5	103357791	103357986	d2_ATAC_DAR1917	ENSMUSG00000104684	ENSMUST00000200007	5430427N15Rik	-1	103356698	-1190.5	FALSE	FALSE
chr8	121866927	121867145	d2_ATAC_DAR1918	ENSMUSG00000098109	ENSMUST00000182121	9530085P06Rik	-1	121857603	-9433	FALSE	TRUE
chr4	20018387	20018559	d2_ATAC_DAR1919	ENSMUSG00000073988	ENSMUST00000098244	Ttpa	1	20008428	10045	FALSE	FALSE
chr15	27564155	27564390	d2_ATAC_DAR1920	ENSMUSG00000022265	ENSMUST00000134004	Ank	1	27571449	-7176.5	FALSE	FALSE
chr12	109924517	109924754	d2_ATAC_DAR1921							FALSE	FALSE
chr16	85113648	85113840	d2_ATAC_DAR1922	ENSMUSG00000098604	ENSMUST00000184264	Gm27295	1	85168849	-55105	FALSE	FALSE
chr4	102510981	102511162	d2_ATAC_DAR1923	ENSMUSG00000028525	ENSMUST00000133632	Pde4b	1	102470397	40674.5	FALSE	FALSE
chr3	155840494	155840802	d2_ATAC_DAR1924	ENSMUSG00000065807	ENSMUST00000083873	Gm23038	-1	155788468	-52180	FALSE	FALSE
chr11	46544693	46544901	d2_ATAC_DAR1925	ENSMUSG00000086981	ENSMUST00000150895	Gm12171	1	46544209	588	FALSE	FALSE
chr4	5663360	5663513	d2_ATAC_DAR1926	ENSMUSG00000049119	ENSMUST00000126564	Fam110b	1	5644235	19201.5	FALSE	FALSE
chr15	58989013	58989138	d2_ATAC_DAR1927	ENSMUSG00000022354	ENSMUST00000022980	Ndufb9	1	58933810	55265.5	FALSE	FALSE
chr11	32380969	32380997	d2_ATAC_DAR1928	ENSMUSG00000040711	ENSMUST00000138771	Sh3pxd2b	1	32347840	33143	FALSE	FALSE
chr17	86619760	86619879	d2_ATAC_DAR1929	ENSMUSG00000087710	ENSMUST00000157085	Gm22235	-1	86703407	83587.5	FALSE	FALSE
chr14	47337329	47337446	d2_ATAC_DAR1930	ENSMUSG00000021840	ENSMUST00000164235	Mapk1ip1l	1	47308565	28822.5	FALSE	FALSE
chr13	85242176	85242258	d2_ATAC_DAR1931	ENSMUSG00000021549	ENSMUST00000153231	Rasa1	-1	85247260	5043	FALSE	FALSE
chr4	103025707	103025787	d2_ATAC_DAR1932	ENSMUSG00000066090	ENSMUST00000084382	Insl5	-1	103026737	990	FALSE	FALSE
chr3	105009800	105009884	d2_ATAC_DAR1933	ENSMUSG00000105355	ENSMUST00000198827	Gm42956	1	104994032	15810	FALSE	FALSE
chr2	17290818	17291006	d2_ATAC_DAR1934	ENSMUSG00000053702	ENSMUST00000138241	Nebl	-1	17361086	70174	FALSE	FALSE
chr8	127287514	127287601	d2_ATAC_DAR1935	ENSMUSG00000025812	ENSMUST00000160717	Pard3	1	127299585	-12027.5	FALSE	FALSE
chr2	22977531	22977576	d2_ATAC_DAR1936	ENSMUSG00000058835	ENSMUST00000154162	Abi1	-1	22962611	-14942.5	FALSE	FALSE
chr13	91325464	91325574	d2_ATAC_DAR1937	ENSMUSG00000099340	ENSMUST00000188207	Gm29540	-1	91374294	48775	FALSE	FALSE
chr13	17185311	17185389	d2_ATAC_DAR1938	ENSMUSG00000094754	ENSMUST00000178071	Gm25020	1	17206021	-20671	FALSE	FALSE
chr11	27216632	27216706	d2_ATAC_DAR1939							FALSE	FALSE
chr4	43596679	43596770	d2_ATAC_DAR1940	ENSMUSG00000085351	ENSMUST00000153232	Gm12472	1	43588072	8652.5	FALSE	TRUE
chr10	21113536	21113614	d2_ATAC_DAR1941	ENSMUSG00000097923	ENSMUST00000180680	Gm26577	1	21145094	-31519	FALSE	FALSE
chr3	79320043	79320162	d2_ATAC_DAR1942	ENSMUSG00000091685	ENSMUST00000195157	Gm17359	1	79336661	-16558.5	FALSE	FALSE
chr12	18716112	18716279	d2_ATAC_DAR1943							FALSE	FALSE
chr5	72765038	72765168	d2_ATAC_DAR1944	ENSMUSG00000054892	ENSMUST00000113604	Txk	-1	72752777	-12326	FALSE	FALSE
chr8	10935459	10935596	d2_ATAC_DAR1945	ENSMUSG00000109480	ENSMUST00000207377	Gm45042	1	10929887	5640.5	FALSE	FALSE
chr3	66154664	66154800	d2_ATAC_DAR1946	ENSMUSG00000027831	ENSMUST00000107837	Veph1	-1	66136438	-18294	FALSE	FALSE
chr13	30471457	30471573	d2_ATAC_DAR1947	ENSMUSG00000083882	ENSMUST00000120812	Gm11369	-1	30399934	-71581	FALSE	FALSE
chr19	29486894	29486983	d2_ATAC_DAR1948	ENSMUSG00000097855	ENSMUST00000180737	A930007I19Rik	-1	29521989	35050.5	FALSE	FALSE
chr18	9101521	9101611	d2_ATAC_DAR1949							FALSE	FALSE
chrX	5432233	5432435	d2_ATAC_DAR1950	ENSMUSG00000082975	ENSMUST00000122304	Gm14363	-1	5402129	-30205	FALSE	FALSE
chr15	25136015	25136088	d2_ATAC_DAR1951	ENSMUSG00000051237	ENSMUST00000056401	9230109A22Rik	-1	25149159	13107.5	FALSE	FALSE
chr17	73541413	73541446	d2_ATAC_DAR1952	ENSMUSG00000090168	ENSMUST00000160562	D630014O11Rik	-1	73640220	98790.5	FALSE	FALSE
chr15	33095449	33095527	d2_ATAC_DAR1953	ENSMUSG00000039007	ENSMUST00000042167	Cpq	1	33083129	12359	FALSE	FALSE
chr17	15557612	15557668	d2_ATAC_DAR1954	ENSMUSG00000051977	ENSMUST00000128267	Prdm9	-1	15555871	-1769	FALSE	FALSE
chr13	59242829	59242907	d2_ATAC_DAR1955							FALSE	FALSE
chr9	123134346	123134447	d2_ATAC_DAR1956	ENSMUSG00000025785	ENSMUST00000161569	Exosc7	1	123126385	8011.5	FALSE	FALSE
chr1	183162879	183162990	d2_ATAC_DAR1957	ENSMUSG00000030768	ENSMUST00000192915	Disp1	-1	183147531	-15403.5	FALSE	FALSE
chr1	12849427	12849533	d2_ATAC_DAR1958	ENSMUSG00000016918	ENSMUST00000185780	Sulf1	1	12842791	6689	FALSE	FALSE
chr15	62646607	62646729	d2_ATAC_DAR1959	ENSMUSG00000093058	ENSMUST00000175317	Gm24810	-1	62653004	6336	FALSE	FALSE
chr12	99863146	99863211	d2_ATAC_DAR1960	ENSMUSG00000021176	ENSMUST00000046485	Efcab11	-1	99883442	20263.5	FALSE	FALSE
chr12	21148803	21148878	d2_ATAC_DAR1961	ENSMUSG00000052632	ENSMUST00000050990	Asap2	1	21111954	36886.5	FALSE	FALSE
chr14	72294699	72294777	d2_ATAC_DAR1962							FALSE	FALSE
chr6	73975494	73975617	d2_ATAC_DAR1963	ENSMUSG00000107646	ENSMUST00000203582	Gm44225	-1	73885849	-89706.5	FALSE	FALSE
chr7	73969274	73969505	d2_ATAC_DAR1964	ENSMUSG00000102384	ENSMUST00000191751	Gm38143	1	73948423	20966.5	FALSE	FALSE
chr13	13348097	13348225	d2_ATAC_DAR1965	ENSMUSG00000084734	ENSMUST00000122785	Gm25804	1	13329484	18677	FALSE	FALSE
chr8	35558985	35559110	d2_ATAC_DAR1966	ENSMUSG00000070056	ENSMUST00000037666	Mfhas1	1	35587798	-28750.5	FALSE	FALSE
chr16	70660138	70660241	d2_ATAC_DAR1967	ENSMUSG00000022707	ENSMUST00000169432	Gbe1	1	70560994	99195.5	FALSE	FALSE
chr2	90921366	90921440	d2_ATAC_DAR1968	ENSMUSG00000063235	ENSMUST00000111461	Ptpmt1	-1	90918258	-3145	FALSE	FALSE
chr5	35434963	35435077	d2_ATAC_DAR1969	ENSMUSG00000106970	ENSMUST00000201640	Gm43377	1	35396098	38922	FALSE	FALSE
chr14	17413461	17413565	d2_ATAC_DAR1970							FALSE	FALSE
chr13	3817653	3817831	d2_ATAC_DAR1971	ENSMUSG00000063130	ENSMUST00000077698	Calml3	-1	3804318	-13424	FALSE	FALSE
chr16	36241377	36241474	d2_ATAC_DAR1972	ENSMUSG00000075228	ENSMUST00000099936	Gm10813	-1	36235697	-5728.5	FALSE	FALSE
chr9	122397300	122397466	d2_ATAC_DAR1973	ENSMUSG00000093598	ENSMUST00000177015	A730085K08Rik	-1	122398801	1418	FALSE	FALSE
chr4	150495657	150495742	d2_ATAC_DAR1974	ENSMUSG00000039852	ENSMUST00000105680	Rere	1	150488393	7306.5	FALSE	FALSE
chr17	83488647	83488731	d2_ATAC_DAR1975	ENSMUSG00000024248	ENSMUST00000167741	Cox7a2l	-1	83514333	25644	FALSE	FALSE
chr10	17928900	17929080	d2_ATAC_DAR1976	ENSMUSG00000039879	ENSMUST00000037879	Heca	-1	17948067	19077	FALSE	FALSE
chr4	145183489	145183575	d2_ATAC_DAR1977	ENSMUSG00000020220	ENSMUST00000020441	Vps13d	-1	145190666	7134	FALSE	FALSE
chrX	5255179	5255250	d2_ATAC_DAR1978	ENSMUSG00000085706	ENSMUST00000127214	Gm9428	-1	5278427	23212.5	FALSE	FALSE
chr2	38881660	38881739	d2_ATAC_DAR1979	ENSMUSG00000107468	ENSMUST00000204297	5730507A11Rik	1	38862163	19536.5	FALSE	FALSE
chr6	18856982	18857065	d2_ATAC_DAR1980	ENSMUSG00000044155	ENSMUST00000201141	Lsm8	1	18848668	8355.5	FALSE	FALSE
chr15	75690217	75690341	d2_ATAC_DAR1981	ENSMUSG00000000934	ENSMUST00000000958	Top1mt	-1	75678800	-11479	FALSE	FALSE
chr8	85616688	85616822	d2_ATAC_DAR1982	ENSMUSG00000109731	ENSMUST00000211727	RP24-140P18.2	1	85605462	11293	FALSE	FALSE
chr12	69213312	69213479	d2_ATAC_DAR1983	ENSMUSG00000020974	ENSMUST00000021359	Pole2	-1	69228190	14794.5	FALSE	FALSE
chr14	27278213	27278281	d2_ATAC_DAR1984	ENSMUSG00000021895	ENSMUST00000049206	Arhgef3	1	27238039	40208	FALSE	FALSE
chr6	101222337	101222444	d2_ATAC_DAR1985	ENSMUSG00000035357	ENSMUST00000144505	Pdzrn3	-1	101199200	-23190.5	FALSE	FALSE
chr10	116635487	116635621	d2_ATAC_DAR1986	ENSMUSG00000097104	ENSMUST00000181656	Gm26579	1	116674591	-39037	FALSE	FALSE
chr10	56520134	56520209	d2_ATAC_DAR1987							FALSE	FALSE
chr19	47384790	47384888	d2_ATAC_DAR1988	ENSMUSG00000053617	ENSMUST00000111800	Sh3pxd2a	-1	47464411	79572	FALSE	FALSE
chr7	75668544	75668619	d2_ATAC_DAR1989	ENSMUSG00000087896	ENSMUST00000157271	Gm25282	1	75668873	-291.5	FALSE	FALSE
chr4	5615925	5616004	d2_ATAC_DAR1990	ENSMUSG00000084237	ENSMUST00000118328	Gm11781	-1	5603395	-12569.5	FALSE	FALSE
chr4	155325689	155325830	d2_ATAC_DAR1991	ENSMUSG00000098729	ENSMUST00000184626	Gm27200	1	155343683	-17923.5	FALSE	FALSE
chr7	99634320	99634475	d2_ATAC_DAR1992	ENSMUSG00000096606	ENSMUST00000178124	Tpbgl	-1	99627103	-7294.5	FALSE	FALSE
chr6	8270436	8270516	d2_ATAC_DAR1993	ENSMUSG00000089862	ENSMUST00000159168	Umad1	1	8270466	10	FALSE	FALSE
chr7	143523851	143524000	d2_ATAC_DAR1994	ENSMUSG00000059119	ENSMUST00000208282	Nap1l4	-1	143524660	734.5	FALSE	FALSE
chr13	31255700	31255786	d2_ATAC_DAR1995	ENSMUSG00000087460	ENSMUST00000153175	4930401O12Rik	-1	31222096	-33647	FALSE	FALSE
chr12	88474663	88474863	d2_ATAC_DAR1996							FALSE	FALSE
chr12	73794373	73794499	d2_ATAC_DAR1997							FALSE	FALSE
[truncated: 5,381 more rows]
