# Supplementary material for: Mapping the chromatin landscape and Blimp1 transcriptional targets that regulate trophoblast differentiation
Source: Sci Rep. 2017 Jul 28;7:6793. doi: 10.1038/s41598-017-06859-9 (PMC5533796; doi:10.1038/s41598-017-06859-9)
Supplement: Supplementary file 6 — Table S5 [file 41598_2017_6859_MOESM6_ESM.xlsx]

## Sheet: Sheet1
Table S5: D2 Blimp1 ChIP-seq peaks with nearest TSSs ±100kb overlapping PGCLC and E18.5 small intestine Blimp1 ChIP-seq peaks, Tfap2c and Esrrb ChIP-seq peaks, and d2 ATAC-seq DARs indicated.
Gene annotations relative to Ensembl release 86.
Chromosome	Peak start	Peak stop	Peak ID	Ensembl Gene ID	Ensembl Transcript ID	Gene Name	Gene Strand	TSS	Distance from peak centre to TSS (bp)	Peak detected in PGCLCs	Peak detected in E18.5 SI	Peak overlaps d1 Tfap2c peak	Peak overlaps TSC Esrrb peak	Peak overlaps d2 DAR
chr1	5083001	5083275	Blimp1_ChIP-seq_peak1	ENSMUSG00000033793	ENSMUST00000192029	Atp6v1h	1	5083132	6	FALSE	FALSE	TRUE	FALSE	FALSE
chr1	7322402	7322793	Blimp1_ChIP-seq_peak2	ENSMUSG00000102768	ENSMUST00000192649	Gm19002	1	7315451	7146.5	TRUE	TRUE	FALSE	FALSE	FALSE
chr1	9541360	9541695	Blimp1_ChIP-seq_peak3	ENSMUSG00000061024	ENSMUST00000072079	Rrs1	1	9545408	-3880.5	FALSE	FALSE	FALSE	FALSE	FALSE
chr1	13161457	13161739	Blimp1_ChIP-seq_peak4	ENSMUSG00000005886	ENSMUST00000133232	Ncoa2	-1	13151018	-10580	FALSE	FALSE	FALSE	FALSE	FALSE
chr1	15772920	15773104	Blimp1_ChIP-seq_peak5	ENSMUSG00000100814	ENSMUST00000188400	Gm28669	1	15760761	12251	FALSE	TRUE	FALSE	FALSE	FALSE
chr1	18679860	18680149	Blimp1_ChIP-seq_peak6	ENSMUSG00000101306	ENSMUST00000189030	Gm5252	1	18708428	-28423.5	TRUE	TRUE	FALSE	FALSE	FALSE
chr1	21164848	21165125	Blimp1_ChIP-seq_peak7	ENSMUSG00000100819	ENSMUST00000189119	Gm2693	1	21178988	-14001.5	FALSE	TRUE	FALSE	FALSE	FALSE
chr1	27293376	27293981	Blimp1_ChIP-seq_peak8	ENSMUSG00000100310	ENSMUST00000188432	Gm19641	-1	27336768	43089.5	FALSE	TRUE	FALSE	FALSE	FALSE
chr1	33271577	33271773	Blimp1_ChIP-seq_peak9	ENSMUSG00000065223	ENSMUST00000083289	Gm25792	1	33293676	-22001	TRUE	FALSE	FALSE	FALSE	FALSE
chr1	33974456	33974708	Blimp1_ChIP-seq_peak10	ENSMUSG00000084506	ENSMUST00000122557	Gm23792	-1	33981502	6920	TRUE	FALSE	FALSE	FALSE	TRUE
chr1	35713842	35714230	Blimp1_ChIP-seq_peak11	ENSMUSG00000064601	ENSMUST00000082667	Gm25634	1	35761602	-47566	FALSE	FALSE	FALSE	FALSE	FALSE
chr1	36533334	36533584	Blimp1_ChIP-seq_peak12	ENSMUSG00000067653	ENSMUST00000194853	Ankrd23	-1	36535739	2280	TRUE	FALSE	FALSE	FALSE	FALSE
chr1	37031346	37031612	Blimp1_ChIP-seq_peak13	ENSMUSG00000050122	ENSMUST00000162449	Vwa3b	1	37029384	2095	TRUE	FALSE	FALSE	FALSE	FALSE
chr1	37308769	37309034	Blimp1_ChIP-seq_peak14	ENSMUSG00000026113	ENSMUST00000136846	Inpp4a	1	37300308	8593.5	TRUE	TRUE	FALSE	FALSE	FALSE
chr1	38956534	38956789	Blimp1_ChIP-seq_peak15	ENSMUSG00000067604	ENSMUST00000160214	Nms	1	38939203	17458.5	FALSE	FALSE	FALSE	FALSE	FALSE
chr1	39307468	39307667	Blimp1_ChIP-seq_peak16	ENSMUSG00000092563	ENSMUST00000173076	Gm3617	1	39314899	-7331.5	FALSE	FALSE	FALSE	FALSE	FALSE
chr1	39456731	39457062	Blimp1_ChIP-seq_peak17	ENSMUSG00000003134	ENSMUST00000192531	Tbc1d8	-1	39478661	21764.5	TRUE	FALSE	FALSE	FALSE	FALSE
chr1	41506999	41507389	Blimp1_ChIP-seq_peak18	ENSMUSG00000100185	ENSMUST00000191087	Gm28634	-1	41529543	22349	TRUE	TRUE	FALSE	FALSE	FALSE
chr1	43785229	43785510	Blimp1_ChIP-seq_peak19	ENSMUSG00000090243	ENSMUST00000163003	Gm16103	1	43785910	-540.5	TRUE	FALSE	FALSE	FALSE	FALSE
chr1	46695662	46696097	Blimp1_ChIP-seq_peak20	ENSMUSG00000101337	ENSMUST00000187094	Dnah7c	1	46654005	41874.5	TRUE	TRUE	FALSE	FALSE	FALSE
chr1	50025414	50025796	Blimp1_ChIP-seq_peak21	ENSMUSG00000101760	ENSMUST00000190905	Gm8384	1	50056782	-31177	TRUE	TRUE	FALSE	FALSE	FALSE
chr1	52113643	52114025	Blimp1_ChIP-seq_peak22	ENSMUSG00000109599	ENSMUST00000210323	RP24-194N4.6	-1	52113751	-83	TRUE	TRUE	TRUE	FALSE	FALSE
chr1	52119315	52119722	Blimp1_ChIP-seq_peak23	ENSMUSG00000026104	ENSMUST00000188681	Stat1	1	52119498	20.5	FALSE	TRUE	TRUE	FALSE	FALSE
chr1	57544239	57544423	Blimp1_ChIP-seq_peak24	ENSMUSG00000101151	ENSMUST00000186851	Gm17929	-1	57564051	19720	FALSE	FALSE	FALSE	FALSE	FALSE
chr1	60212508	60212729	Blimp1_ChIP-seq_peak25	ENSMUSG00000073664	ENSMUST00000160980	Nbeal1	1	60222202	-9583.5	TRUE	TRUE	FALSE	FALSE	FALSE
chr1	61055182	61055505	Blimp1_ChIP-seq_peak26	ENSMUSG00000082804	ENSMUST00000119156	Rpl17-ps1	1	61075674	-20330.5	TRUE	TRUE	FALSE	FALSE	FALSE
chr1	62697132	62697355	Blimp1_ChIP-seq_peak27	ENSMUSG00000025969	ENSMUST00000102822	Nrp2	1	62703285	-6041.5	TRUE	TRUE	FALSE	FALSE	FALSE
chr1	62752947	62753283	Blimp1_ChIP-seq_peak28	ENSMUSG00000100811	ENSMUST00000189205	Gm29083	-1	62718073	-35042	TRUE	FALSE	TRUE	FALSE	TRUE
chr1	64393062	64393388	Blimp1_ChIP-seq_peak29	ENSMUSG00000093228	ENSMUST00000175487	Gm25748	1	64396334	-3109	TRUE	TRUE	FALSE	FALSE	FALSE
chr1	70408512	70408822	Blimp1_ChIP-seq_peak30	ENSMUSG00000103052	ENSMUST00000194431	Gm38272	-1	70312911	-95756	TRUE	FALSE	FALSE	FALSE	TRUE
chr1	74368325	74368684	Blimp1_ChIP-seq_peak31	ENSMUSG00000073650	ENSMUST00000186688	Catip	1	74364531	3973.5	FALSE	TRUE	TRUE	FALSE	FALSE
chr1	74661434	74661757	Blimp1_ChIP-seq_peak32	ENSMUSG00000033257	ENSMUST00000042125	Ttll4	1	74661745	-149.5	TRUE	TRUE	FALSE	FALSE	FALSE
chr1	75142587	75142833	Blimp1_ChIP-seq_peak33	ENSMUSG00000033159	ENSMUST00000189809	Cnppd1	-1	75142711	1	FALSE	FALSE	FALSE	FALSE	FALSE
chr1	77418557	77418752	Blimp1_ChIP-seq_peak34	ENSMUSG00000026235	ENSMUST00000187346	Epha4	-1	77377607	-41047.5	FALSE	FALSE	FALSE	FALSE	FALSE
chr1	80423332	80423695	Blimp1_ChIP-seq_peak35	ENSMUSG00000101483	ENSMUST00000187497	1700016L21Rik	1	80445932	-22418.5	TRUE	TRUE	FALSE	FALSE	FALSE
chr1	82283509	82283780	Blimp1_ChIP-seq_peak36	ENSMUSG00000055980	ENSMUST00000069799	Irs1	-1	82291416	7771.5	FALSE	TRUE	FALSE	FALSE	FALSE
chr1	85649808	85650102	Blimp1_ChIP-seq_peak37	ENSMUSG00000026222	ENSMUST00000141998	Sp100	1	85649988	-33	TRUE	FALSE	TRUE	FALSE	TRUE
chr1	86487349	86487544	Blimp1_ChIP-seq_peak38	ENSMUSG00000101328	ENSMUST00000163337	Rpl30-ps6	1	86473659	13787.5	TRUE	TRUE	FALSE	FALSE	FALSE
chr1	87028712	87028910	Blimp1_ChIP-seq_peak39	ENSMUSG00000103984	ENSMUST00000195625	Gm37447	1	87036723	-7912	FALSE	FALSE	FALSE	FALSE	TRUE
chr1	87434214	87434671	Blimp1_ChIP-seq_peak40	ENSMUSG00000048000	ENSMUST00000174671	Gigyf2	1	87433120	1322.5	TRUE	TRUE	FALSE	FALSE	FALSE
chr1	88464563	88464753	Blimp1_ChIP-seq_peak41	ENSMUSG00000099553	ENSMUST00000190783	Gm29538	-1	88462608	-2050	FALSE	FALSE	TRUE	TRUE	FALSE
chr1	88921716	88922062	Blimp1_ChIP-seq_peak42	ENSMUSG00000101333	ENSMUST00000188327	Gm4753	1	88932319	-10430	TRUE	FALSE	TRUE	FALSE	FALSE
chr1	93610514	93610765	Blimp1_ChIP-seq_peak43	ENSMUSG00000026277	ENSMUST00000154008	Stk25	-1	93625361	14721.5	FALSE	TRUE	FALSE	FALSE	FALSE
chr1	98589632	98590021	Blimp1_ChIP-seq_peak44	ENSMUSG00000100009	ENSMUST00000190991	Gm7967	1	98589518	308.5	TRUE	TRUE	FALSE	FALSE	FALSE
chr1	98986119	98986490	Blimp1_ChIP-seq_peak45	ENSMUSG00000087804	ENSMUST00000157179	Gm23434	1	99017364	-31059.5	TRUE	TRUE	FALSE	FALSE	FALSE
chr1	99341613	99341820	Blimp1_ChIP-seq_peak46							TRUE	TRUE	FALSE	FALSE	FALSE
chr1	101902199	101902463	Blimp1_ChIP-seq_peak47	ENSMUSG00000099375	ENSMUST00000186885	Gm28187	-1	101895091	-7240	FALSE	TRUE	FALSE	FALSE	FALSE
chr1	103377877	103378115	Blimp1_ChIP-seq_peak48	ENSMUSG00000099469	ENSMUST00000190357	Gm29141	1	103363986	14010	FALSE	FALSE	FALSE	FALSE	FALSE
chr1	105443703	105443944	Blimp1_ChIP-seq_peak49	ENSMUSG00000067017	ENSMUST00000086725	Gm3608	1	105455971	-12147.5	TRUE	TRUE	FALSE	FALSE	FALSE
chr1	105925461	105925742	Blimp1_ChIP-seq_peak50	ENSMUSG00000089206	ENSMUST00000158581	Gm26214	1	105945554	-19952.5	FALSE	TRUE	FALSE	FALSE	FALSE
chr1	108795664	108796078	Blimp1_ChIP-seq_peak51	ENSMUSG00000101097	ENSMUST00000191467	Gm6679	1	108770135	25736	TRUE	TRUE	FALSE	FALSE	FALSE
chr1	120204891	120205222	Blimp1_ChIP-seq_peak52	ENSMUSG00000026388	ENSMUST00000128578	3110009E18Rik	1	120160480	44576.5	TRUE	FALSE	TRUE	TRUE	FALSE
chr1	120263403	120263638	Blimp1_ChIP-seq_peak53	ENSMUSG00000026389	ENSMUST00000140490	Steap3	-1	120265255	1734.5	TRUE	FALSE	FALSE	FALSE	FALSE
chr1	122326766	122327317	Blimp1_ChIP-seq_peak54							TRUE	FALSE	FALSE	FALSE	FALSE
chr1	124977220	124977537	Blimp1_ChIP-seq_peak55							TRUE	TRUE	FALSE	FALSE	FALSE
chr1	130902421	130902763	Blimp1_ChIP-seq_peak56	ENSMUSG00000026416	ENSMUST00000188581	Il20	-1	130911226	8634	TRUE	FALSE	FALSE	TRUE	FALSE
chr1	131246299	131247014	Blimp1_ChIP-seq_peak57	ENSMUSG00000026430	ENSMUST00000112442	Rassf5	-1	131245258	-1398.5	TRUE	TRUE	FALSE	FALSE	FALSE
chr1	132008011	132008599	Blimp1_ChIP-seq_peak58	ENSMUSG00000026436	ENSMUST00000146432	Elk4	1	132008297	8	TRUE	TRUE	FALSE	FALSE	FALSE
chr1	132771499	132771740	Blimp1_ChIP-seq_peak59	ENSMUSG00000026442	ENSMUST00000188307	Nfasc	-1	132741797	-29822.5	TRUE	FALSE	FALSE	FALSE	FALSE
chr1	133661246	133661593	Blimp1_ChIP-seq_peak60	ENSMUSG00000102976	ENSMUST00000027736	Zc3h11a	-1	133661380	-39.5	TRUE	TRUE	FALSE	FALSE	FALSE
chr1	134099297	134099604	Blimp1_ChIP-seq_peak61	ENSMUSG00000102380	ENSMUST00000193617	Gm38140	-1	134099159	-291.5	TRUE	FALSE	FALSE	FALSE	FALSE
chr1	134655568	134655799	Blimp1_ChIP-seq_peak62	ENSMUSG00000026452	ENSMUST00000188842	Syt2	1	134646681	9002.5	TRUE	TRUE	FALSE	FALSE	FALSE
chr1	134724948	134725133	Blimp1_ChIP-seq_peak63	ENSMUSG00000026452	ENSMUST00000121990	Syt2	1	134709300	15740.5	FALSE	FALSE	FALSE	FALSE	TRUE
chr1	136050394	136050704	Blimp1_ChIP-seq_peak64	ENSMUSG00000097918	ENSMUST00000180436	Ascl5	1	136050804	-255	FALSE	FALSE	FALSE	FALSE	FALSE
chr1	137695984	137696195	Blimp1_ChIP-seq_peak65	ENSMUSG00000088715	ENSMUST00000158090	Gm22727	1	137734318	-38228.5	FALSE	FALSE	FALSE	FALSE	FALSE
chr1	138929236	138929474	Blimp1_ChIP-seq_peak66	ENSMUSG00000103850	ENSMUST00000195391	Gm3933	-1	138916043	-13312	FALSE	FALSE	FALSE	FALSE	FALSE
chr1	143772511	143772823	Blimp1_ChIP-seq_peak67	ENSMUSG00000018199	ENSMUST00000018343	Trove2	-1	143776922	4255	TRUE	TRUE	FALSE	FALSE	FALSE
chr1	151660255	151660595	Blimp1_ChIP-seq_peak68	ENSMUSG00000026483	ENSMUST00000086267	Fam129a	1	151677167	-16742	TRUE	FALSE	TRUE	TRUE	TRUE
chr1	152084785	152084988	Blimp1_ChIP-seq_peak69	ENSMUSG00000032666	ENSMUST00000187603	1700025G04Rik	-1	152089970	5083.5	FALSE	FALSE	FALSE	FALSE	FALSE
chr1	152625175	152625359	Blimp1_ChIP-seq_peak70	ENSMUSG00000026482	ENSMUST00000027760	Rgl1	-1	152625217	-50	FALSE	TRUE	FALSE	FALSE	FALSE
chr1	153749391	153749657	Blimp1_ChIP-seq_peak71	ENSMUSG00000066800	ENSMUST00000182722	Rnasel	1	153749504	20	TRUE	FALSE	FALSE	TRUE	FALSE
chr1	153836102	153836473	Blimp1_ChIP-seq_peak72	ENSMUSG00000042641	ENSMUST00000185164	Rgsl1	-1	153844134	7846.5	FALSE	FALSE	FALSE	FALSE	FALSE
chr1	154786286	154786716	Blimp1_ChIP-seq_peak73	ENSMUSG00000004110	ENSMUST00000188965	Cacna1e	-1	154816941	30440	FALSE	TRUE	FALSE	FALSE	FALSE
chr1	155026076	155026414	Blimp1_ChIP-seq_peak74	ENSMUSG00000101433	ENSMUST00000191584	Gm29441	1	155031739	-5494	TRUE	FALSE	TRUE	TRUE	FALSE
chr1	155537340	155537542	Blimp1_ChIP-seq_peak75	ENSMUSG00000073535	ENSMUST00000194133	Gm5532	-1	155527143	-10298	FALSE	FALSE	FALSE	FALSE	FALSE
chr1	156037358	156037556	Blimp1_ChIP-seq_peak76	ENSMUSG00000026466	ENSMUST00000027738	Tor1aip1	-1	156036480	-977	TRUE	TRUE	FALSE	FALSE	FALSE
chr1	156112025	156112266	Blimp1_ChIP-seq_peak77	ENSMUSG00000050565	ENSMUST00000125371	Tor1aip2	1	156063213	48932.5	FALSE	FALSE	FALSE	FALSE	TRUE
chr1	157069468	157069734	Blimp1_ChIP-seq_peak78	ENSMUSG00000101768	ENSMUST00000190681	Gm28694	-1	157054034	-15567	FALSE	FALSE	FALSE	TRUE	FALSE
chr1	157086527	157086780	Blimp1_ChIP-seq_peak79	ENSMUSG00000026592	ENSMUST00000119526	Tex35	-1	157108388	21734.5	FALSE	FALSE	FALSE	TRUE	FALSE
chr1	161034776	161035158	Blimp1_ChIP-seq_peak80	ENSMUSG00000053332	ENSMUST00000159119	Gas5	1	161034929	38	TRUE	TRUE	FALSE	FALSE	FALSE
chr1	161613648	161614041	Blimp1_ChIP-seq_peak81	ENSMUSG00000089353	ENSMUST00000158728	Gm25488	-1	161552666	-61178.5	TRUE	TRUE	FALSE	FALSE	FALSE
chr1	162740143	162740629	Blimp1_ChIP-seq_peak82	ENSMUSG00000040225	ENSMUST00000183011	Prrc2c	-1	162740404	18	TRUE	TRUE	FALSE	FALSE	FALSE
chr1	166447264	166447451	Blimp1_ChIP-seq_peak83	ENSMUSG00000104194	ENSMUST00000195448	Gm33354	-1	166449157	1799.5	FALSE	FALSE	FALSE	FALSE	FALSE
chr1	166931096	166931438	Blimp1_ChIP-seq_peak84	ENSMUSG00000086925	ENSMUST00000145247	Gm6286	-1	166946358	15091	TRUE	FALSE	FALSE	FALSE	FALSE
chr1	166968943	166969139	Blimp1_ChIP-seq_peak85	ENSMUSG00000086925	ENSMUST00000145247	Gm6286	-1	166946358	-22683	FALSE	FALSE	FALSE	FALSE	FALSE
chr1	170006728	170006938	Blimp1_ChIP-seq_peak86	ENSMUSG00000097503	ENSMUST00000193930	3110045C21Rik	1	169969452	37381	FALSE	FALSE	FALSE	FALSE	TRUE
chr1	171016769	171017094	Blimp1_ChIP-seq_peak87	ENSMUSG00000059089	ENSMUST00000078825	Fcgr4	1	171018920	-1988.5	FALSE	FALSE	FALSE	FALSE	FALSE
chr1	171033861	171034055	Blimp1_ChIP-seq_peak88	ENSMUSG00000065905	ENSMUST00000083971	Gm26110	1	171027965	5993	FALSE	FALSE	FALSE	FALSE	FALSE
chr1	171114094	171114407	Blimp1_ChIP-seq_peak89	ENSMUSG00000026649	ENSMUST00000151340	Cfap126	1	171113989	261.5	TRUE	TRUE	FALSE	FALSE	FALSE
chr1	171270910	171271359	Blimp1_ChIP-seq_peak90	ENSMUSG00000052423	ENSMUST00000125939	B4galt3	1	171270818	316.5	TRUE	TRUE	FALSE	FALSE	FALSE
chr1	172063043	172063311	Blimp1_ChIP-seq_peak91	ENSMUSG00000003458	ENSMUST00000135928	Ncstn	-1	172068064	4887	FALSE	TRUE	FALSE	FALSE	FALSE
chr1	172149171	172149386	Blimp1_ChIP-seq_peak92	ENSMUSG00000026554	ENSMUST00000192031	Dcaf8	1	172148948	330.5	TRUE	TRUE	FALSE	FALSE	FALSE
chr1	172308205	172308432	Blimp1_ChIP-seq_peak93	ENSMUSG00000038034	ENSMUST00000085912	Igsf8	1	172311771	-3452.5	FALSE	FALSE	FALSE	TRUE	FALSE
chr1	177441640	177442094	Blimp1_ChIP-seq_peak94	ENSMUSG00000063659	ENSMUST00000195002	Zbtb18	1	177442351	-484	FALSE	TRUE	TRUE	FALSE	FALSE
chr1	178406591	178407022	Blimp1_ChIP-seq_peak95	ENSMUSG00000026495	ENSMUST00000027775	Efcab2	1	178406103	703.5	TRUE	TRUE	TRUE	FALSE	FALSE
chr1	178661692	178661975	Blimp1_ChIP-seq_peak96	ENSMUSG00000064967	ENSMUST00000083033	Gm24405	1	178636905	24928.5	FALSE	FALSE	FALSE	FALSE	FALSE
chr1	180293039	180293452	Blimp1_ChIP-seq_peak97	ENSMUSG00000010609	ENSMUST00000133340	Psen2	-1	180263438	-29807.5	TRUE	TRUE	FALSE	FALSE	FALSE
chr1	180729510	180729718	Blimp1_ChIP-seq_peak98	ENSMUSG00000026499	ENSMUST00000192420	Acbd3	1	180729857	-243	FALSE	TRUE	FALSE	FALSE	FALSE
chr1	181617374	181617588	Blimp1_ChIP-seq_peak99	ENSMUSG00000047369	ENSMUST00000193365	Dnah14	1	181653379	-35898	TRUE	FALSE	FALSE	FALSE	FALSE
chr1	181697537	181697844	Blimp1_ChIP-seq_peak100	ENSMUSG00000103100	ENSMUST00000194607	Gm37664	-1	181690242	-7448.5	TRUE	TRUE	FALSE	FALSE	FALSE
chr1	181839674	181840104	Blimp1_ChIP-seq_peak101	ENSMUSG00000089429	ENSMUST00000158804	Gm26004	-1	181840568	679	TRUE	TRUE	FALSE	FALSE	TRUE
chr1	182100418	182100602	Blimp1_ChIP-seq_peak102	ENSMUSG00000026511	ENSMUST00000111018	Srp9	1	182124737	-24227	TRUE	TRUE	FALSE	FALSE	FALSE
chr1	183344796	183345108	Blimp1_ChIP-seq_peak103	ENSMUSG00000056050	ENSMUST00000109158	Mia3	-1	183345296	344	FALSE	TRUE	FALSE	FALSE	FALSE
chr1	184034438	184034638	Blimp1_ChIP-seq_peak104	ENSMUSG00000039384	ENSMUST00000048655	Dusp10	1	184034381	157	TRUE	TRUE	FALSE	TRUE	FALSE
chr1	184049075	184049335	Blimp1_ChIP-seq_peak105	ENSMUSG00000039384	ENSMUST00000048655	Dusp10	1	184034381	14824	TRUE	TRUE	FALSE	FALSE	FALSE
chr1	185507806	185508155	Blimp1_ChIP-seq_peak106	ENSMUSG00000102185	ENSMUST00000192616	5033404E19Rik	1	185497388	10592.5	TRUE	FALSE	FALSE	FALSE	FALSE
chr1	189056126	189056348	Blimp1_ChIP-seq_peak107	ENSMUSG00000103370	ENSMUST00000194962	Gm37178	1	189064895	-8658	TRUE	FALSE	FALSE	FALSE	FALSE
chr1	191182454	191182702	Blimp1_ChIP-seq_peak108	ENSMUSG00000026628	ENSMUST00000131854	Atf3	-1	191183108	530	TRUE	TRUE	FALSE	FALSE	FALSE
chr1	191488657	191489042	Blimp1_ChIP-seq_peak109	ENSMUSG00000103517	ENSMUST00000195294	Gm37432	-1	191493905	5055.5	TRUE	TRUE	FALSE	FALSE	FALSE
chr1	191692655	191692991	Blimp1_ChIP-seq_peak110	ENSMUSG00000026623	ENSMUST00000110855	Lpgat1	1	191717834	-25011	TRUE	FALSE	FALSE	FALSE	FALSE
chr1	192745770	192746010	Blimp1_ChIP-seq_peak111	ENSMUSG00000094131	ENSMUST00000082947	Gm22265	1	192745571	319	FALSE	FALSE	FALSE	FALSE	FALSE
chr1	193449857	193450058	Blimp1_ChIP-seq_peak112	ENSMUSG00000102648	ENSMUST00000191762	Gm38022	1	193475290	-25332.5	FALSE	FALSE	TRUE	FALSE	FALSE
chr1	193799631	193799831	Blimp1_ChIP-seq_peak113	ENSMUSG00000104182	ENSMUST00000194272	Gm21362	1	193867009	-67278	FALSE	FALSE	FALSE	FALSE	FALSE
chr1	194879897	194880106	Blimp1_ChIP-seq_peak114	ENSMUSG00000084631	ENSMUST00000122682	Gm23885	1	194858657	21344.5	TRUE	TRUE	FALSE	FALSE	FALSE
chr10	4078695	4078969	Blimp1_ChIP-seq_peak115	ENSMUSG00000065792	ENSMUST00000083858	Gm25515	1	4104313	-25481	TRUE	TRUE	FALSE	FALSE	FALSE
chr10	4432257	4432450	Blimp1_ChIP-seq_peak116	ENSMUSG00000019763	ENSMUST00000156940	Rmnd1	-1	4432344	-9.5	FALSE	FALSE	FALSE	FALSE	FALSE
chr10	7591997	7592319	Blimp1_ChIP-seq_peak117	ENSMUSG00000019796	ENSMUST00000135907	Lrp11	1	7590127	2031	TRUE	FALSE	TRUE	FALSE	TRUE
chr10	8156101	8156409	Blimp1_ChIP-seq_peak118							TRUE	TRUE	FALSE	FALSE	FALSE
chr10	8837707	8837976	Blimp1_ChIP-seq_peak119	ENSMUSG00000065692	ENSMUST00000083758	Gm25410	-1	8824147	-13694.5	TRUE	FALSE	FALSE	FALSE	FALSE
chr10	12851134	12851345	Blimp1_ChIP-seq_peak120	ENSMUSG00000019820	ENSMUST00000076817	Utrn	-1	12861735	10495.5	TRUE	FALSE	FALSE	FALSE	FALSE
chr10	13307220	13307543	Blimp1_ChIP-seq_peak121	ENSMUSG00000062866	ENSMUST00000105545	Phactr2	-1	13324160	16778.5	FALSE	FALSE	FALSE	FALSE	FALSE
chr10	16079544	16079854	Blimp1_ChIP-seq_peak122							TRUE	TRUE	FALSE	FALSE	FALSE
chr10	18243574	18243779	Blimp1_ChIP-seq_peak123	ENSMUSG00000096977	ENSMUST00000181897	Gm10827	1	18235053	8623.5	FALSE	FALSE	FALSE	FALSE	FALSE
chr10	18411822	18412025	Blimp1_ChIP-seq_peak124	ENSMUSG00000039835	ENSMUST00000160602	Nhsl1	1	18407675	4248.5	FALSE	FALSE	FALSE	FALSE	FALSE
chr10	18485671	18485895	Blimp1_ChIP-seq_peak125	ENSMUSG00000039835	ENSMUST00000100054	Nhsl1	1	18469981	15802	FALSE	FALSE	TRUE	FALSE	FALSE
chr10	20189251	20189458	Blimp1_ChIP-seq_peak126	ENSMUSG00000019996	ENSMUST00000116259	Map7	1	20148920	40434.5	TRUE	FALSE	FALSE	FALSE	FALSE
chr10	21740162	21740385	Blimp1_ChIP-seq_peak127	ENSMUSG00000099749	ENSMUST00000189792	Gm29323	1	21743867	-3593.5	FALSE	FALSE	FALSE	FALSE	FALSE
chr10	21840106	21840304	Blimp1_ChIP-seq_peak128	ENSMUSG00000097107	ENSMUST00000180731	Platr6	-1	21844851	4646	TRUE	TRUE	FALSE	FALSE	FALSE
chr10	22263996	22264282	Blimp1_ChIP-seq_peak129	ENSMUSG00000097295	ENSMUST00000181542	Hmgb1-ps8	-1	22263367	-772	TRUE	TRUE	FALSE	FALSE	FALSE
chr10	22695025	22695331	Blimp1_ChIP-seq_peak130	ENSMUSG00000071359	ENSMUST00000141569	Tbpl1	-1	22706385	11207	FALSE	FALSE	FALSE	FALSE	FALSE
chr10	33951123	33951453	Blimp1_ChIP-seq_peak131	ENSMUSG00000039531	ENSMUST00000048222	Zufsp	-1	33951212	-76	TRUE	TRUE	FALSE	FALSE	FALSE
chr10	34736495	34737018	Blimp1_ChIP-seq_peak132							TRUE	TRUE	FALSE	FALSE	FALSE
chr10	36123226	36123466	Blimp1_ChIP-seq_peak133							TRUE	TRUE	FALSE	FALSE	FALSE
chr10	40618114	40618316	Blimp1_ChIP-seq_peak134	ENSMUSG00000063428	ENSMUST00000019977	Ddo	1	40630011	-11796	FALSE	FALSE	FALSE	FALSE	FALSE
chr10	44529418	44529882	Blimp1_ChIP-seq_peak135	ENSMUSG00000038151	ENSMUST00000167340	Prdm1	-1	44528501	-1149	TRUE	TRUE	FALSE	FALSE	FALSE
chr10	45229864	45230118	Blimp1_ChIP-seq_peak136	ENSMUSG00000098418	ENSMUST00000157398	Gm27723	1	45247087	-17096	FALSE	FALSE	FALSE	TRUE	FALSE
chr10	45363572	45363788	Blimp1_ChIP-seq_peak137	ENSMUSG00000071317	ENSMUST00000095715	Bves	1	45335762	27918	FALSE	FALSE	FALSE	FALSE	FALSE
chr10	45425783	45425994	Blimp1_ChIP-seq_peak138	ENSMUSG00000063804	ENSMUST00000079390	Lin28b	-1	45470201	44312.5	FALSE	TRUE	FALSE	FALSE	FALSE
chr10	53276463	53276857	Blimp1_ChIP-seq_peak139	ENSMUSG00000038583	ENSMUST00000163319	Pln	1	53337686	-61026	TRUE	TRUE	FALSE	FALSE	FALSE
chr10	58563875	58564191	Blimp1_ChIP-seq_peak140	ENSMUSG00000038010	ENSMUST00000036576	Ccdc138	1	58497970	66063	TRUE	TRUE	FALSE	FALSE	FALSE
chr10	60354888	60355255	Blimp1_ChIP-seq_peak141	ENSMUSG00000020101	ENSMUST00000105459	Vsir	1	60349323	5748.5	TRUE	FALSE	FALSE	FALSE	FALSE
chr10	62320792	62321050	Blimp1_ChIP-seq_peak142	ENSMUSG00000037012	ENSMUST00000152761	Hk1	-1	62318393	-2528	TRUE	TRUE	FALSE	FALSE	FALSE
chr10	62486640	62486927	Blimp1_ChIP-seq_peak143	ENSMUSG00000020078	ENSMUST00000105447	Vps26a	-1	62486805	21.5	FALSE	FALSE	FALSE	FALSE	FALSE
chr10	63200103	63200303	Blimp1_ChIP-seq_peak144	ENSMUSG00000020067	ENSMUST00000095580	Mypn	-1	63203952	3749	TRUE	FALSE	FALSE	FALSE	FALSE
chr10	63338993	63339192	Blimp1_ChIP-seq_peak145	ENSMUSG00000020063	ENSMUST00000105442	Sirt1	-1	63339035	-57.5	FALSE	FALSE	TRUE	FALSE	FALSE
chr10	63394330	63394691	Blimp1_ChIP-seq_peak146	ENSMUSG00000036764	ENSMUST00000136832	Dnajc12	1	63386571	7939.5	FALSE	TRUE	FALSE	FALSE	FALSE
chr10	70433505	70433705	Blimp1_ChIP-seq_peak147	ENSMUSG00000043259	ENSMUST00000105436	Fam13c	1	70440668	-7063	FALSE	FALSE	FALSE	FALSE	FALSE
chr10	72634063	72634385	Blimp1_ChIP-seq_peak148	ENSMUSG00000019923	ENSMUST00000020081	Zwint	1	72654845	-20621	TRUE	FALSE	TRUE	TRUE	FALSE
chr10	75517775	75518126	Blimp1_ChIP-seq_peak149	ENSMUSG00000033416	ENSMUST00000118936	Gucd1	-1	75517972	21.5	TRUE	TRUE	FALSE	FALSE	FALSE
chr10	76904660	76904908	Blimp1_ChIP-seq_peak150	ENSMUSG00000001120	ENSMUST00000171437	Pcbp3	-1	76905862	1078	FALSE	FALSE	TRUE	FALSE	TRUE
chr10	78068747	78069003	Blimp1_ChIP-seq_peak151	ENSMUSG00000000732	ENSMUST00000105393	Icosl	1	78069360	-485	FALSE	TRUE	FALSE	FALSE	FALSE
chr10	79417077	79417405	Blimp1_ChIP-seq_peak152	ENSMUSG00000091381	ENSMUST00000167976	Vmn2r83	1	79468943	-51702	FALSE	TRUE	FALSE	FALSE	FALSE
chr10	80249056	80249311	Blimp1_ChIP-seq_peak153	ENSMUSG00000020153	ENSMUST00000105364	Ndufs7	1	80249121	62.5	FALSE	FALSE	FALSE	TRUE	FALSE
chr10	81496580	81496936	Blimp1_ChIP-seq_peak154	ENSMUSG00000020238	ENSMUST00000020463	Ncln	-1	81496392	-366	FALSE	TRUE	FALSE	FALSE	FALSE
chr10	81538713	81539041	Blimp1_ChIP-seq_peak155	ENSMUSG00000034781	ENSMUST00000134354	Gna11	-1	81535133	-3744	FALSE	TRUE	FALSE	FALSE	TRUE
chr10	82345863	82346102	Blimp1_ChIP-seq_peak156	ENSMUSG00000073427	ENSMUST00000211099	Gm4924	1	82354255	-8272.5	TRUE	TRUE	FALSE	FALSE	FALSE
chr10	86074306	86074498	Blimp1_ChIP-seq_peak157	ENSMUSG00000059602	ENSMUST00000143319	Syn3	-1	86066843	-7559	FALSE	TRUE	FALSE	FALSE	FALSE
chr10	89395877	89396087	Blimp1_ChIP-seq_peak158	ENSMUSG00000074802	ENSMUST00000099374	Gas2l3	-1	89443967	47985	FALSE	FALSE	FALSE	FALSE	FALSE
chr10	92591728	92592121	Blimp1_ChIP-seq_peak159	ENSMUSG00000076238	ENSMUST00000102283	Gm22582	1	92587214	4710.5	TRUE	FALSE	FALSE	FALSE	FALSE
chr10	95720401	95720609	Blimp1_ChIP-seq_peak160	ENSMUSG00000101517	ENSMUST00000187483	4732465J04Rik	1	95746077	-25572	FALSE	FALSE	FALSE	FALSE	FALSE
chr10	99539789	99540175	Blimp1_ChIP-seq_peak161	ENSMUSG00000090665	ENSMUST00000167243	Gad1-ps	1	99443730	96252	TRUE	TRUE	FALSE	FALSE	FALSE
chr10	108064859	108065205	Blimp1_ChIP-seq_peak162	ENSMUSG00000019907	ENSMUST00000070663	Ppp1r12a	1	108162400	-97368	TRUE	TRUE	FALSE	FALSE	FALSE
chr10	109137204	109137427	Blimp1_ChIP-seq_peak163	ENSMUSG00000088554	ENSMUST00000157929	Gm22097	-1	109090275	-47040.5	FALSE	TRUE	FALSE	FALSE	FALSE
chr10	109808474	109808704	Blimp1_ChIP-seq_peak164	ENSMUSG00000020181	ENSMUST00000161582	Nav3	-1	109823585	14996	FALSE	FALSE	FALSE	TRUE	FALSE
chr10	111171116	111171300	Blimp1_ChIP-seq_peak165	ENSMUSG00000020189	ENSMUST00000095310	Osbpl8	1	111164802	6406	TRUE	TRUE	FALSE	FALSE	FALSE
chr10	111852501	111852733	Blimp1_ChIP-seq_peak166	ENSMUSG00000102180	ENSMUST00000192131	Gm37189	1	111810780	41837	TRUE	TRUE	FALSE	FALSE	FALSE
chr10	115630049	115630359	Blimp1_ChIP-seq_peak167	ENSMUSG00000020140	ENSMUST00000020350	Lgr5	-1	115587780	-42424	TRUE	TRUE	FALSE	FALSE	FALSE
chr10	117375762	117375978	Blimp1_ChIP-seq_peak168	ENSMUSG00000055531	ENSMUST00000177145	Cpsf6	-1	117376928	1058	FALSE	FALSE	FALSE	FALSE	FALSE
chr10	119004014	119004282	Blimp1_ChIP-seq_peak169	ENSMUSG00000100681	ENSMUST00000187551	1700064J06Rik	1	119092905	-88757	FALSE	TRUE	FALSE	FALSE	FALSE
chr10	120226827	120227089	Blimp1_ChIP-seq_peak170	ENSMUSG00000020224	ENSMUST00000020444	Llph	1	120227070	-112	TRUE	FALSE	FALSE	FALSE	FALSE
chr10	120410029	120410539	Blimp1_ChIP-seq_peak171	ENSMUSG00000090191	ENSMUST00000161291	9230105E05Rik	1	120389523	20761	FALSE	TRUE	FALSE	FALSE	FALSE
chr10	120875760	120875983	Blimp1_ChIP-seq_peak172	ENSMUSG00000051236	ENSMUST00000130950	Msrb3	-1	120871152	-4719.5	FALSE	TRUE	FALSE	FALSE	FALSE
chr10	121364941	121365269	Blimp1_ChIP-seq_peak173	ENSMUSG00000034707	ENSMUST00000040344	Gns	1	121365090	15	FALSE	FALSE	FALSE	FALSE	FALSE
chr10	122912687	122912958	Blimp1_ChIP-seq_peak174	ENSMUSG00000034613	ENSMUST00000162969	Ppm1h	1	122895368	17454.5	TRUE	TRUE	FALSE	FALSE	TRUE
chr10	126970862	126971269	Blimp1_ChIP-seq_peak175	ENSMUSG00000078429	ENSMUST00000105256	Ctdsp2	1	126978717	-7651.5	FALSE	FALSE	FALSE	TRUE	TRUE
chr10	127063282	127063599	Blimp1_ChIP-seq_peak176	ENSMUSG00000006728	ENSMUST00000006911	Cdk4	1	127063534	-93.5	FALSE	FALSE	TRUE	FALSE	FALSE
chr10	127622188	127622400	Blimp1_ChIP-seq_peak177	ENSMUSG00000040249	ENSMUST00000125480	Lrp1	-1	127621148	-1146	FALSE	TRUE	FALSE	FALSE	FALSE
chr10	127710184	127710439	Blimp1_ChIP-seq_peak178	ENSMUSG00000025401	ENSMUST00000079590	Myo1a	1	127705170	5141.5	FALSE	FALSE	FALSE	FALSE	FALSE
chr10	128533954	128534197	Blimp1_ChIP-seq_peak179	ENSMUSG00000025366	ENSMUST00000026427	Esyt1	-1	128525859	-8216.5	TRUE	FALSE	TRUE	FALSE	FALSE
chr10	128921271	128921499	Blimp1_ChIP-seq_peak180	ENSMUSG00000025350	ENSMUST00000135161	Rdh5	-1	128922888	1503	FALSE	TRUE	FALSE	TRUE	FALSE
chr11	3649016	3649263	Blimp1_ChIP-seq_peak181	ENSMUSG00000056579	ENSMUST00000182330	Tug1	-1	3649042	-97.5	FALSE	FALSE	FALSE	FALSE	FALSE
chr11	3931997	3932396	Blimp1_ChIP-seq_peak182	ENSMUSG00000020432	ENSMUST00000109993	Tcn2	-1	3932159	-37.5	TRUE	FALSE	TRUE	FALSE	FALSE
chr11	3940840	3941032	Blimp1_ChIP-seq_peak183	ENSMUSG00000020432	ENSMUST00000109993	Tcn2	-1	3932159	-8777	FALSE	FALSE	FALSE	FALSE	FALSE
chr11	3995692	3995918	Blimp1_ChIP-seq_peak184	ENSMUSG00000049721	ENSMUST00000109981	Gal3st1	1	3989933	5872	FALSE	FALSE	TRUE	FALSE	TRUE
chr11	4266246	4266571	Blimp1_ChIP-seq_peak185	ENSMUSG00000034394	ENSMUST00000154927	Lif	1	4266796	-387.5	FALSE	TRUE	TRUE	FALSE	FALSE
chr11	4267304	4267562	Blimp1_ChIP-seq_peak186	ENSMUSG00000034394	ENSMUST00000040750	Lif	1	4267095	338	FALSE	TRUE	FALSE	FALSE	FALSE
chr11	4278967	4279285	Blimp1_ChIP-seq_peak187	ENSMUSG00000085559	ENSMUST00000148655	Gm11959	1	4274089	5037	FALSE	FALSE	TRUE	TRUE	FALSE
chr11	5005532	5006026	Blimp1_ChIP-seq_peak188	ENSMUSG00000009090	ENSMUST00000144426	Ap1b1	1	5009474	-3695	TRUE	TRUE	TRUE	FALSE	FALSE
chr11	5477776	5477960	Blimp1_ChIP-seq_peak189	ENSMUSG00000085232	ENSMUST00000145746	Gm11962	-1	5495446	17578	FALSE	FALSE	TRUE	FALSE	FALSE
chr11	7841252	7841436	Blimp1_ChIP-seq_peak190	ENSMUSG00000098853	ENSMUST00000157263	Gm27393	-1	7886505	45161	FALSE	FALSE	FALSE	FALSE	FALSE
chr11	16790095	16790363	Blimp1_ChIP-seq_peak191	ENSMUSG00000020122	ENSMUST00000139722	Egfr	1	16752230	37999	TRUE	FALSE	FALSE	FALSE	FALSE
chr11	19932999	19933291	Blimp1_ChIP-seq_peak192	ENSMUSG00000045671	ENSMUST00000093298	Spred2	1	19924442	8703	TRUE	FALSE	FALSE	TRUE	FALSE
chr11	25862846	25863209	Blimp1_ChIP-seq_peak193	ENSMUSG00000032985	ENSMUST00000179180	5730522E02Rik	-1	25769141	-93886.5	TRUE	TRUE	FALSE	FALSE	FALSE
chr11	31100805	31101073	Blimp1_ChIP-seq_peak194	ENSMUSG00000082049	ENSMUST00000120846	Gm12105	1	31120003	-19064	FALSE	FALSE	FALSE	FALSE	FALSE
chr11	33776471	33776832	Blimp1_ChIP-seq_peak195	ENSMUSG00000053519	ENSMUST00000101368	Kcnip1	-1	33843461	66809.5	TRUE	TRUE	FALSE	FALSE	FALSE
chr11	35532506	35532713	Blimp1_ChIP-seq_peak196	ENSMUSG00000056427	ENSMUST00000124438	Slit3	1	35544685	-12075.5	FALSE	FALSE	FALSE	FALSE	FALSE
chr11	35834032	35834258	Blimp1_ChIP-seq_peak197	ENSMUSG00000018848	ENSMUST00000137815	Rars	-1	35834461	316	FALSE	TRUE	FALSE	FALSE	FALSE
chr11	41447545	41447976	Blimp1_ChIP-seq_peak198	ENSMUSG00000058809	ENSMUST00000119713	Hspd1-ps3	1	41498737	-50976.5	TRUE	TRUE	FALSE	FALSE	FALSE
chr11	42326285	42326483	Blimp1_ChIP-seq_peak199	ENSMUSG00000020428	ENSMUST00000109286	Gabra6	-1	42321072	-5312	FALSE	FALSE	FALSE	FALSE	FALSE
chr11	47889932	47890268	Blimp1_ChIP-seq_peak200	ENSMUSG00000065804	ENSMUST00000083870	Gm23039	-1	47912545	22445	FALSE	FALSE	FALSE	FALSE	FALSE
chr11	48689433	48689649	Blimp1_ChIP-seq_peak201	ENSMUSG00000088425	ENSMUST00000157800	Gm24422	1	48684709	4832	TRUE	FALSE	FALSE	FALSE	FALSE
chr11	48787867	48788149	Blimp1_ChIP-seq_peak202	ENSMUSG00000020372	ENSMUST00000142269	Rack1	1	48800332	-12324	TRUE	TRUE	FALSE	FALSE	FALSE
chr11	50364542	50364894	Blimp1_ChIP-seq_peak203	ENSMUSG00000076450	ENSMUST00000103251	Mir804	-1	50357879	-6839	TRUE	TRUE	FALSE	FALSE	FALSE
chr11	51207783	51208018	Blimp1_ChIP-seq_peak204	ENSMUSG00000086646	ENSMUST00000137964	Platr20	-1	51219526	11625.5	FALSE	FALSE	FALSE	FALSE	TRUE
chr11	51582777	51583027	Blimp1_ChIP-seq_peak205	ENSMUSG00000020359	ENSMUST00000101250	Phykpl	1	51584757	-1855	TRUE	TRUE	FALSE	FALSE	FALSE
chr11	52000706	52000967	Blimp1_ChIP-seq_peak206	ENSMUSG00000086493	ENSMUST00000147412	Gm12204	1	52000853	-16.5	FALSE	FALSE	FALSE	TRUE	FALSE
chr11	52228821	52229008	Blimp1_ChIP-seq_peak207	ENSMUSG00000036309	ENSMUST00000147684	Skp1a	1	52231995	-3080.5	FALSE	FALSE	FALSE	FALSE	FALSE
chr11	52261031	52261238	Blimp1_ChIP-seq_peak208	ENSMUSG00000097219	ENSMUST00000181262	Gm26551	-1	52269514	8379.5	TRUE	FALSE	FALSE	FALSE	FALSE
chr11	53350655	53350887	Blimp1_ChIP-seq_peak209	ENSMUSG00000049470	ENSMUST00000060945	Aff4	1	53350833	-62	FALSE	FALSE	FALSE	FALSE	FALSE
chr11	54439337	54439681	Blimp1_ChIP-seq_peak210	ENSMUSG00000035992	ENSMUST00000046835	Fnip1	1	54438199	1310	TRUE	TRUE	FALSE	FALSE	FALSE
chr11	55204197	55204456	Blimp1_ChIP-seq_peak211	ENSMUSG00000020261	ENSMUST00000108872	Slc36a1	1	55204350	-23.5	FALSE	FALSE	FALSE	FALSE	FALSE
chr11	55415353	55415777	Blimp1_ChIP-seq_peak212	ENSMUSG00000018593	ENSMUST00000108858	Sparc	-1	55419898	4333	TRUE	TRUE	FALSE	FALSE	FALSE
chr11	57978992	57979300	Blimp1_ChIP-seq_peak213	ENSMUSG00000086666	ENSMUST00000132323	Gm12249	-1	57973134	-6012	FALSE	FALSE	FALSE	FALSE	FALSE
chr11	58420947	58421197	Blimp1_ChIP-seq_peak214	ENSMUSG00000013653	ENSMUST00000013797	1810065E05Rik	1	58421111	-39	FALSE	FALSE	FALSE	FALSE	FALSE
chr11	59455161	59455365	Blimp1_ChIP-seq_peak215	ENSMUSG00000009894	ENSMUST00000125846	Snap47	-1	59451186	-4077	FALSE	FALSE	FALSE	FALSE	FALSE
chr11	59492076	59492340	Blimp1_ChIP-seq_peak216	ENSMUSG00000083234	ENSMUST00000119915	Gm12262	1	59481973	10235	FALSE	FALSE	FALSE	FALSE	FALSE
chr11	59902236	59902542	Blimp1_ChIP-seq_peak217	ENSMUSG00000084766	ENSMUST00000143391	Gm12714	1	59898374	4015	FALSE	TRUE	FALSE	FALSE	TRUE
chr11	60239141	60239548	Blimp1_ChIP-seq_peak218	ENSMUSG00000000538	ENSMUST00000153920	Tom1l2	-1	60239176	-168.5	TRUE	TRUE	FALSE	FALSE	FALSE
chr11	61620358	61620652	Blimp1_ChIP-seq_peak219	ENSMUSG00000004837	ENSMUST00000004959	Grap	1	61653265	-32760	TRUE	TRUE	FALSE	FALSE	FALSE
chr11	62568359	62568608	Blimp1_ChIP-seq_peak220	ENSMUSG00000085748	ENSMUST00000155836	Gm12280	-1	62566383	-2100.5	FALSE	FALSE	FALSE	FALSE	FALSE
chr11	63926943	63927143	Blimp1_ChIP-seq_peak221	ENSMUSG00000070407	ENSMUST00000094103	Hs3st3b1	-1	63922290	-4753	FALSE	FALSE	FALSE	FALSE	FALSE
chr11	64079493	64079706	Blimp1_ChIP-seq_peak222	ENSMUSG00000087497	ENSMUST00000146333	2810001G20Rik	1	64079582	17.5	TRUE	TRUE	FALSE	TRUE	FALSE
chr11	64978764	64978950	Blimp1_ChIP-seq_peak223	ENSMUSG00000020549	ENSMUST00000071891	Elac2	1	64979038	-181	FALSE	FALSE	FALSE	FALSE	FALSE
chr11	65700965	65701284	Blimp1_ChIP-seq_peak224	ENSMUSG00000033352	ENSMUST00000140740	Map2k4	-1	65697014	-4110.5	TRUE	FALSE	TRUE	TRUE	FALSE
chr11	66867372	66867601	Blimp1_ChIP-seq_peak225	ENSMUSG00000048070	ENSMUST00000123434	Pirt	1	66911981	-44494.5	FALSE	FALSE	FALSE	FALSE	FALSE
chr11	67581492	67581718	Blimp1_ChIP-seq_peak226	ENSMUSG00000087058	ENSMUST00000152963	Gm12301	-1	67577466	-4139	FALSE	FALSE	FALSE	FALSE	FALSE
chr11	68591238	68591583	Blimp1_ChIP-seq_peak227	ENSMUSG00000045915	ENSMUST00000102612	Ccdc42	1	68594055	-2644.5	FALSE	TRUE	TRUE	FALSE	FALSE
chr11	68910044	68910354	Blimp1_ChIP-seq_peak228	ENSMUSG00000088910	ENSMUST00000158285	Gm22608	1	68908020	2179	TRUE	TRUE	FALSE	FALSE	FALSE
chr11	69471481	69471708	Blimp1_ChIP-seq_peak229	ENSMUSG00000005237	ENSMUST00000151811	Dnah2	-1	69465694	-5900.5	TRUE	FALSE	TRUE	TRUE	FALSE
chr11	70000379	70000740	Blimp1_ChIP-seq_peak230	ENSMUSG00000020888	ENSMUST00000019362	Dvl2	1	70000595	-35.5	FALSE	FALSE	FALSE	FALSE	FALSE
chr11	70473545	70473858	Blimp1_ChIP-seq_peak231	ENSMUSG00000040829	ENSMUST00000092958	Zmynd15	1	70460565	13136.5	FALSE	FALSE	FALSE	FALSE	FALSE
chr11	71946079	71946345	Blimp1_ChIP-seq_peak232	ENSMUSG00000085528	ENSMUST00000128489	4930401O10Rik	-1	71940122	-6090	TRUE	FALSE	FALSE	FALSE	TRUE
chr11	75454631	75454830	Blimp1_ChIP-seq_peak233	ENSMUSG00000045374	ENSMUST00000173320	Wdr81	-1	75454717	-13.5	FALSE	FALSE	FALSE	FALSE	FALSE
chr11	76421456	76421729	Blimp1_ChIP-seq_peak234	ENSMUSG00000020843	ENSMUST00000164102	Timm22	1	76407205	14387.5	FALSE	FALSE	FALSE	FALSE	FALSE
chr11	77372239	77372455	Blimp1_ChIP-seq_peak235	ENSMUSG00000037926	ENSMUST00000180545	Ssh2	1	77391437	-19090	TRUE	FALSE	FALSE	FALSE	FALSE
chr11	78301511	78301781	Blimp1_ChIP-seq_peak236	ENSMUSG00000002055	ENSMUST00000146068	Spag5	1	78301655	-9	TRUE	TRUE	FALSE	FALSE	FALSE
chr11	78663961	78664244	Blimp1_ChIP-seq_peak237	ENSMUSG00000017376	ENSMUST00000165271	Nlk	-1	78696494	32391.5	TRUE	FALSE	FALSE	TRUE	FALSE
chr11	79339189	79339437	Blimp1_ChIP-seq_peak238	ENSMUSG00000020716	ENSMUST00000145839	Nf1	1	79339693	-380	TRUE	FALSE	FALSE	FALSE	FALSE
chr11	82469152	82469664	Blimp1_ChIP-seq_peak239	ENSMUSG00000020701	ENSMUST00000202598	Tmem132e	1	82438257	31151	FALSE	TRUE	FALSE	FALSE	FALSE
chr11	82751385	82751614	Blimp1_ChIP-seq_peak240	ENSMUSG00000081828	ENSMUST00000120047	Gm11420	-1	82746205	-5294.5	FALSE	FALSE	FALSE	FALSE	FALSE
chr11	83291467	83291816	Blimp1_ChIP-seq_peak241	ENSMUSG00000093483	ENSMUST00000177150	AA465934	1	83291699	-57.5	TRUE	TRUE	FALSE	FALSE	FALSE
chr11	84016222	84016412	Blimp1_ChIP-seq_peak242	ENSMUSG00000034940	ENSMUST00000184239	Synrg	1	84019201	-2884	FALSE	TRUE	FALSE	FALSE	FALSE
chr11	85504311	85505209	Blimp1_ChIP-seq_peak243	ENSMUSG00000059439	ENSMUST00000142596	Bcas3	1	85509627	-4867	FALSE	TRUE	FALSE	FALSE	FALSE
chr11	86174875	86175303	Blimp1_ChIP-seq_peak244	ENSMUSG00000080823	ENSMUST00000121382	Atp5l-ps2	1	86185329	-10240	FALSE	TRUE	FALSE	FALSE	FALSE
chr11	86295550	86295790	Blimp1_ChIP-seq_peak245	ENSMUSG00000034297	ENSMUST00000140514	Med13	-1	86278992	-16678	TRUE	TRUE	FALSE	FALSE	FALSE
chr11	86757514	86757809	Blimp1_ChIP-seq_peak246	ENSMUSG00000047126	ENSMUST00000103186	Cltc	-1	86757565	-96.5	TRUE	TRUE	TRUE	FALSE	FALSE
chr11	88070431	88070723	Blimp1_ChIP-seq_peak247	ENSMUSG00000018377	ENSMUST00000018521	Vezf1	1	88068279	2298	FALSE	FALSE	FALSE	FALSE	FALSE
chr11	88897551	88897919	Blimp1_ChIP-seq_peak248	ENSMUSG00000065012	ENSMUST00000083078	Gm23507	1	88905121	-7386	TRUE	FALSE	FALSE	FALSE	FALSE
chr11	89101157	89101495	Blimp1_ChIP-seq_peak249	ENSMUSG00000088798	ENSMUST00000158173	Gm22534	-1	89087151	-14175	FALSE	TRUE	FALSE	FALSE	FALSE
chr11	89150895	89151253	Blimp1_ChIP-seq_peak250	ENSMUSG00000089485	ENSMUST00000158860	Gm24734	-1	89136766	-14308	TRUE	TRUE	FALSE	FALSE	FALSE
chr11	89326799	89327108	Blimp1_ChIP-seq_peak251	ENSMUSG00000085798	ENSMUST00000140754	Gm2018	1	89302723	24230.5	FALSE	FALSE	FALSE	FALSE	FALSE
chr11	94240355	94240552	Blimp1_ChIP-seq_peak252	ENSMUSG00000044177	ENSMUST00000061469	Wfikkn2	-1	94242707	2253.5	TRUE	FALSE	FALSE	FALSE	FALSE
chr11	94753317	94753510	Blimp1_ChIP-seq_peak253	ENSMUSG00000075611	ENSMUST00000146507	Gm11545	-1	94757763	4349.5	TRUE	FALSE	FALSE	FALSE	FALSE
chr11	96018314	96018513	Blimp1_ChIP-seq_peak254	ENSMUSG00000014351	ENSMUST00000103157	Gip	1	96024545	-6131.5	FALSE	FALSE	FALSE	TRUE	FALSE
chr11	97142361	97142691	Blimp1_ChIP-seq_peak255	ENSMUSG00000099286	ENSMUST00000183796	Mir7235	-1	97146419	3893	TRUE	TRUE	FALSE	FALSE	FALSE
chr11	97485467	97485824	Blimp1_ChIP-seq_peak256	ENSMUSG00000049807	ENSMUST00000093940	Arhgap23	1	97491144	-5498.5	TRUE	TRUE	FALSE	FALSE	FALSE
chr11	100085387	100085621	Blimp1_ChIP-seq_peak257	ENSMUSG00000046095	ENSMUST00000139873	Krt32	-1	100085440	-64	FALSE	FALSE	FALSE	FALSE	FALSE
chr11	100735472	100735805	Blimp1_ChIP-seq_peak258	ENSMUSG00000019173	ENSMUST00000155500	Rab5c	-1	100738176	2537.5	TRUE	TRUE	FALSE	FALSE	FALSE
chr11	100806492	100806696	Blimp1_ChIP-seq_peak259	ENSMUSG00000020919	ENSMUST00000107358	Stat5b	-1	100822528	15934	TRUE	FALSE	FALSE	FALSE	FALSE
chr11	100893506	100893935	Blimp1_ChIP-seq_peak260	ENSMUSG00000004040	ENSMUST00000152601	Stat3	-1	100893743	22.5	TRUE	TRUE	FALSE	FALSE	FALSE
chr11	100931632	100931875	Blimp1_ChIP-seq_peak261	ENSMUSG00000004040	ENSMUST00000092671	Stat3	-1	100939380	7626.5	TRUE	TRUE	FALSE	TRUE	FALSE
chr11	101581326	101581562	Blimp1_ChIP-seq_peak262	ENSMUSG00000034947	ENSMUST00000100403	Tmem106a	1	101582242	-798	TRUE	TRUE	FALSE	FALSE	FALSE
chr11	102296708	102297189	Blimp1_ChIP-seq_peak263	ENSMUSG00000059995	ENSMUST00000073234	Atxn7l3	-1	102296631	-317.5	FALSE	TRUE	FALSE	FALSE	FALSE
chr11	102376682	102377043	Blimp1_ChIP-seq_peak264	ENSMUSG00000087330	ENSMUST00000126237	Bloodlinc	-1	102377020	157.5	TRUE	FALSE	FALSE	FALSE	FALSE
chr11	103862503	103862719	Blimp1_ChIP-seq_peak265	ENSMUSG00000034187	ENSMUST00000127813	Nsf	-1	103872200	9589	FALSE	TRUE	FALSE	FALSE	FALSE
chr11	106516175	106516444	Blimp1_ChIP-seq_peak266	ENSMUSG00000080540	ENSMUST00000116890	Gm22711	1	106501245	15064.5	TRUE	FALSE	FALSE	FALSE	FALSE
chr11	107693848	107694109	Blimp1_ChIP-seq_peak267	ENSMUSG00000020721	ENSMUST00000153080	Helz	1	107672960	21018.5	FALSE	FALSE	FALSE	FALSE	FALSE
chr11	109011745	109012001	Blimp1_ChIP-seq_peak268	ENSMUSG00000081392	ENSMUST00000119655	Gm11668	1	109007651	4222	FALSE	FALSE	FALSE	FALSE	FALSE
chr11	109331486	109331806	Blimp1_ChIP-seq_peak269	ENSMUSG00000099630	ENSMUST00000190043	1700096J18Rik	1	109346839	-15193	TRUE	TRUE	FALSE	FALSE	FALSE
chr11	109362529	109362762	Blimp1_ChIP-seq_peak270	ENSMUSG00000020611	ENSMUST00000020930	Gna13	1	109362831	-185.5	FALSE	FALSE	FALSE	FALSE	FALSE
chr11	110634154	110634639	Blimp1_ChIP-seq_peak271	ENSMUSG00000085985	ENSMUST00000144689	Gm11682	1	110544507	89889.5	TRUE	TRUE	FALSE	FALSE	FALSE
chr11	111070427	111070611	Blimp1_ChIP-seq_peak272	ENSMUSG00000041695	ENSMUST00000042970	Kcnj2	1	111066164	4355	TRUE	TRUE	FALSE	FALSE	FALSE
chr11	115422088	115422350	Blimp1_ChIP-seq_peak273	ENSMUSG00000016940	ENSMUST00000143856	Kctd2	1	115420312	1907	TRUE	FALSE	FALSE	FALSE	FALSE
chr11	115444489	115444794	Blimp1_ChIP-seq_peak274	ENSMUSG00000093096	ENSMUST00000175355	Mir3968	-1	115448060	3418.5	TRUE	TRUE	FALSE	FALSE	FALSE
chr11	116021157	116021361	Blimp1_ChIP-seq_peak275	ENSMUSG00000016559	ENSMUST00000139378	H3f3b	-1	116024473	3214	TRUE	TRUE	FALSE	FALSE	FALSE
chr11	116306470	116306681	Blimp1_ChIP-seq_peak276	ENSMUSG00000020792	ENSMUST00000126731	Exoc7	-1	116306652	76.5	FALSE	FALSE	FALSE	FALSE	FALSE
chr11	116490661	116490859	Blimp1_ChIP-seq_peak277	ENSMUSG00000015869	ENSMUST00000106391	Prpsap1	-1	116490348	-412	FALSE	FALSE	TRUE	FALSE	FALSE
chr11	116658268	116658468	Blimp1_ChIP-seq_peak278	ENSMUSG00000075410	ENSMUST00000156088	Gm11744	1	116657156	1212	TRUE	TRUE	FALSE	FALSE	FALSE
chr11	118257142	118257395	Blimp1_ChIP-seq_peak279	ENSMUSG00000033909	ENSMUST00000148998	Usp36	-1	118263284	6015.5	TRUE	FALSE	FALSE	TRUE	FALSE
chr11	118533053	118533268	Blimp1_ChIP-seq_peak280	ENSMUSG00000025576	ENSMUST00000154746	Rbfox3	-1	118507353	-25807.5	TRUE	FALSE	FALSE	FALSE	FALSE
chr11	119273040	119273281	Blimp1_ChIP-seq_peak281	ENSMUSG00000025579	ENSMUST00000132706	Gaa	1	119274568	-1407.5	TRUE	FALSE	FALSE	FALSE	FALSE
chr11	120350797	120351118	Blimp1_ChIP-seq_peak282	ENSMUSG00000043644	ENSMUST00000143813	0610009L18Rik	1	120348678	2279.5	TRUE	FALSE	FALSE	FALSE	FALSE
chr11	120572893	120573378	Blimp1_ChIP-seq_peak283	ENSMUSG00000025130	ENSMUST00000026122	P4hb	-1	120573253	117.5	TRUE	TRUE	FALSE	FALSE	FALSE
chr11	121014813	121015070	Blimp1_ChIP-seq_peak284	ENSMUSG00000081686	ENSMUST00000118601	Gm11774	-1	121003784	-11157.5	TRUE	TRUE	FALSE	FALSE	FALSE
chr12	3502610	3502889	Blimp1_ChIP-seq_peak285	ENSMUSG00000037486	ENSMUST00000152196	Asxl2	1	3493761	8988.5	TRUE	FALSE	FALSE	FALSE	FALSE
chr12	3891236	3891424	Blimp1_ChIP-seq_peak286	ENSMUSG00000020661	ENSMUST00000172689	Dnmt3a	1	3891728	-398	FALSE	TRUE	FALSE	FALSE	FALSE
chr12	4504493	4504677	Blimp1_ChIP-seq_peak287	ENSMUSG00000020647	ENSMUST00000085814	Ncoa1	-1	4477182	-27403	FALSE	FALSE	FALSE	FALSE	FALSE
chr12	11265772	11266006	Blimp1_ChIP-seq_peak288	ENSMUSG00000020608	ENSMUST00000020931	Smc6	1	11265886	3	FALSE	FALSE	FALSE	FALSE	FALSE
chr12	12317034	12317325	Blimp1_ChIP-seq_peak289	ENSMUSG00000020589	ENSMUST00000069066	Fam49a	1	12262139	55040.5	FALSE	FALSE	FALSE	FALSE	TRUE
chr12	12951417	12951918	Blimp1_ChIP-seq_peak290	ENSMUSG00000037169	ENSMUST00000043396	Mycn	-1	12941914	-9753.5	TRUE	FALSE	TRUE	FALSE	TRUE
chr12	13575357	13575619	Blimp1_ChIP-seq_peak291	ENSMUSG00000096633	ENSMUST00000097247	Gm22170	-1	13507968	-67520	FALSE	FALSE	FALSE	FALSE	FALSE
chr12	25590081	25590408	Blimp1_ChIP-seq_peak292	ENSMUSG00000102431	ENSMUST00000195588	Gm38052	-1	25605335	15090.5	FALSE	FALSE	FALSE	FALSE	FALSE
chr12	30292908	30293196	Blimp1_ChIP-seq_peak293	ENSMUSG00000020672	ENSMUST00000156953	Sntg2	-1	30357683	64631	TRUE	FALSE	FALSE	FALSE	FALSE
chr12	31028023	31028353	Blimp1_ChIP-seq_peak294	ENSMUSG00000077292	ENSMUST00000104104	Gm25408	1	31057075	-28887	TRUE	TRUE	FALSE	FALSE	FALSE
chr12	36165360	36165739	Blimp1_ChIP-seq_peak295	ENSMUSG00000036188	ENSMUST00000041640	Ankmy2	1	36157124	8425.5	TRUE	FALSE	TRUE	TRUE	FALSE
chr12	48134465	48134938	Blimp1_ChIP-seq_peak296							TRUE	TRUE	FALSE	FALSE	FALSE
chr12	49372257	49372471	Blimp1_ChIP-seq_peak297	ENSMUSG00000020950	ENSMUST00000135006	Foxg1	1	49382660	-10296	FALSE	FALSE	FALSE	FALSE	FALSE
chr12	52504712	52504987	Blimp1_ChIP-seq_peak298	ENSMUSG00000035133	ENSMUST00000110725	Arhgap5	1	52516077	-11227.5	FALSE	FALSE	FALSE	FALSE	FALSE
chr12	54947438	54947769	Blimp1_ChIP-seq_peak299	ENSMUSG00000035021	ENSMUST00000173176	Baz1a	-1	54944052	-3551.5	TRUE	FALSE	TRUE	FALSE	FALSE
chr12	57334437	57334629	Blimp1_ChIP-seq_peak300	ENSMUSG00000047022	ENSMUST00000128945	Mipol1	1	57332429	2104	FALSE	FALSE	FALSE	FALSE	FALSE
chr12	59909345	59909553	Blimp1_ChIP-seq_peak301							TRUE	FALSE	FALSE	FALSE	FALSE
chr12	67355735	67356128	Blimp1_ChIP-seq_peak302							TRUE	TRUE	FALSE	FALSE	FALSE
chr12	70103013	70103500	Blimp1_ChIP-seq_peak303	ENSMUSG00000021068	ENSMUST00000095666	Nin	-1	70102854	-402.5	FALSE	FALSE	TRUE	TRUE	FALSE
chr12	73020934	73021247	Blimp1_ChIP-seq_peak304	ENSMUSG00000051367	ENSMUST00000176310	Six1	-1	73042815	21724.5	TRUE	TRUE	FALSE	FALSE	FALSE
chr12	73537793	73538121	Blimp1_ChIP-seq_peak305	ENSMUSG00000034435	ENSMUST00000042975	Tmem30b	-1	73546395	8438	FALSE	TRUE	FALSE	FALSE	FALSE
chr12	74309884	74310185	Blimp1_ChIP-seq_peak306	ENSMUSG00000079061	ENSMUST00000110441	Gm11042	-1	74316394	6359.5	FALSE	TRUE	FALSE	FALSE	FALSE
chr12	79352146	79352360	Blimp1_ChIP-seq_peak307	ENSMUSG00000059060	ENSMUST00000171210	Rad51b	1	79297351	54902	FALSE	FALSE	FALSE	TRUE	FALSE
chr12	80115717	80116076	Blimp1_ChIP-seq_peak308	ENSMUSG00000021127	ENSMUST00000021552	Zfp36l1	-1	80113013	-2883.5	TRUE	TRUE	TRUE	FALSE	FALSE
chr12	82107044	82107318	Blimp1_ChIP-seq_peak309	ENSMUSG00000064714	ENSMUST00000082780	n-R5s62	1	82150468	-43287	FALSE	FALSE	TRUE	FALSE	TRUE
chr12	84784463	84784839	Blimp1_ChIP-seq_peak310	ENSMUSG00000002020	ENSMUST00000166383	Ltbp2	-1	84791843	7192	TRUE	TRUE	FALSE	FALSE	FALSE
chr12	85305354	85305939	Blimp1_ChIP-seq_peak311	ENSMUSG00000045064	ENSMUST00000059341	Zc2hc1c	1	85288591	17055.5	TRUE	TRUE	FALSE	FALSE	FALSE
chr12	85455165	85455396	Blimp1_ChIP-seq_peak312	ENSMUSG00000021250	ENSMUST00000021674	Fos	1	85473890	-18609.5	TRUE	FALSE	FALSE	FALSE	FALSE
chr12	86653250	86653560	Blimp1_ChIP-seq_peak313	ENSMUSG00000075832	ENSMUST00000101884	Gm22004	1	86655125	-1720	TRUE	TRUE	FALSE	FALSE	FALSE
chr12	86769068	86769252	Blimp1_ChIP-seq_peak314	ENSMUSG00000059114	ENSMUST00000095527	Lrrc74a	1	86734383	34777	FALSE	FALSE	FALSE	FALSE	FALSE
chr12	86836715	86837109	Blimp1_ChIP-seq_peak315	ENSMUSG00000088403	ENSMUST00000157778	Gm25888	1	86809957	26955	FALSE	TRUE	FALSE	FALSE	FALSE
chr12	88277992	88278234	Blimp1_ChIP-seq_peak316	ENSMUSG00000079029	ENSMUST00000101168	Gm5662	-1	88274500	-3613	TRUE	FALSE	FALSE	FALSE	FALSE
chr12	97404187	97404617	Blimp1_ChIP-seq_peak317	ENSMUSG00000088448	ENSMUST00000157823	Gm23558	-1	97371113	-33289	FALSE	TRUE	FALSE	FALSE	FALSE
chr12	97785806	97786028	Blimp1_ChIP-seq_peak318							TRUE	FALSE	FALSE	FALSE	FALSE
chr12	98205681	98205887	Blimp1_ChIP-seq_peak319	ENSMUSG00000021003	ENSMUST00000021390	Galc	-1	98259459	53675	FALSE	FALSE	FALSE	FALSE	FALSE
chr12	98302948	98303293	Blimp1_ChIP-seq_peak320	ENSMUSG00000021886	ENSMUST00000075072	Gpr65	1	98268635	34485.5	TRUE	FALSE	FALSE	TRUE	FALSE
chr12	99340804	99341100	Blimp1_ChIP-seq_peak321	ENSMUSG00000033731	ENSMUST00000126476	3300002A11Rik	1	99341154	-202	TRUE	TRUE	FALSE	FALSE	FALSE
chr12	105010536	105010875	Blimp1_ChIP-seq_peak322	ENSMUSG00000054150	ENSMUST00000067005	Syne3	-1	105009809	-896.5	TRUE	TRUE	TRUE	TRUE	FALSE
chr12	108261575	108261881	Blimp1_ChIP-seq_peak323	ENSMUSG00000084883	ENSMUST00000136175	Ccdc85c	-1	108275417	13689	TRUE	TRUE	TRUE	TRUE	TRUE
chr12	108628050	108628435	Blimp1_ChIP-seq_peak324	ENSMUSG00000021262	ENSMUST00000172409	Evl	1	108635753	-7510.5	FALSE	FALSE	TRUE	FALSE	TRUE
chr12	110446825	110447058	Blimp1_ChIP-seq_peak325	ENSMUSG00000017843	ENSMUST00000109832	Ppp2r5c	1	110485739	-38797.5	FALSE	FALSE	FALSE	FALSE	FALSE
chr12	110498513	110498904	Blimp1_ChIP-seq_peak326	ENSMUSG00000017843	ENSMUST00000109832	Ppp2r5c	1	110485739	12969.5	TRUE	TRUE	FALSE	FALSE	FALSE
chr12	110776042	110776332	Blimp1_ChIP-seq_peak327	ENSMUSG00000037957	ENSMUST00000194118	Wdr20	1	110794104	-17917	TRUE	TRUE	FALSE	FALSE	FALSE
chr12	111417413	111417764	Blimp1_ChIP-seq_peak328	ENSMUSG00000021280	ENSMUST00000072646	Exoc3l4	1	111417430	158.5	TRUE	TRUE	TRUE	FALSE	FALSE
chr12	115891915	115892170	Blimp1_ChIP-seq_peak329	ENSMUSG00000105928	ENSMUST00000198106	Gm9256	1	115892884	-841.5	TRUE	FALSE	FALSE	FALSE	FALSE
chr12	116619962	116620226	Blimp1_ChIP-seq_peak330	ENSMUSG00000101814	ENSMUST00000186869	Gm17807	1	116597253	22841	TRUE	TRUE	FALSE	FALSE	FALSE
chr12	117845027	117845279	Blimp1_ChIP-seq_peak331	ENSMUSG00000021175	ENSMUST00000177339	Cdca7l	1	117843888	1265	TRUE	TRUE	FALSE	FALSE	FALSE
chr13	3610924	3611284	Blimp1_ChIP-seq_peak332	ENSMUSG00000033799	ENSMUST00000096069	Fam208b	-1	3611108	4	FALSE	TRUE	FALSE	FALSE	FALSE
chr13	8606705	8606889	Blimp1_ChIP-seq_peak333							FALSE	FALSE	FALSE	FALSE	FALSE
chr13	8745422	8745634	Blimp1_ChIP-seq_peak334	ENSMUSG00000021147	ENSMUST00000177409	Wdr37	-1	8837234	91706	FALSE	FALSE	FALSE	FALSE	FALSE
chr13	11733224	11733650	Blimp1_ChIP-seq_peak335							TRUE	FALSE	FALSE	FALSE	FALSE
chr13	11745274	11745505	Blimp1_ChIP-seq_peak336							TRUE	FALSE	FALSE	FALSE	TRUE
chr13	12489100	12489396	Blimp1_ChIP-seq_peak337	ENSMUSG00000057554	ENSMUST00000124888	Lgals8	-1	12464944	-24304	FALSE	FALSE	FALSE	FALSE	FALSE
chr13	14063438	14063723	Blimp1_ChIP-seq_peak338	ENSMUSG00000021302	ENSMUST00000170957	Ggps1	-1	14063401	-179.5	TRUE	TRUE	FALSE	FALSE	FALSE
chr13	14096306	14096490	Blimp1_ChIP-seq_peak339	ENSMUSG00000064653	ENSMUST00000082719	Gm26129	1	14087439	8959	TRUE	TRUE	FALSE	FALSE	FALSE
chr13	21234018	21234254	Blimp1_ChIP-seq_peak340	ENSMUSG00000021326	ENSMUST00000139287	Trim27	1	21190092	44044	FALSE	TRUE	FALSE	FALSE	FALSE
chr13	21659409	21659754	Blimp1_ChIP-seq_peak341	ENSMUSG00000049737	ENSMUST00000055615	Olfr1361	-1	21659321	-260.5	FALSE	TRUE	FALSE	FALSE	FALSE
chr13	21914686	21914892	Blimp1_ChIP-seq_peak342	ENSMUSG00000105839	ENSMUST00000196554	Gm44456	-1	21925016	10227	FALSE	FALSE	FALSE	FALSE	FALSE
chr13	22028763	22029123	Blimp1_ChIP-seq_peak343	ENSMUSG00000043145	ENSMUST00000146121	Gm11292	1	22026699	2244	TRUE	TRUE	FALSE	FALSE	FALSE
chr13	23467048	23467240	Blimp1_ChIP-seq_peak344	ENSMUSG00000000706	ENSMUST00000110434	Btn1a1	-1	23465901	-1243	FALSE	FALSE	FALSE	FALSE	FALSE
chr13	23584875	23585201	Blimp1_ChIP-seq_peak345	ENSMUSG00000061482	ENSMUST00000102968	Hist1h4d	1	23581598	3440	TRUE	TRUE	FALSE	FALSE	FALSE
chr13	23798455	23798642	Blimp1_ChIP-seq_peak346	ENSMUSG00000087173	ENSMUST00000144770	Gm11337	-1	23804599	6050.5	FALSE	FALSE	FALSE	FALSE	FALSE
chr13	30974152	30974363	Blimp1_ChIP-seq_peak347	ENSMUSG00000056257	ENSMUST00000070258	Gm5447	1	30974204	53.5	FALSE	TRUE	FALSE	FALSE	FALSE
chr13	33004392	33004670	Blimp1_ChIP-seq_peak348	ENSMUSG00000045827	ENSMUST00000006391	Serpinb9	1	33004541	-10	FALSE	TRUE	FALSE	FALSE	FALSE
chr13	34061100	34061322	Blimp1_ChIP-seq_peak349	ENSMUSG00000058672	ENSMUST00000056427	Tubb2a	-1	34078008	16797	FALSE	FALSE	FALSE	FALSE	FALSE
chr13	34099467	34099684	Blimp1_ChIP-seq_peak350	ENSMUSG00000058672	ENSMUST00000056427	Tubb2a	-1	34078008	-21567.5	FALSE	FALSE	FALSE	FALSE	FALSE
chr13	34162825	34163169	Blimp1_ChIP-seq_peak351	ENSMUSG00000071451	ENSMUST00000124996	Psmg4	1	34162964	33	TRUE	TRUE	FALSE	FALSE	FALSE
chr13	35737368	35737655	Blimp1_ChIP-seq_peak352	ENSMUSG00000059288	ENSMUST00000163595	Cdyl	1	35741313	-3801.5	TRUE	TRUE	FALSE	FALSE	FALSE
chr13	43122458	43122797	Blimp1_ChIP-seq_peak353	ENSMUSG00000054728	ENSMUST00000136576	Phactr1	1	43122857	-229.5	TRUE	FALSE	FALSE	FALSE	TRUE
chr13	43561063	43561302	Blimp1_ChIP-seq_peak354	ENSMUSG00000021371	ENSMUST00000021800	Mcur1	-1	43560191	-991.5	TRUE	TRUE	FALSE	TRUE	FALSE
chr13	45906380	45906668	Blimp1_ChIP-seq_peak355	ENSMUSG00000046876	ENSMUST00000167708	Atxn1	-1	45964991	58467	TRUE	TRUE	FALSE	FALSE	FALSE
chr13	47161872	47162278	Blimp1_ChIP-seq_peak356	ENSMUSG00000038068	ENSMUST00000110111	Rnf144b	1	47194003	-31928	FALSE	TRUE	FALSE	FALSE	FALSE
chr13	48977939	48978336	Blimp1_ChIP-seq_peak357	ENSMUSG00000097059	ENSMUST00000180775	Fam120aos	1	48968287	9850.5	TRUE	TRUE	FALSE	FALSE	FALSE
chr13	49220711	49221181	Blimp1_ChIP-seq_peak358	ENSMUSG00000037960	ENSMUST00000048946	Card19	-1	49216026	-4920	TRUE	TRUE	FALSE	FALSE	FALSE
chr13	51406659	51406845	Blimp1_ChIP-seq_peak359	ENSMUSG00000067586	ENSMUST00000087978	S1pr3	1	51408618	-1866	FALSE	FALSE	FALSE	FALSE	TRUE
chr13	52565567	52565793	Blimp1_ChIP-seq_peak360	ENSMUSG00000021457	ENSMUST00000120135	Syk	1	52583173	-17493	TRUE	TRUE	FALSE	FALSE	FALSE
chr13	54249181	54249492	Blimp1_ChIP-seq_peak361	ENSMUSG00000090016	ENSMUST00000160797	Gm16578	-1	54223023	-26313.5	FALSE	FALSE	FALSE	FALSE	FALSE
chr13	55068002	55068381	Blimp1_ChIP-seq_peak362	ENSMUSG00000094446	ENSMUST00000075962	Gm6344	1	55085777	-17585.5	TRUE	TRUE	FALSE	FALSE	FALSE
chr13	59993246	59993510	Blimp1_ChIP-seq_peak363							FALSE	FALSE	FALSE	FALSE	FALSE
chr13	65972109	65972557	Blimp1_ChIP-seq_peak364	ENSMUSG00000055763	ENSMUST00000069489	Rybp-ps	1	66007672	-35339	TRUE	FALSE	FALSE	FALSE	FALSE
chr13	66641102	66641644	Blimp1_ChIP-seq_peak365	ENSMUSG00000074830	ENSMUST00000071320	Zfp640	-1	66673330	31957	TRUE	TRUE	FALSE	FALSE	FALSE
chr13	67544195	67544513	Blimp1_ChIP-seq_peak366	ENSMUSG00000095432	ENSMUST00000181892	Zfp748	-1	67553138	8784	FALSE	TRUE	FALSE	FALSE	FALSE
chr13	70121888	70122153	Blimp1_ChIP-seq_peak367	ENSMUSG00000077594	ENSMUST00000104406	Gm26018	1	70168832	-46811.5	TRUE	FALSE	FALSE	FALSE	FALSE
chr13	72609370	72609554	Blimp1_ChIP-seq_peak368	ENSMUSG00000093587	ENSMUST00000177421	Gm20554	-1	72627013	17551	FALSE	FALSE	FALSE	TRUE	FALSE
chr13	72666501	72666723	Blimp1_ChIP-seq_peak369	ENSMUSG00000001504	ENSMUST00000172353	Irx2	1	72632597	34015	TRUE	FALSE	FALSE	FALSE	TRUE
chr13	72716486	72716697	Blimp1_ChIP-seq_peak370	ENSMUSG00000001504	ENSMUST00000172353	Irx2	1	72632597	83994.5	TRUE	FALSE	FALSE	FALSE	FALSE
chr13	73764460	73764775	Blimp1_ChIP-seq_peak371	ENSMUSG00000017756	ENSMUST00000017900	Slc12a7	1	73763697	920.5	TRUE	TRUE	FALSE	FALSE	FALSE
chr13	73778419	73778729	Blimp1_ChIP-seq_peak372	ENSMUSG00000017756	ENSMUST00000017900	Slc12a7	1	73763697	14877	FALSE	FALSE	FALSE	FALSE	FALSE
chr13	74639648	74640041	Blimp1_ChIP-seq_peak373	ENSMUSG00000021583	ENSMUST00000169114	Erap1	1	74639872	-27.5	TRUE	TRUE	FALSE	FALSE	FALSE
chr13	76442793	76443004	Blimp1_ChIP-seq_peak374	ENSMUSG00000021596	ENSMUST00000125209	Mctp1	1	76384535	58363.5	FALSE	FALSE	FALSE	FALSE	FALSE
chr13	83793438	83793759	Blimp1_ChIP-seq_peak375	ENSMUSG00000050334	ENSMUST00000187663	C130071C03Rik	1	83738863	54735.5	TRUE	TRUE	FALSE	FALSE	FALSE
chr13	89739618	89739903	Blimp1_ChIP-seq_peak376	ENSMUSG00000089940	ENSMUST00000161917	Gm4117	1	89739464	296.5	FALSE	FALSE	FALSE	FALSE	FALSE
chr13	93967484	93967669	Blimp1_ChIP-seq_peak377	ENSMUSG00000089486	ENSMUST00000158861	Gm24737	1	93956310	11266.5	FALSE	FALSE	FALSE	FALSE	FALSE
chr13	95493482	95493758	Blimp1_ChIP-seq_peak378	ENSMUSG00000021679	ENSMUST00000022186	S100z	-1	95478655	-14965	TRUE	FALSE	TRUE	FALSE	FALSE
chr13	95494357	95494602	Blimp1_ChIP-seq_peak379	ENSMUSG00000021679	ENSMUST00000022186	S100z	-1	95478655	-15824.5	FALSE	FALSE	TRUE	FALSE	TRUE
chr13	95534348	95534595	Blimp1_ChIP-seq_peak380	ENSMUSG00000021678	ENSMUST00000022185	F2rl1	-1	95525240	-9231.5	TRUE	TRUE	FALSE	FALSE	FALSE
chr13	98261723	98261957	Blimp1_ChIP-seq_peak381	ENSMUSG00000041747	ENSMUST00000040972	Utp15	-1	98262992	1152	FALSE	FALSE	FALSE	FALSE	FALSE
chr13	103622756	103623058	Blimp1_ChIP-seq_peak382	ENSMUSG00000096642	ENSMUST00000179897	Gm24870	1	103641926	-19019	FALSE	FALSE	FALSE	FALSE	FALSE
chr13	104285962	104286199	Blimp1_ChIP-seq_peak383	ENSMUSG00000046169	ENSMUST00000065766	Adamts6	1	104287873	-1792.5	FALSE	TRUE	FALSE	FALSE	FALSE
chr13	107550095	107550305	Blimp1_ChIP-seq_peak384							FALSE	FALSE	FALSE	FALSE	FALSE
chr13	108316099	108316372	Blimp1_ChIP-seq_peak385	ENSMUSG00000090358	ENSMUST00000164299	Gm2822	-1	108316273	37.5	FALSE	TRUE	FALSE	FALSE	FALSE
chr13	113013378	113013784	Blimp1_ChIP-seq_peak386	ENSMUSG00000074651	ENSMUST00000092089	Mcidas	1	112993868	19713	TRUE	TRUE	FALSE	FALSE	FALSE
chr13	115564501	115564719	Blimp1_ChIP-seq_peak387							TRUE	FALSE	FALSE	FALSE	FALSE
chr14	3130452	3130644	Blimp1_ChIP-seq_peak388	ENSMUSG00000071613	ENSMUST00000170790	Gm10340	1	3133997	-3449	FALSE	FALSE	FALSE	FALSE	FALSE
chr14	7993953	7994150	Blimp1_ChIP-seq_peak389	ENSMUSG00000025279	ENSMUST00000026315	Dnase1l3	-1	7994573	521.5	FALSE	FALSE	FALSE	FALSE	FALSE
chr14	7998011	7998322	Blimp1_ChIP-seq_peak390	ENSMUSG00000025279	ENSMUST00000026315	Dnase1l3	-1	7994573	-3593.5	FALSE	FALSE	FALSE	FALSE	FALSE
chr14	8342845	8343107	Blimp1_ChIP-seq_peak391	ENSMUSG00000021750	ENSMUST00000120411	Fam107a	-1	8318023	-24953	TRUE	FALSE	TRUE	FALSE	FALSE
chr14	15501346	15501688	Blimp1_ChIP-seq_peak392	ENSMUSG00000045201	ENSMUST00000055211	Lrrc3b	-1	15438987	-62530	FALSE	TRUE	FALSE	FALSE	FALSE
chr14	15909215	15909493	Blimp1_ChIP-seq_peak393							FALSE	TRUE	FALSE	FALSE	FALSE
chr14	20480474	20480739	Blimp1_ChIP-seq_peak394	ENSMUSG00000021814	ENSMUST00000065504	Anxa7	-1	20480133	-473.5	FALSE	FALSE	FALSE	FALSE	FALSE
chr14	25606510	25606711	Blimp1_ChIP-seq_peak395	ENSMUSG00000007817	ENSMUST00000160190	Zmiz1	1	25607357	-746.5	TRUE	FALSE	TRUE	FALSE	FALSE
chr14	26487213	26487559	Blimp1_ChIP-seq_peak396	ENSMUSG00000065864	ENSMUST00000083930	Gm24031	1	26497655	-10269	TRUE	TRUE	FALSE	FALSE	FALSE
chr14	26571944	26572280	Blimp1_ChIP-seq_peak397	ENSMUSG00000107911	ENSMUST00000203611	Gm7565	1	26565766	6346	TRUE	FALSE	FALSE	FALSE	FALSE
chr14	27562693	27563046	Blimp1_ChIP-seq_peak398	ENSMUSG00000064836	ENSMUST00000082902	Gm25697	-1	27527848	-35021.5	TRUE	TRUE	FALSE	FALSE	FALSE
chr14	28949987	28950441	Blimp1_ChIP-seq_peak399	ENSMUSG00000088682	ENSMUST00000158057	Gm23999	-1	29009799	59585	TRUE	TRUE	FALSE	FALSE	FALSE
chr14	31432196	31432387	Blimp1_ChIP-seq_peak400	ENSMUSG00000021892	ENSMUST00000091903	Sh3bp5	-1	31436065	3773.5	TRUE	TRUE	FALSE	FALSE	FALSE
chr14	32358082	32358374	Blimp1_ChIP-seq_peak401	ENSMUSG00000072473	ENSMUST00000100723	1700024G13Rik	-1	32388373	30145	FALSE	TRUE	FALSE	FALSE	FALSE
chr14	32657459	32658091	Blimp1_ChIP-seq_peak402	ENSMUSG00000071540	ENSMUST00000096038	3425401B19Rik	-1	32685272	27497	TRUE	TRUE	FALSE	FALSE	FALSE
chr14	34611211	34611508	Blimp1_ChIP-seq_peak403	ENSMUSG00000021799	ENSMUST00000168444	Opn4	-1	34600142	-11217.5	TRUE	FALSE	FALSE	FALSE	FALSE
chr14	36864148	36864341	Blimp1_ChIP-seq_peak404	ENSMUSG00000065894	ENSMUST00000083960	n-R5s46	-1	36856044	-8200.5	FALSE	TRUE	FALSE	FALSE	FALSE
chr14	37349265	37349494	Blimp1_ChIP-seq_peak405	ENSMUSG00000077786	ENSMUST00000104598	Gm23909	-1	37437620	88240.5	FALSE	FALSE	FALSE	FALSE	FALSE
chr14	41105215	41105470	Blimp1_ChIP-seq_peak406	ENSMUSG00000037798	ENSMUST00000047286	Mat1a	1	41105381	-38.5	TRUE	TRUE	FALSE	FALSE	FALSE
chr14	44981617	44981820	Blimp1_ChIP-seq_peak407	ENSMUSG00000037759	ENSMUST00000046891	Ptger2	1	44988195	-6476.5	TRUE	TRUE	FALSE	FALSE	FALSE
chr14	46412561	46412887	Blimp1_ChIP-seq_peak408	ENSMUSG00000021835	ENSMUST00000074077	Bmp4	-1	46390669	-22055	TRUE	FALSE	FALSE	TRUE	FALSE
chr14	47751383	47751688	Blimp1_ChIP-seq_peak409	ENSMUSG00000102171	ENSMUST00000192676	Gm37874	1	47737339	14196.5	TRUE	TRUE	FALSE	FALSE	FALSE
chr14	50470441	50471110	Blimp1_ChIP-seq_peak410	ENSMUSG00000095765	ENSMUST00000205518	Olfr741	1	50472947	-2171.5	FALSE	TRUE	FALSE	FALSE	FALSE
chr14	50924825	50925010	Blimp1_ChIP-seq_peak411	ENSMUSG00000006289	ENSMUST00000159292	Osgep	-1	50924893	-24.5	FALSE	FALSE	FALSE	FALSE	FALSE
chr14	50930917	50931209	Blimp1_ChIP-seq_peak412	ENSMUSG00000035953	ENSMUST00000049312	Tmem55b	-1	50930856	-207	FALSE	FALSE	FALSE	FALSE	FALSE
chr14	54706394	54706653	Blimp1_ChIP-seq_peak413	ENSMUSG00000052435	ENSMUST00000064290	Cebpe	-1	54712174	5650.5	TRUE	TRUE	FALSE	FALSE	FALSE
chr14	55590796	55591079	Blimp1_ChIP-seq_peak414	ENSMUSG00000079197	ENSMUST00000159845	Psme2	-1	55590948	10.5	TRUE	TRUE	FALSE	FALSE	FALSE
chr14	56575150	56575669	Blimp1_ChIP-seq_peak415	ENSMUSG00000054509	ENSMUST00000161553	Parp4	1	56575619	-209.5	TRUE	TRUE	TRUE	FALSE	FALSE
chr14	56958927	56959111	Blimp1_ChIP-seq_peak416	ENSMUSG00000096144	ENSMUST00000178161	B020004C17Rik	1	57015134	-56115	FALSE	TRUE	FALSE	FALSE	FALSE
chr14	57753614	57753873	Blimp1_ChIP-seq_peak417	ENSMUSG00000021959	ENSMUST00000174166	Lats2	-1	57758388	4644.5	TRUE	FALSE	FALSE	FALSE	FALSE
chr14	59201075	59201309	Blimp1_ChIP-seq_peak418	ENSMUSG00000035469	ENSMUST00000173547	Rcbtb1	1	59201209	-17	FALSE	FALSE	TRUE	FALSE	FALSE
chr14	63810185	63810706	Blimp1_ChIP-seq_peak419	ENSMUSG00000035067	ENSMUST00000120820	Xkr6	1	63795019	15426.5	FALSE	TRUE	FALSE	FALSE	FALSE
chr14	63904232	63904448	Blimp1_ChIP-seq_peak420	ENSMUSG00000063060	ENSMUST00000079652	Sox7	1	63943674	-39334	FALSE	FALSE	FALSE	FALSE	FALSE
chr14	64049422	64049606	Blimp1_ChIP-seq_peak421	ENSMUSG00000034623	ENSMUST00000089338	Prss55	-1	64085408	35894	FALSE	FALSE	TRUE	FALSE	FALSE
chr14	64309776	64310291	Blimp1_ChIP-seq_peak422							TRUE	TRUE	TRUE	FALSE	FALSE
chr14	64824351	64824614	Blimp1_ChIP-seq_peak423	ENSMUSG00000021972	ENSMUST00000176386	Hmbox1	-1	64822296	-2186.5	FALSE	FALSE	FALSE	FALSE	FALSE
chr14	65805959	65806248	Blimp1_ChIP-seq_peak424	ENSMUSG00000022033	ENSMUST00000139644	Pbk	1	65806232	-128.5	TRUE	TRUE	FALSE	FALSE	FALSE
chr14	66027883	66028273	Blimp1_ChIP-seq_peak425	ENSMUSG00000068165	ENSMUST00000089275	Gm10233	1	66044988	-16910	FALSE	TRUE	FALSE	FALSE	FALSE
chr14	66791901	66792165	Blimp1_ChIP-seq_peak426	ENSMUSG00000057913	ENSMUST00000071522	Gm10032	1	66784529	7504	TRUE	FALSE	TRUE	FALSE	FALSE
chr14	67932464	67932918	Blimp1_ChIP-seq_peak427	ENSMUSG00000044447	ENSMUST00000039135	Dock5	-1	67933572	881	TRUE	FALSE	FALSE	FALSE	FALSE
chr14	69814533	69815049	Blimp1_ChIP-seq_peak428	ENSMUSG00000022075	ENSMUST00000022665	Rhobtb2	-1	69805530	-9261	TRUE	FALSE	FALSE	FALSE	TRUE
chr14	69815661	69815886	Blimp1_ChIP-seq_peak429	ENSMUSG00000022075	ENSMUST00000022665	Rhobtb2	-1	69805530	-10243.5	TRUE	TRUE	FALSE	FALSE	FALSE
chr14	70772949	70773359	Blimp1_ChIP-seq_peak430	ENSMUSG00000022102	ENSMUST00000169106	Dok2	1	70773272	-118	TRUE	TRUE	FALSE	TRUE	FALSE
chr14	72674831	72675094	Blimp1_ChIP-seq_peak431	ENSMUSG00000033487	ENSMUST00000161550	Fndc3a	-1	72652076	-22886.5	TRUE	TRUE	FALSE	FALSE	FALSE
chr14	75513369	75513646	Blimp1_ChIP-seq_peak432	ENSMUSG00000091722	ENSMUST00000164848	Siah3	1	75455982	57525.5	FALSE	FALSE	FALSE	FALSE	FALSE
chr14	76302390	76302912	Blimp1_ChIP-seq_peak433	ENSMUSG00000095427	ENSMUST00000095471	Rps2-ps6	-1	76237353	-65298	FALSE	FALSE	TRUE	TRUE	TRUE
chr14	78739824	78740042	Blimp1_ChIP-seq_peak434	ENSMUSG00000034731	ENSMUST00000074729	Dgkh	-1	78725089	-14844	FALSE	FALSE	FALSE	FALSE	TRUE
chr14	78884131	78884315	Blimp1_ChIP-seq_peak435	ENSMUSG00000058997	ENSMUST00000040990	Vwa8	1	78849178	35045	FALSE	FALSE	FALSE	FALSE	FALSE
chr14	79362628	79363015	Blimp1_ChIP-seq_peak436	ENSMUSG00000022020	ENSMUST00000171928	Naa16	-1	79343197	-19624.5	TRUE	TRUE	FALSE	FALSE	FALSE
chr14	79987633	79987911	Blimp1_ChIP-seq_peak437	ENSMUSG00000022026	ENSMUST00000088735	Olfm4	1	80000302	-12530	FALSE	FALSE	FALSE	FALSE	TRUE
chr14	96351451	96351809	Blimp1_ChIP-seq_peak438	ENSMUSG00000065042	ENSMUST00000083108	Gm24043	1	96444955	-93325	FALSE	TRUE	FALSE	FALSE	FALSE
chr14	99440683	99440929	Blimp1_ChIP-seq_peak439	ENSMUSG00000064584	ENSMUST00000082650	Gm25130	-1	99360827	-79979	FALSE	FALSE	FALSE	FALSE	FALSE
chr14	107453014	107453208	Blimp1_ChIP-seq_peak440							FALSE	FALSE	FALSE	FALSE	TRUE
chr14	118253360	118253720	Blimp1_ChIP-seq_peak441	ENSMUSG00000090534	ENSMUST00000169262	Gm4675	1	118253716	-176	TRUE	FALSE	TRUE	TRUE	FALSE
chr14	119896023	119896318	Blimp1_ChIP-seq_peak442							TRUE	FALSE	TRUE	TRUE	FALSE
chr14	120841344	120841703	Blimp1_ChIP-seq_peak443	ENSMUSG00000084476	ENSMUST00000122527	Gm25781	1	120798853	42670.5	TRUE	FALSE	FALSE	FALSE	TRUE
chr14	121104516	121104703	Blimp1_ChIP-seq_peak444	ENSMUSG00000025555	ENSMUST00000153607	Farp1	1	121102079	2530.5	TRUE	FALSE	FALSE	TRUE	FALSE
chr14	122538539	122538784	Blimp1_ChIP-seq_peak445	ENSMUSG00000041650	ENSMUST00000135578	Pcca	1	122534345	4316.5	FALSE	FALSE	FALSE	FALSE	FALSE
chr14	123094280	123094567	Blimp1_ChIP-seq_peak446							TRUE	TRUE	FALSE	FALSE	FALSE
chr15	7493990	7494194	Blimp1_ChIP-seq_peak447	ENSMUSG00000042961	ENSMUST00000160207	Egflam	-1	7398395	-95697	FALSE	FALSE	FALSE	FALSE	FALSE
chr15	8102119	8102320	Blimp1_ChIP-seq_peak448	ENSMUSG00000039828	ENSMUST00000045766	Wdr70	-1	8099209	-3010.5	FALSE	FALSE	FALSE	FALSE	FALSE
chr15	9070278	9070474	Blimp1_ChIP-seq_peak449	ENSMUSG00000022253	ENSMUST00000100789	Nadk2	1	9071260	-884	TRUE	TRUE	FALSE	FALSE	FALSE
chr15	9245999	9246301	Blimp1_ChIP-seq_peak450	ENSMUSG00000072664	ENSMUST00000175695	Ugt3a1	1	9273319	-27169	TRUE	TRUE	FALSE	FALSE	FALSE
chr15	12232391	12232747	Blimp1_ChIP-seq_peak451	ENSMUSG00000039458	ENSMUST00000173071	Mtmr12	1	12223354	9215	TRUE	FALSE	FALSE	FALSE	TRUE
chr15	23021554	23021807	Blimp1_ChIP-seq_peak452	ENSMUSG00000040420	ENSMUST00000170626	Cdh18	1	23036455	-14774.5	FALSE	TRUE	FALSE	FALSE	FALSE
chr15	24687557	24687811	Blimp1_ChIP-seq_peak453							FALSE	FALSE	FALSE	FALSE	FALSE
chr15	25916362	25916579	Blimp1_ChIP-seq_peak454	ENSMUSG00000022270	ENSMUST00000110438	Fam134b	1	25940887	-24416.5	FALSE	FALSE	FALSE	FALSE	FALSE
chr15	28654024	28654275	Blimp1_ChIP-seq_peak455							TRUE	FALSE	FALSE	FALSE	FALSE
chr15	37562112	37562364	Blimp1_ChIP-seq_peak456	ENSMUSG00000080425	ENSMUST00000116775	Gm24833	-1	37603534	41296	FALSE	FALSE	FALSE	FALSE	FALSE
chr15	38317135	38317332	Blimp1_ChIP-seq_peak457	ENSMUSG00000037465	ENSMUST00000074043	Klf10	-1	38300707	-16526.5	TRUE	FALSE	FALSE	FALSE	FALSE
chr15	41404032	41404476	Blimp1_ChIP-seq_peak458	ENSMUSG00000022307	ENSMUST00000090096	Oxr1	1	41447482	-43228	FALSE	TRUE	FALSE	FALSE	FALSE
chr15	47104694	47104920	Blimp1_ChIP-seq_peak459							FALSE	TRUE	FALSE	FALSE	FALSE
chr15	50963792	50964109	Blimp1_ChIP-seq_peak460	ENSMUSG00000038679	ENSMUST00000185183	Trps1	-1	50890463	-73487.5	TRUE	FALSE	FALSE	FALSE	FALSE
chr15	51394865	51395231	Blimp1_ChIP-seq_peak461							FALSE	TRUE	FALSE	FALSE	FALSE
chr15	56340045	56340364	Blimp1_ChIP-seq_peak462							TRUE	TRUE	FALSE	FALSE	FALSE
chr15	56706048	56706295	Blimp1_ChIP-seq_peak463	ENSMUSG00000022367	ENSMUST00000050544	Has2	-1	56694539	-11632.5	FALSE	FALSE	FALSE	FALSE	FALSE
chr15	58138536	58138726	Blimp1_ChIP-seq_peak464	ENSMUSG00000022359	ENSMUST00000067563	Wdyhv1	1	58141436	-2805	TRUE	FALSE	FALSE	FALSE	FALSE
chr15	59423977	59424223	Blimp1_ChIP-seq_peak465	ENSMUSG00000059586	ENSMUST00000168722	Nsmce2	1	59374198	49902	FALSE	TRUE	FALSE	FALSE	FALSE
chr15	61984983	61985232	Blimp1_ChIP-seq_peak466	ENSMUSG00000022346	ENSMUST00000188482	Myc	1	61985341	-233.5	TRUE	TRUE	FALSE	FALSE	FALSE
chr15	62060422	62060606	Blimp1_ChIP-seq_peak467	ENSMUSG00000098308	ENSMUST00000185059	Gm27782	1	62080245	-19731	FALSE	FALSE	TRUE	FALSE	TRUE
chr15	64939842	64940136	Blimp1_ChIP-seq_peak468	ENSMUSG00000022376	ENSMUST00000023007	Adcy8	-1	64922296	-17693	FALSE	TRUE	FALSE	FALSE	FALSE
chr15	67039566	67039896	Blimp1_ChIP-seq_peak469	ENSMUSG00000005125	ENSMUST00000164070	Ndrg1	-1	66969640	-70091	TRUE	FALSE	FALSE	FALSE	FALSE
chr15	67046808	67046999	Blimp1_ChIP-seq_peak470	ENSMUSG00000013846	ENSMUST00000092640	St3gal1	-1	67113992	67088.5	TRUE	FALSE	TRUE	FALSE	FALSE
chr15	73471193	73471531	Blimp1_ChIP-seq_peak471	ENSMUSG00000036661	ENSMUST00000043414	Dennd3	1	73512560	-41198	TRUE	FALSE	FALSE	FALSE	TRUE
chr15	74720921	74721239	Blimp1_ChIP-seq_peak472	ENSMUSG00000056665	ENSMUST00000070923	Them6	1	74721204	-124	FALSE	TRUE	FALSE	FALSE	FALSE
chr15	77836140	77836441	Blimp1_ChIP-seq_peak473	ENSMUSG00000084497	ENSMUST00000122548	Gm22107	-1	77840756	4465.5	FALSE	TRUE	FALSE	FALSE	FALSE
chr15	80720317	80720506	Blimp1_ChIP-seq_peak474	ENSMUSG00000047888	ENSMUST00000067689	Tnrc6b	1	80711319	9092.5	FALSE	FALSE	FALSE	FALSE	FALSE
chr15	82126707	82126903	Blimp1_ChIP-seq_peak475	ENSMUSG00000068114	ENSMUST00000089174	Ccdc134	1	82127922	-1117	TRUE	FALSE	FALSE	FALSE	FALSE
chr15	82345995	82346443	Blimp1_ChIP-seq_peak476	ENSMUSG00000022452	ENSMUST00000161892	Smdt1	1	82346014	205	TRUE	TRUE	FALSE	FALSE	FALSE
chr15	82852866	82853057	Blimp1_ChIP-seq_peak477	ENSMUSG00000100199	ENSMUST00000186291	Gm20324	1	82899080	-46118.5	FALSE	FALSE	FALSE	FALSE	FALSE
chr15	86007690	86007937	Blimp1_ChIP-seq_peak478	ENSMUSG00000016028	ENSMUST00000016172	Celsr1	-1	86033777	25963.5	TRUE	TRUE	FALSE	FALSE	FALSE
chr15	96567023	96567366	Blimp1_ChIP-seq_peak479	ENSMUSG00000023169	ENSMUST00000100262	Slc38a1	-1	96641962	74767.5	TRUE	TRUE	FALSE	FALSE	FALSE
chr15	97049426	97049649	Blimp1_ChIP-seq_peak480	ENSMUSG00000022464	ENSMUST00000023101	Slc38a4	-1	97055956	6418.5	FALSE	FALSE	FALSE	TRUE	FALSE
chr15	98933932	98934130	Blimp1_ChIP-seq_peak481	ENSMUSG00000023004	ENSMUST00000140969	Tuba1b	-1	98934438	407	FALSE	FALSE	FALSE	FALSE	FALSE
chr15	98985673	98985987	Blimp1_ChIP-seq_peak482	ENSMUSG00000097587	ENSMUST00000180490	4930578M01Rik	1	98985965	-135	TRUE	TRUE	FALSE	FALSE	FALSE
chr15	99066903	99067170	Blimp1_ChIP-seq_peak483	ENSMUSG00000032783	ENSMUST00000039665	Troap	1	99074973	-7936.5	FALSE	TRUE	FALSE	FALSE	FALSE
chr15	101071401	101071605	Blimp1_ChIP-seq_peak484	ENSMUSG00000095440	ENSMUST00000178140	Fignl2	-1	101054399	-17104	FALSE	FALSE	FALSE	TRUE	FALSE
chr15	102006404	102006754	Blimp1_ChIP-seq_peak485	ENSMUSG00000049382	ENSMUST00000023952	Krt8	-1	102004342	-2237	TRUE	TRUE	FALSE	FALSE	FALSE
chr15	102920778	102921026	Blimp1_ChIP-seq_peak486	ENSMUSG00000001655	ENSMUST00000001700	Hoxc13	1	102921103	-201	FALSE	FALSE	FALSE	FALSE	FALSE
chr15	103001321	103001587	Blimp1_ChIP-seq_peak487	ENSMUSG00000001661	ENSMUST00000173421	Hoxc6	1	103000529	925	TRUE	TRUE	FALSE	FALSE	FALSE
chr15	103215295	103215562	Blimp1_ChIP-seq_peak488	ENSMUSG00000009575	ENSMUST00000127191	Cbx5	-1	103215366	-62.5	TRUE	TRUE	FALSE	TRUE	FALSE
chr16	4913827	4914033	Blimp1_ChIP-seq_peak489	ENSMUSG00000022516	ENSMUST00000050881	Nudt16l1	1	4939111	-25181	TRUE	TRUE	FALSE	FALSE	FALSE
chr16	5203901	5204099	Blimp1_ChIP-seq_peak490	ENSMUSG00000023143	ENSMUST00000147567	Nagpa	-1	5204002	2	FALSE	FALSE	FALSE	FALSE	FALSE
chr16	7303007	7303246	Blimp1_ChIP-seq_peak491							FALSE	TRUE	FALSE	FALSE	FALSE
chr16	7303373	7303691	Blimp1_ChIP-seq_peak492							FALSE	TRUE	FALSE	FALSE	FALSE
chr16	8083878	8084308	Blimp1_ChIP-seq_peak493							FALSE	TRUE	FALSE	FALSE	FALSE
chr16	8669128	8669384	Blimp1_ChIP-seq_peak494	ENSMUSG00000008393	ENSMUST00000008537	Carhsp1	-1	8672153	2897	TRUE	FALSE	FALSE	FALSE	FALSE
chr16	9838534	9838718	Blimp1_ChIP-seq_peak495	ENSMUSG00000059003	ENSMUST00000199267	Grin2a	-1	9797333	-41293	FALSE	FALSE	FALSE	FALSE	FALSE
chr16	10465264	10465574	Blimp1_ChIP-seq_peak496	ENSMUSG00000050908	ENSMUST00000051118	Tvp23a	-1	10447362	-18057	TRUE	TRUE	FALSE	FALSE	FALSE
chr16	10770465	10770772	Blimp1_ChIP-seq_peak497	ENSMUSG00000038037	ENSMUST00000038099	Socs1	-1	10785536	14917.5	TRUE	TRUE	FALSE	FALSE	FALSE
chr16	11143982	11144204	Blimp1_ChIP-seq_peak498	ENSMUSG00000076258	ENSMUST00000102303	Gm23935	1	11144125	-32	FALSE	FALSE	FALSE	FALSE	FALSE
chr16	13028326	13028834	Blimp1_ChIP-seq_peak499	ENSMUSG00000022545	ENSMUST00000023206	Ercc4	1	13109684	-81104	FALSE	TRUE	FALSE	FALSE	FALSE
chr16	20672616	20672857	Blimp1_ChIP-seq_peak500	ENSMUSG00000045983	ENSMUST00000115463	Eif4g1	1	20672746	-9.5	FALSE	FALSE	FALSE	FALSE	FALSE
chr16	21836579	21837003	Blimp1_ChIP-seq_peak501	ENSMUSG00000097401	ENSMUST00000181834	Gm26744	-1	21845776	8985	TRUE	TRUE	FALSE	FALSE	FALSE
chr16	21955208	21955421	Blimp1_ChIP-seq_peak502	ENSMUSG00000022856	ENSMUST00000023562	Tmem41a	-1	21947552	-7762.5	FALSE	FALSE	TRUE	FALSE	TRUE
chr16	25410853	25411295	Blimp1_ChIP-seq_peak503							FALSE	TRUE	FALSE	FALSE	FALSE
chr16	29775104	29775368	Blimp1_ChIP-seq_peak504	ENSMUSG00000097307	ENSMUST00000181815	Gm26834	1	29811058	-35822	FALSE	FALSE	TRUE	TRUE	FALSE
chr16	30285738	30286034	Blimp1_ChIP-seq_peak505	ENSMUSG00000052316	ENSMUST00000064606	Lrrc15	-1	30283256	-2630	TRUE	FALSE	TRUE	FALSE	FALSE
chr16	31233942	31234391	Blimp1_ChIP-seq_peak506	ENSMUSG00000098403	ENSMUST00000183720	Gm27415	1	31261505	-27338.5	TRUE	TRUE	FALSE	TRUE	FALSE
chr16	32724409	32724655	Blimp1_ChIP-seq_peak507	ENSMUSG00000098225	ENSMUST00000182938	Gm9556	1	32726666	-2134	FALSE	FALSE	FALSE	FALSE	FALSE
chr16	32738917	32739239	Blimp1_ChIP-seq_peak508	ENSMUSG00000079620	ENSMUST00000142355	Muc4	1	32736197	2881	FALSE	TRUE	TRUE	TRUE	TRUE
chr16	33038881	33039107	Blimp1_ChIP-seq_peak509	ENSMUSG00000035578	ENSMUST00000133219	Iqcg	-1	33023937	-15057	FALSE	FALSE	FALSE	FALSE	FALSE
chr16	34198646	34199017	Blimp1_ChIP-seq_peak510	ENSMUSG00000061751	ENSMUST00000114963	Kalrn	-1	34163279	-35552.5	TRUE	TRUE	FALSE	FALSE	FALSE
chr16	35770429	35770796	Blimp1_ChIP-seq_peak511	ENSMUSG00000022849	ENSMUST00000023555	Hspbap1	1	35770386	226.5	TRUE	FALSE	TRUE	FALSE	FALSE
chr16	35788387	35788632	Blimp1_ChIP-seq_peak512	ENSMUSG00000022849	ENSMUST00000023555	Hspbap1	1	35770386	18123.5	TRUE	TRUE	FALSE	FALSE	FALSE
chr16	35869145	35869547	Blimp1_ChIP-seq_peak513	ENSMUSG00000034422	ENSMUST00000135669	Parp14	-1	35871382	2036	TRUE	TRUE	TRUE	FALSE	FALSE
chr16	36221615	36222106	Blimp1_ChIP-seq_peak514	ENSMUSG00000095620	ENSMUST00000187742	2010005H15Rik	1	36221562	298.5	TRUE	TRUE	FALSE	FALSE	FALSE
chr16	36651524	36651757	Blimp1_ChIP-seq_peak515	ENSMUSG00000022901	ENSMUST00000135280	Cd86	-1	36642805	-8835.5	FALSE	FALSE	FALSE	TRUE	FALSE
chr16	38353335	38353732	Blimp1_ChIP-seq_peak516	ENSMUSG00000046516	ENSMUST00000156026	Cox17	1	38349292	4241.5	TRUE	TRUE	FALSE	FALSE	FALSE
chr16	38821090	38821377	Blimp1_ChIP-seq_peak517	ENSMUSG00000081444	ENSMUST00000120118	Gm15803	1	38813990	7243.5	TRUE	TRUE	FALSE	FALSE	FALSE
chr16	42875116	42875494	Blimp1_ChIP-seq_peak518	ENSMUSG00000075070	ENSMUST00000142270	4932412D23Rik	-1	42875587	282	TRUE	TRUE	FALSE	FALSE	FALSE
chr16	43475347	43475718	Blimp1_ChIP-seq_peak519	ENSMUSG00000022708	ENSMUST00000126100	Zbtb20	1	43503614	-28081.5	TRUE	TRUE	FALSE	FALSE	FALSE
chr16	44026323	44026526	Blimp1_ChIP-seq_peak520	ENSMUSG00000036292	ENSMUST00000114677	Gramd1c	-1	44027945	1520.5	TRUE	TRUE	FALSE	FALSE	FALSE
chr16	45158647	45158873	Blimp1_ChIP-seq_peak521	ENSMUSG00000022663	ENSMUST00000023343	Atg3	1	45158785	-25	FALSE	FALSE	FALSE	FALSE	FALSE
chr16	49357810	49358091	Blimp1_ChIP-seq_peak522	ENSMUSG00000058176	ENSMUST00000080694	Gm5407	-1	49297394	-60556.5	FALSE	FALSE	FALSE	FALSE	FALSE
chr16	49899510	49899712	Blimp1_ChIP-seq_peak523	ENSMUSG00000055447	ENSMUST00000114496	Cd47	1	49867968	31643	FALSE	FALSE	FALSE	FALSE	FALSE
chr16	62940673	62940950	Blimp1_ChIP-seq_peak524	ENSMUSG00000022912	ENSMUST00000127502	Pros1	1	62921467	19344.5	TRUE	TRUE	FALSE	FALSE	FALSE
chr16	64873741	64873994	Blimp1_ChIP-seq_peak525	ENSMUSG00000054604	ENSMUST00000136532	Cggbp1	1	64852702	21165.5	FALSE	TRUE	FALSE	TRUE	FALSE
chr16	64904557	64904896	Blimp1_ChIP-seq_peak526	ENSMUSG00000097999	ENSMUST00000182707	Gm9061	1	64911273	-6546.5	FALSE	TRUE	FALSE	FALSE	FALSE
chr16	67089843	67090087	Blimp1_ChIP-seq_peak527							TRUE	FALSE	FALSE	FALSE	FALSE
chr16	68717753	68717994	Blimp1_ChIP-seq_peak528							TRUE	TRUE	FALSE	FALSE	FALSE
chr16	69098467	69098715	Blimp1_ChIP-seq_peak529							FALSE	TRUE	FALSE	FALSE	FALSE
chr16	78295949	78296346	Blimp1_ChIP-seq_peak530	ENSMUSG00000022865	ENSMUST00000023572	Cxadr	1	78301496	-5348.5	TRUE	FALSE	TRUE	FALSE	TRUE
chr16	87825840	87826065	Blimp1_ChIP-seq_peak531	ENSMUSG00000055972	ENSMUST00000189929	2810407A14Rik	1	87787572	38380.5	FALSE	FALSE	FALSE	FALSE	TRUE
chr16	93798719	93799050	Blimp1_ChIP-seq_peak532	ENSMUSG00000097768	ENSMUST00000180967	2310043M15Rik	-1	93794888	-3996.5	FALSE	TRUE	FALSE	FALSE	FALSE
chr16	96177091	96177289	Blimp1_ChIP-seq_peak533	ENSMUSG00000045275	ENSMUST00000142620	Lca5l	-1	96192250	15060	FALSE	TRUE	FALSE	FALSE	FALSE
chr16	96484767	96485140	Blimp1_ChIP-seq_peak534	ENSMUSG00000090223	ENSMUST00000061739	Pcp4	1	96467606	17347.5	TRUE	TRUE	FALSE	FALSE	FALSE
chr17	4626329	4626530	Blimp1_ChIP-seq_peak535	ENSMUSG00000096200	ENSMUST00000180078	Gm23186	1	4678020	-51590.5	FALSE	TRUE	FALSE	FALSE	FALSE
chr17	5440201	5440434	Blimp1_ChIP-seq_peak536	ENSMUSG00000004945	ENSMUST00000188282	Tmem242	-1	5440259	-58.5	TRUE	TRUE	FALSE	FALSE	FALSE
chr17	5630349	5630538	Blimp1_ChIP-seq_peak537							FALSE	FALSE	FALSE	FALSE	TRUE
chr17	6106737	6106949	Blimp1_ChIP-seq_peak538	ENSMUSG00000034377	ENSMUST00000152672	Tulp4	1	6106858	-15	FALSE	FALSE	FALSE	FALSE	FALSE
chr17	12769607	12769850	Blimp1_ChIP-seq_peak539	ENSMUSG00000023830	ENSMUST00000024599	Igf2r	-1	12769664	-64.5	FALSE	FALSE	FALSE	FALSE	FALSE
chr17	13542242	13542617	Blimp1_ChIP-seq_peak540	ENSMUSG00000095184	ENSMUST00000101829	Gm26375	-1	13534169	-8260.5	TRUE	TRUE	FALSE	FALSE	FALSE
chr17	13920682	13921011	Blimp1_ChIP-seq_peak541	ENSMUSG00000068036	ENSMUST00000124922	Mllt4	1	13898824	22022.5	TRUE	FALSE	FALSE	FALSE	FALSE
chr17	14628952	14629248	Blimp1_ChIP-seq_peak542	ENSMUSG00000023885	ENSMUST00000170872	Thbs2	-1	14694262	65162	TRUE	FALSE	FALSE	FALSE	FALSE
chr17	15326022	15326320	Blimp1_ChIP-seq_peak543	ENSMUSG00000014773	ENSMUST00000140784	Dll1	-1	15368390	42219	TRUE	FALSE	TRUE	FALSE	TRUE
chr17	15556439	15557201	Blimp1_ChIP-seq_peak544	ENSMUSG00000051977	ENSMUST00000128267	Prdm9	-1	15555871	-949	TRUE	TRUE	FALSE	FALSE	FALSE
chr17	15585909	15586672	Blimp1_ChIP-seq_peak545	ENSMUSG00000095920	ENSMUST00000178455	Gm6686	-1	15566421	-19869.5	TRUE	TRUE	FALSE	FALSE	FALSE
chr17	15705674	15705887	Blimp1_ChIP-seq_peak546	ENSMUSG00000023852	ENSMUST00000173159	Chd1	1	15705018	762.5	TRUE	FALSE	TRUE	FALSE	FALSE
chr17	21962275	21962700	Blimp1_ChIP-seq_peak547	ENSMUSG00000071267	ENSMUST00000126485	Zfp942	-1	21962464	-23.5	FALSE	TRUE	TRUE	FALSE	FALSE
chr17	22361260	22361633	Blimp1_ChIP-seq_peak548	ENSMUSG00000044501	ENSMUST00000149699	Zfp758	1	22361453	-6.5	FALSE	TRUE	TRUE	FALSE	FALSE
chr17	23603574	23604013	Blimp1_ChIP-seq_peak549	ENSMUSG00000023902	ENSMUST00000125912	Zscan10	1	23605481	-1687.5	FALSE	TRUE	FALSE	FALSE	FALSE
chr17	24798576	24798760	Blimp1_ChIP-seq_peak550	ENSMUSG00000024155	ENSMUST00000024972	Meiob	1	24804382	-5714	FALSE	FALSE	FALSE	FALSE	FALSE
chr17	26939441	26939699	Blimp1_ChIP-seq_peak551	ENSMUSG00000024194	ENSMUST00000114935	Cuta	-1	26939478	-92	FALSE	FALSE	FALSE	FALSE	FALSE
chr17	27027461	27027776	Blimp1_ChIP-seq_peak552	ENSMUSG00000057789	ENSMUST00000025034	Bak1	-1	27028578	959.5	TRUE	TRUE	FALSE	FALSE	FALSE
chr17	29032018	29032299	Blimp1_ChIP-seq_peak553	ENSMUSG00000071172	ENSMUST00000147265	Srsf3	1	29032673	-514.5	TRUE	TRUE	FALSE	TRUE	FALSE
chr17	29660500	29660859	Blimp1_ChIP-seq_peak554	ENSMUSG00000024019	ENSMUST00000024816	Cmtr1	1	29660595	84.5	FALSE	TRUE	FALSE	FALSE	FALSE
chr17	31295985	31296345	Blimp1_ChIP-seq_peak555	ENSMUSG00000024036	ENSMUST00000165149	Slc37a1	1	31296219	-54	TRUE	TRUE	FALSE	FALSE	FALSE
chr17	31938671	31939063	Blimp1_ChIP-seq_peak556	ENSMUSG00000091548	ENSMUST00000171455	Gm17572	1	31950549	-11682	FALSE	FALSE	FALSE	FALSE	TRUE
chr17	32004059	32004249	Blimp1_ChIP-seq_peak557	ENSMUSG00000002076	ENSMUST00000133308	Hsf2bp	-1	32013403	9249	FALSE	FALSE	TRUE	FALSE	FALSE
chr17	32172881	32173067	Blimp1_ChIP-seq_peak558	ENSMUSG00000038146	ENSMUST00000087723	Notch3	-1	32166880	-6094	TRUE	FALSE	FALSE	FALSE	FALSE
chr17	32724164	32724576	Blimp1_ChIP-seq_peak559	ENSMUSG00000073424	ENSMUST00000008801	Cyp4f15	1	32685679	38691	FALSE	TRUE	FALSE	FALSE	FALSE
chr17	33919490	33919754	Blimp1_ChIP-seq_peak560	ENSMUSG00000024308	ENSMUST00000172888	Tapbp	1	33919512	110	TRUE	TRUE	FALSE	FALSE	FALSE
chr17	34188274	34188662	Blimp1_ChIP-seq_peak561	ENSMUSG00000037321	ENSMUST00000041633	Tap1	1	34187802	666	FALSE	TRUE	FALSE	FALSE	FALSE
chr17	34204401	34204633	Blimp1_ChIP-seq_peak562	ENSMUSG00000024339	ENSMUST00000127543	Tap2	1	34204567	-50	TRUE	TRUE	FALSE	FALSE	FALSE
chr17	34543736	34544316	Blimp1_ChIP-seq_peak563	ENSMUSG00000061728	ENSMUST00000023469	Btnl7-ps	-1	34547651	3625	TRUE	TRUE	FALSE	FALSE	FALSE
chr17	36836780	36837263	Blimp1_ChIP-seq_peak564	ENSMUSG00000024457	ENSMUST00000124307	Trim26	1	36837134	-112.5	TRUE	TRUE	TRUE	FALSE	FALSE
chr17	45506538	45506918	Blimp1_ChIP-seq_peak565	ENSMUSG00000023938	ENSMUST00000024733	Aars2	1	45506841	-113	TRUE	TRUE	FALSE	FALSE	FALSE
chr17	45572645	45572851	Blimp1_ChIP-seq_peak566	ENSMUSG00000023944	ENSMUST00000130406	Hsp90ab1	-1	45572555	-193	FALSE	TRUE	FALSE	FALSE	FALSE
chr17	45692249	45692533	Blimp1_ChIP-seq_peak567	ENSMUSG00000023939	ENSMUST00000148537	Mrpl14	1	45695416	-3025	TRUE	TRUE	FALSE	FALSE	FALSE
chr17	46698586	46698877	Blimp1_ChIP-seq_peak568	ENSMUSG00000059409	ENSMUST00000002839	Ppp2r5d	-1	46705002	6270.5	TRUE	TRUE	FALSE	FALSE	FALSE
chr17	47583749	47584000	Blimp1_ChIP-seq_peak569	ENSMUSG00000034165	ENSMUST00000182281	Ccnd3	1	47593436	-9561.5	FALSE	FALSE	FALSE	FALSE	FALSE
chr17	49690812	49691018	Blimp1_ChIP-seq_peak570	ENSMUSG00000023999	ENSMUST00000160049	Kif6	1	49714110	-23195	FALSE	FALSE	FALSE	FALSE	FALSE
chr17	51408541	51408737	Blimp1_ChIP-seq_peak571							FALSE	FALSE	FALSE	FALSE	FALSE
chr17	51952154	51952390	Blimp1_ChIP-seq_peak572	ENSMUSG00000103378	ENSMUST00000193300	Gm37176	1	51859167	93105	FALSE	FALSE	FALSE	FALSE	FALSE
chr17	53689225	53689518	Blimp1_ChIP-seq_peak573	ENSMUSG00000023940	ENSMUST00000024736	Sgol1	-1	53689333	-38.5	FALSE	FALSE	FALSE	FALSE	FALSE
chr17	53842878	53843200	Blimp1_ChIP-seq_peak574	ENSMUSG00000023122	ENSMUST00000023886	Sult1c2	-1	53846339	3300	TRUE	TRUE	FALSE	FALSE	FALSE
chr17	55454050	55454377	Blimp1_ChIP-seq_peak575	ENSMUSG00000024172	ENSMUST00000153220	St6gal2	1	55446244	7969.5	TRUE	FALSE	FALSE	FALSE	FALSE
chr17	56289582	56289854	Blimp1_ChIP-seq_peak576	ENSMUSG00000024197	ENSMUST00000019726	Plin3	-1	56290511	793	TRUE	FALSE	TRUE	TRUE	FALSE
chr17	57988486	57988703	Blimp1_ChIP-seq_peak577							TRUE	FALSE	FALSE	FALSE	FALSE
chr17	63324142	63324364	Blimp1_ChIP-seq_peak578	ENSMUSG00000090565	ENSMUST00000171379	4930405O22Rik	-1	63312973	-11280	FALSE	TRUE	FALSE	FALSE	FALSE
chr17	63534360	63534591	Blimp1_ChIP-seq_peak579	ENSMUSG00000023965	ENSMUST00000024761	Fbxl17	-1	63500017	-34458.5	TRUE	FALSE	FALSE	FALSE	TRUE
chr17	63970361	63970646	Blimp1_ChIP-seq_peak580	ENSMUSG00000000127	ENSMUST00000038080	Fer	1	63937972	32531.5	TRUE	FALSE	FALSE	FALSE	FALSE
chr17	65357580	65357890	Blimp1_ChIP-seq_peak581							FALSE	TRUE	FALSE	FALSE	FALSE
chr17	66076978	66077222	Blimp1_ChIP-seq_peak582	ENSMUSG00000034647	ENSMUST00000129756	Ankrd12	-1	66077089	-11	FALSE	FALSE	FALSE	FALSE	FALSE
chr17	69908127	69908447	Blimp1_ChIP-seq_peak583	ENSMUSG00000003279	ENSMUST00000133983	Dlgap1	1	69969073	-60786	TRUE	FALSE	FALSE	FALSE	FALSE
chr17	70837898	70838234	Blimp1_ChIP-seq_peak584	ENSMUSG00000093622	ENSMUST00000175668	Gm20703	1	70834664	3402	FALSE	TRUE	FALSE	TRUE	FALSE
chr17	70865281	70865470	Blimp1_ChIP-seq_peak585	ENSMUSG00000080468	ENSMUST00000116818	Mir1195	-1	70860600	-4775.5	TRUE	FALSE	TRUE	TRUE	FALSE
chr17	70888677	70889030	Blimp1_ChIP-seq_peak586	ENSMUSG00000097625	ENSMUST00000180743	Gm26561	1	70878078	10775.5	TRUE	FALSE	FALSE	FALSE	FALSE
chr17	71125652	71125910	Blimp1_ChIP-seq_peak587	ENSMUSG00000024052	ENSMUST00000142842	Lpin2	1	71182560	-56779	FALSE	FALSE	FALSE	FALSE	TRUE
chr17	72837448	72837659	Blimp1_ChIP-seq_peak588	ENSMUSG00000039770	ENSMUST00000045174	Ypel5	1	72836704	849.5	FALSE	FALSE	TRUE	FALSE	FALSE
chr17	73708127	73708366	Blimp1_ChIP-seq_peak589	ENSMUSG00000024064	ENSMUST00000112591	Galnt14	-1	73710415	2168.5	FALSE	FALSE	FALSE	FALSE	FALSE
chr17	74727858	74728086	Blimp1_ChIP-seq_peak590	ENSMUSG00000024078	ENSMUST00000024882	Ttc27	1	74717750	10222	TRUE	FALSE	FALSE	FALSE	TRUE
chr17	78578413	78578629	Blimp1_ChIP-seq_peak591	ENSMUSG00000087959	ENSMUST00000157334	Gm22562	-1	78534013	-44508	FALSE	FALSE	FALSE	FALSE	FALSE
chr17	80505512	80505836	Blimp1_ChIP-seq_peak592	ENSMUSG00000024241	ENSMUST00000068714	Sos1	-1	80480453	-25221	TRUE	FALSE	TRUE	FALSE	TRUE
chr17	81697816	81698013	Blimp1_ChIP-seq_peak593	ENSMUSG00000054640	ENSMUST00000086538	Slc8a1	-1	81649607	-48307.5	FALSE	TRUE	FALSE	FALSE	FALSE
chr17	85505697	85505902	Blimp1_ChIP-seq_peak594	ENSMUSG00000097803	ENSMUST00000181130	Rpl31-ps16	1	85498633	7166.5	FALSE	FALSE	FALSE	FALSE	FALSE
chr17	85739106	85739422	Blimp1_ChIP-seq_peak595	ENSMUSG00000024134	ENSMUST00000163568	Six2	-1	85688274	-50990	FALSE	FALSE	FALSE	FALSE	FALSE
chr17	86187813	86188094	Blimp1_ChIP-seq_peak596	ENSMUSG00000045038	ENSMUST00000097274	Prkce	1	86168174	19779.5	TRUE	TRUE	FALSE	FALSE	FALSE
chr17	87447105	87447366	Blimp1_ChIP-seq_peak597	ENSMUSG00000036438	ENSMUST00000040440	Calm2	-1	87446935	-300.5	TRUE	TRUE	FALSE	FALSE	FALSE
chr17	87665451	87665706	Blimp1_ChIP-seq_peak598	ENSMUSG00000024151	ENSMUST00000024967	Msh2	1	87672330	-6751.5	TRUE	TRUE	FALSE	FALSE	FALSE
chr17	88042528	88042733	Blimp1_ChIP-seq_peak599	ENSMUSG00000005371	ENSMUST00000130379	Fbxo11	-1	88065028	22397.5	FALSE	FALSE	FALSE	FALSE	TRUE
chr17	89963793	89964015	Blimp1_ChIP-seq_peak600	ENSMUSG00000066878	ENSMUST00000086423	Gm10184	-1	89910449	-53455	FALSE	TRUE	FALSE	FALSE	FALSE
chr17	91261197	91261502	Blimp1_ChIP-seq_peak601	ENSMUSG00000043346	ENSMUST00000057074	Gm6741	1	91236787	24562.5	TRUE	TRUE	FALSE	FALSE	FALSE
chr18	3005574	3005851	Blimp1_ChIP-seq_peak602	ENSMUSG00000093774	ENSMUST00000176956	Vmn1r-ps151	-1	3027882	22169.5	FALSE	FALSE	FALSE	FALSE	FALSE
chr18	4775197	4775486	Blimp1_ChIP-seq_peak603	ENSMUSG00000097043	ENSMUST00000180904	Gm10556	1	4812486	-37144.5	TRUE	TRUE	FALSE	FALSE	FALSE
chr18	4923281	4923620	Blimp1_ChIP-seq_peak604	ENSMUSG00000024236	ENSMUST00000143254	Svil	1	4921726	1724.5	TRUE	FALSE	FALSE	FALSE	FALSE
chr18	5377501	5377688	Blimp1_ChIP-seq_peak605	ENSMUSG00000050945	ENSMUST00000063989	Zfp438	-1	5334439	-43155.5	FALSE	FALSE	FALSE	FALSE	FALSE
chr18	6136105	6136334	Blimp1_ChIP-seq_peak606	ENSMUSG00000041225	ENSMUST00000182559	Arhgap12	-1	6136098	-121.5	FALSE	FALSE	FALSE	FALSE	FALSE
chr18	7894519	7894721	Blimp1_ChIP-seq_peak607	ENSMUSG00000024283	ENSMUST00000170854	Wac	1	7905475	-10855	TRUE	FALSE	FALSE	FALSE	FALSE
chr18	10652122	10652446	Blimp1_ChIP-seq_peak608	ENSMUSG00000002475	ENSMUST00000144150	Abhd3	-1	10658789	6505	FALSE	FALSE	FALSE	FALSE	FALSE
chr18	12561086	12561671	Blimp1_ChIP-seq_peak609	ENSMUSG00000088342	ENSMUST00000157717	Gm22340	-1	12578537	17158.5	TRUE	FALSE	FALSE	FALSE	FALSE
chr18	16350474	16350672	Blimp1_ChIP-seq_peak610	ENSMUSG00000063628	ENSMUST00000076710	Gm7665	-1	16274944	-75629	FALSE	FALSE	FALSE	FALSE	FALSE
chr18	32116036	32116368	Blimp1_ChIP-seq_peak611	ENSMUSG00000024386	ENSMUST00000171765	Proc	-1	32139570	23368	TRUE	FALSE	FALSE	FALSE	FALSE
chr18	32473090	32473397	Blimp1_ChIP-seq_peak612	ENSMUSG00000109238	ENSMUST00000207671	Gm35060	-1	32472589	-654.5	FALSE	FALSE	FALSE	FALSE	FALSE
chr18	35686645	35686904	Blimp1_ChIP-seq_peak613	ENSMUSG00000024350	ENSMUST00000025208	Dnajc18	-1	35703144	16369.5	TRUE	FALSE	FALSE	FALSE	FALSE
chr18	37643929	37644384	Blimp1_ChIP-seq_peak614	ENSMUSG00000051316	ENSMUST00000066272	Taf7	-1	37644204	47.5	TRUE	TRUE	FALSE	FALSE	FALSE
chr18	38174573	38174821	Blimp1_ChIP-seq_peak615	ENSMUSG00000051375	ENSMUST00000161701	Pcdh1	-1	38203163	28466	FALSE	FALSE	FALSE	FALSE	TRUE
chr18	38661512	38661906	Blimp1_ChIP-seq_peak616	ENSMUSG00000036452	ENSMUST00000148850	Arhgap26	1	38676718	-15009	TRUE	TRUE	FALSE	FALSE	FALSE
chr18	54576843	54577042	Blimp1_ChIP-seq_peak617							FALSE	FALSE	FALSE	FALSE	FALSE
chr18	57912243	57912515	Blimp1_ChIP-seq_peak618	ENSMUSG00000024597	ENSMUST00000115366	Slc12a2	1	57878678	33701	FALSE	TRUE	FALSE	FALSE	FALSE
chr18	60460906	60461250	Blimp1_ChIP-seq_peak619	ENSMUSG00000063388	ENSMUST00000073997	BC023105	1	60441753	19325	FALSE	TRUE	FALSE	FALSE	FALSE
chr18	61204632	61204922	Blimp1_ChIP-seq_peak620	ENSMUSG00000034320	ENSMUST00000037603	Slc26a2	-1	61200369	-4408	FALSE	FALSE	FALSE	FALSE	FALSE
chr18	61418854	61419168	Blimp1_ChIP-seq_peak621	ENSMUSG00000033871	ENSMUST00000075299	Ppargc1b	-1	61400431	-18580	FALSE	TRUE	FALSE	FALSE	FALSE
chr18	62866032	62866252	Blimp1_ChIP-seq_peak622	ENSMUSG00000071847	ENSMUST00000096554	Apcdd1	1	62922327	-56185	FALSE	FALSE	FALSE	FALSE	FALSE
chr18	64768423	64768932	Blimp1_ChIP-seq_peak623	ENSMUSG00000088304	ENSMUST00000157679	Gm24504	-1	64786428	17750.5	TRUE	TRUE	FALSE	FALSE	FALSE
chr18	66029876	66030179	Blimp1_ChIP-seq_peak624	ENSMUSG00000041891	ENSMUST00000143990	Lman1	-1	66022580	-7447.5	FALSE	TRUE	FALSE	FALSE	FALSE
chr18	66286891	66287152	Blimp1_ChIP-seq_peak625	ENSMUSG00000085055	ENSMUST00000153479	Gm15958	1	66291274	-4252.5	TRUE	TRUE	FALSE	FALSE	FALSE
chr18	67255574	67255818	Blimp1_ChIP-seq_peak626	ENSMUSG00000062526	ENSMUST00000073054	Mppe1	-1	67245830	-9866	FALSE	FALSE	FALSE	TRUE	FALSE
chr18	67774616	67774828	Blimp1_ChIP-seq_peak627	ENSMUSG00000097835	ENSMUST00000180450	Gm26910	-1	67774857	135	TRUE	FALSE	FALSE	FALSE	FALSE
chr18	68794817	68795020	Blimp1_ChIP-seq_peak628	ENSMUSG00000099300	ENSMUST00000183541	Mir6356	1	68739400	55518.5	TRUE	FALSE	FALSE	FALSE	FALSE
chr18	73164872	73165175	Blimp1_ChIP-seq_peak629							TRUE	TRUE	FALSE	FALSE	FALSE
chr18	73707819	73708097	Blimp1_ChIP-seq_peak630	ENSMUSG00000024515	ENSMUST00000025393	Smad4	-1	73703780	-4178	FALSE	FALSE	FALSE	TRUE	FALSE
chr18	87195270	87195602	Blimp1_ChIP-seq_peak631							TRUE	TRUE	FALSE	FALSE	FALSE
chr19	3537384	3537680	Blimp1_ChIP-seq_peak632	ENSMUSG00000024908	ENSMUST00000025846	Ppp6r3	-1	3575749	38217	TRUE	FALSE	FALSE	FALSE	FALSE
chr19	4113909	4114220	Blimp1_ChIP-seq_peak633	ENSMUSG00000024851	ENSMUST00000125596	Pitpnm1	1	4112320	1744.5	TRUE	TRUE	FALSE	FALSE	FALSE
chr19	4201598	4201815	Blimp1_ChIP-seq_peak634	ENSMUSG00000024824	ENSMUST00000025740	Rad9a	-1	4201603	-103.5	FALSE	FALSE	FALSE	FALSE	FALSE
chr19	5324277	5324605	Blimp1_ChIP-seq_peak635	ENSMUSG00000038498	ENSMUST00000043380	Catsper1	1	5335741	-11300	FALSE	FALSE	FALSE	FALSE	FALSE
chr19	6869432	6869826	Blimp1_ChIP-seq_peak636	ENSMUSG00000047810	ENSMUST00000113440	Ccdc88b	-1	6858211	-11418	FALSE	TRUE	FALSE	FALSE	FALSE
chr19	7053696	7053947	Blimp1_ChIP-seq_peak637	ENSMUSG00000036278	ENSMUST00000040261	Macrod1	1	7056768	-2946.5	FALSE	FALSE	FALSE	FALSE	FALSE
chr19	8518223	8518588	Blimp1_ChIP-seq_peak638	ENSMUSG00000110298	ENSMUST00000211159	RP23-385G14.1	-1	8541798	23392.5	TRUE	TRUE	FALSE	FALSE	FALSE
chr19	8709204	8709388	Blimp1_ChIP-seq_peak639	ENSMUSG00000010095	ENSMUST00000206598	Slc3a2	-1	8712985	3689	TRUE	FALSE	FALSE	FALSE	FALSE
chr19	9091008	9091192	Blimp1_ChIP-seq_peak640	ENSMUSG00000024653	ENSMUST00000025554	Scgb1a1	-1	9087958	-3142	FALSE	FALSE	TRUE	TRUE	FALSE
chr19	10305776	10306014	Blimp1_ChIP-seq_peak641	ENSMUSG00000035735	ENSMUST00000039327	Dagla	-1	10304877	-1018	FALSE	FALSE	FALSE	FALSE	FALSE
chr19	10306655	10306907	Blimp1_ChIP-seq_peak642	ENSMUSG00000035735	ENSMUST00000039327	Dagla	-1	10304877	-1904	TRUE	FALSE	FALSE	FALSE	FALSE
chr19	10855544	10855846	Blimp1_ChIP-seq_peak643	ENSMUSG00000024737	ENSMUST00000138263	Slc15a3	1	10842895	12800	FALSE	FALSE	FALSE	FALSE	FALSE
chr19	12488583	12488862	Blimp1_ChIP-seq_peak644	ENSMUSG00000039982	ENSMUST00000045521	Dtx4	-1	12501996	13273.5	TRUE	TRUE	FALSE	FALSE	FALSE
chr19	12551556	12551850	Blimp1_ChIP-seq_peak645	ENSMUSG00000024691	ENSMUST00000139270	Fam111a	1	12545740	5963	FALSE	TRUE	FALSE	FALSE	FALSE
chr19	13103531	13104021	Blimp1_ChIP-seq_peak646	ENSMUSG00000062844	ENSMUST00000076729	Olfr1458	-1	13103284	-492	FALSE	FALSE	FALSE	FALSE	FALSE
chr19	16781002	16781272	Blimp1_ChIP-seq_peak647	ENSMUSG00000046230	ENSMUST00000068156	Vps13a	-1	16780822	-315	TRUE	FALSE	TRUE	FALSE	FALSE
chr19	18559078	18559411	Blimp1_ChIP-seq_peak648	ENSMUSG00000080783	ENSMUST00000117398	Gm8250	1	18581455	-22210.5	FALSE	TRUE	FALSE	FALSE	FALSE
chr19	21160228	21160505	Blimp1_ChIP-seq_peak649							FALSE	FALSE	FALSE	FALSE	FALSE
chr19	22074968	22075379	Blimp1_ChIP-seq_peak650	ENSMUSG00000052387	ENSMUST00000074770	Trpm3	1	22139119	-63945.5	TRUE	TRUE	FALSE	FALSE	FALSE
chr19	28405137	28405448	Blimp1_ChIP-seq_peak651	ENSMUSG00000052942	ENSMUST00000159520	Glis3	-1	28326006	-79286.5	TRUE	TRUE	FALSE	FALSE	FALSE
chr19	28488452	28488829	Blimp1_ChIP-seq_peak652	ENSMUSG00000052942	ENSMUST00000161026	Glis3	-1	28540420	51779.5	TRUE	TRUE	FALSE	FALSE	FALSE
chr19	29969661	29970195	Blimp1_ChIP-seq_peak653	ENSMUSG00000087937	ENSMUST00000157312	Gm26046	1	29986099	-16171	FALSE	TRUE	FALSE	FALSE	FALSE
chr19	32519809	32520117	Blimp1_ChIP-seq_peak654	ENSMUSG00000024896	ENSMUST00000025827	Minpp1	1	32485769	34194	TRUE	TRUE	FALSE	FALSE	FALSE
chr19	34735808	34736025	Blimp1_ChIP-seq_peak655	ENSMUSG00000009378	ENSMUST00000009522	Slc16a12	-1	34747289	11372.5	TRUE	FALSE	FALSE	FALSE	TRUE
chr19	37209015	37209397	Blimp1_ChIP-seq_peak656	ENSMUSG00000039652	ENSMUST00000131917	Cpeb3	-1	37208601	-605	TRUE	TRUE	FALSE	FALSE	FALSE
chr19	37815269	37815608	Blimp1_ChIP-seq_peak657							FALSE	TRUE	FALSE	FALSE	FALSE
chr19	37827528	37827727	Blimp1_ChIP-seq_peak658							TRUE	FALSE	FALSE	FALSE	FALSE
chr19	40268793	40269082	Blimp1_ChIP-seq_peak659	ENSMUSG00000055044	ENSMUST00000182636	Pdlim1	-1	40271616	2678.5	FALSE	TRUE	FALSE	FALSE	FALSE
chr19	40520051	40520251	Blimp1_ChIP-seq_peak660	ENSMUSG00000025007	ENSMUST00000175967	Aldh18a1	-1	40554741	34590	TRUE	FALSE	FALSE	FALSE	FALSE
chr19	41262946	41263219	Blimp1_ChIP-seq_peak661	ENSMUSG00000025016	ENSMUST00000025989	Tm9sf3	-1	41264004	921.5	TRUE	FALSE	FALSE	FALSE	FALSE
chr19	41803487	41803713	Blimp1_ChIP-seq_peak662	ENSMUSG00000025154	ENSMUST00000163265	Arhgap19	-1	41802084	-1516	TRUE	FALSE	FALSE	FALSE	FALSE
chr19	42690718	42691102	Blimp1_ChIP-seq_peak663	ENSMUSG00000077768	ENSMUST00000104580	Gm25216	-1	42699902	8992	TRUE	TRUE	FALSE	FALSE	FALSE
chr19	44067380	44067592	Blimp1_ChIP-seq_peak664	ENSMUSG00000025198	ENSMUST00000172262	Erlin1	-1	44067683	197	FALSE	TRUE	FALSE	FALSE	FALSE
chr19	44245649	44246093	Blimp1_ChIP-seq_peak665	ENSMUSG00000025202	ENSMUST00000026220	Scd3	1	44203288	42583	TRUE	TRUE	FALSE	FALSE	FALSE
chr19	44329166	44329356	Blimp1_ChIP-seq_peak666	ENSMUSG00000050195	ENSMUST00000133314	Scd4	1	44333092	-3831	FALSE	FALSE	FALSE	FALSE	FALSE
chr19	47706726	47706997	Blimp1_ChIP-seq_peak667	ENSMUSG00000088525	ENSMUST00000157900	Gm26085	1	47710866	-4004.5	FALSE	FALSE	FALSE	FALSE	FALSE
chr19	50474394	50474578	Blimp1_ChIP-seq_peak668							TRUE	TRUE	FALSE	FALSE	FALSE
chr19	51742209	51742507	Blimp1_ChIP-seq_peak669	ENSMUSG00000097719	ENSMUST00000180885	Rpl31-ps18	1	51792226	-49868	FALSE	TRUE	FALSE	FALSE	FALSE
chr19	53831120	53831307	Blimp1_ChIP-seq_peak670	ENSMUSG00000089679	ENSMUST00000162724	Gm16299	-1	53825128	-6085.5	TRUE	FALSE	FALSE	FALSE	FALSE
chr19	54015105	54015289	Blimp1_ChIP-seq_peak671	ENSMUSG00000033717	ENSMUST00000036700	Adra2a	1	54045182	-29985	FALSE	TRUE	FALSE	FALSE	FALSE
chr19	55740840	55741067	Blimp1_ChIP-seq_peak672	ENSMUSG00000024985	ENSMUST00000061496	Tcf7l2	1	55741810	-856.5	FALSE	TRUE	TRUE	FALSE	FALSE
chr19	55793161	55793413	Blimp1_ChIP-seq_peak673	ENSMUSG00000099746	ENSMUST00000190974	Ppnr	1	55841672	-48385	TRUE	TRUE	FALSE	FALSE	FALSE
chr19	57715110	57715432	Blimp1_ChIP-seq_peak674							TRUE	TRUE	FALSE	FALSE	FALSE
chr2	4548482	4548668	Blimp1_ChIP-seq_peak675	ENSMUSG00000026657	ENSMUST00000153160	Frmd4a	1	4559754	-11179	FALSE	FALSE	FALSE	FALSE	FALSE
chr2	4559214	4559607	Blimp1_ChIP-seq_peak676	ENSMUSG00000026657	ENSMUST00000153160	Frmd4a	1	4559754	-343.5	TRUE	TRUE	FALSE	FALSE	FALSE
chr2	5379158	5379352	Blimp1_ChIP-seq_peak677	ENSMUSG00000080820	ENSMUST00000117204	Gm13197	1	5283650	95605	FALSE	FALSE	FALSE	FALSE	FALSE
chr2	5592981	5593267	Blimp1_ChIP-seq_peak678	ENSMUSG00000082013	ENSMUST00000117145	Gm13216	1	5603571	-10447	TRUE	FALSE	TRUE	TRUE	FALSE
chr2	5950895	5951228	Blimp1_ChIP-seq_peak679	ENSMUSG00000043241	ENSMUST00000060092	Upf2	1	5951469	-407.5	TRUE	TRUE	FALSE	FALSE	FALSE
chr2	9608850	9609152	Blimp1_ChIP-seq_peak680	ENSMUSG00000079603	ENSMUST00000128180	Gm13218	-1	9597843	-11158	TRUE	TRUE	FALSE	FALSE	FALSE
chr2	10075730	10075996	Blimp1_ChIP-seq_peak681	ENSMUSG00000077733	ENSMUST00000104545	Gm23608	-1	10075780	-83	TRUE	FALSE	FALSE	FALSE	FALSE
chr2	13271263	13271581	Blimp1_ChIP-seq_peak682	ENSMUSG00000026727	ENSMUST00000028059	Rsu1	-1	13271415	-7	TRUE	FALSE	TRUE	FALSE	FALSE
chr2	25500595	25500844	Blimp1_ChIP-seq_peak683	ENSMUSG00000015095	ENSMUST00000015239	Fbxw5	1	25500750	-30.5	TRUE	TRUE	TRUE	FALSE	FALSE
chr2	25747098	25747472	Blimp1_ChIP-seq_peak684	ENSMUSG00000079539	ENSMUST00000114192	Obp2b	1	25737009	10276	TRUE	TRUE	FALSE	FALSE	FALSE
chr2	27426914	27427352	Blimp1_ChIP-seq_peak685	ENSMUSG00000009621	ENSMUST00000056176	Vav2	-1	27427033	-100	TRUE	TRUE	FALSE	FALSE	FALSE
chr2	29100819	29101218	Blimp1_ChIP-seq_peak686	ENSMUSG00000082788	ENSMUST00000120617	Gm13396	-1	29094105	-6913.5	TRUE	FALSE	FALSE	FALSE	FALSE
chr2	29622502	29622870	Blimp1_ChIP-seq_peak687	ENSMUSG00000039844	ENSMUST00000147755	Rapgef1	1	29619910	2776	FALSE	FALSE	FALSE	FALSE	FALSE
chr2	29666638	29667026	Blimp1_ChIP-seq_peak688	ENSMUSG00000039844	ENSMUST00000147488	Rapgef1	1	29702482	-35650	TRUE	TRUE	FALSE	FALSE	FALSE
chr2	30286283	30286496	Blimp1_ChIP-seq_peak689	ENSMUSG00000052533	ENSMUST00000064447	Nup188	1	30286397	-7.5	FALSE	FALSE	FALSE	FALSE	FALSE
chr2	31572584	31573093	Blimp1_ChIP-seq_peak690	ENSMUSG00000026843	ENSMUST00000154050	Fubp3	1	31572827	11.5	TRUE	TRUE	FALSE	FALSE	FALSE
chr2	32176875	32177097	Blimp1_ChIP-seq_peak691	ENSMUSG00000099155	ENSMUST00000184513	Gm27805	1	32173171	3815	TRUE	TRUE	FALSE	FALSE	FALSE
chr2	33234064	33234428	Blimp1_ChIP-seq_peak692	ENSMUSG00000004105	ENSMUST00000193373	Angptl2	1	33216117	18129	TRUE	FALSE	FALSE	FALSE	FALSE
chr2	33954791	33954990	Blimp1_ChIP-seq_peak693	ENSMUSG00000085987	ENSMUST00000134271	Gm13403	-1	33942145	-12745.5	TRUE	FALSE	FALSE	FALSE	FALSE
chr2	35681233	35681654	Blimp1_ChIP-seq_peak694	ENSMUSG00000026883	ENSMUST00000065001	Dab2ip	1	35691994	-10550.5	FALSE	FALSE	FALSE	FALSE	TRUE
chr2	35978884	35979069	Blimp1_ChIP-seq_peak695	ENSMUSG00000026885	ENSMUST00000028248	Ttll11	-1	35979624	647.5	TRUE	FALSE	FALSE	FALSE	FALSE
chr2	37430506	37430951	Blimp1_ChIP-seq_peak696	ENSMUSG00000066798	ENSMUST00000053098	Zbtb6	-1	37430919	190.5	TRUE	TRUE	FALSE	FALSE	FALSE
chr2	38899032	38899277	Blimp1_ChIP-seq_peak697	ENSMUSG00000063972	ENSMUST00000076275	Nr6a1	-1	38926217	27062.5	FALSE	FALSE	FALSE	FALSE	FALSE
chr2	45103284	45103468	Blimp1_ChIP-seq_peak698	ENSMUSG00000026872	ENSMUST00000201298	Zeb2	-1	45110076	6700	FALSE	FALSE	FALSE	FALSE	FALSE
chr2	45174752	45175067	Blimp1_ChIP-seq_peak699	ENSMUSG00000100135	ENSMUST00000188811	Gm28643	1	45156925	17984.5	FALSE	TRUE	FALSE	FALSE	FALSE
chr2	46995279	46995488	Blimp1_ChIP-seq_peak700							TRUE	FALSE	FALSE	FALSE	FALSE
chr2	47278051	47278309	Blimp1_ChIP-seq_peak701							TRUE	TRUE	FALSE	FALSE	FALSE
chr2	48990560	48990966	Blimp1_ChIP-seq_peak702	ENSMUSG00000026761	ENSMUST00000123271	Orc4	-1	48950277	-40486	TRUE	TRUE	FALSE	FALSE	FALSE
chr2	51934884	51935094	Blimp1_ChIP-seq_peak703	ENSMUSG00000036249	ENSMUST00000102767	Rbm43	-1	51935007	18	FALSE	TRUE	FALSE	FALSE	FALSE
chr2	51972702	51973224	Blimp1_ChIP-seq_peak704	ENSMUSG00000026946	ENSMUST00000123521	Nmi	-1	51972970	7	TRUE	TRUE	FALSE	FALSE	FALSE
chr2	52613327	52613599	Blimp1_ChIP-seq_peak705	ENSMUSG00000025201	ENSMUST00000183232	Bloc1s2-ps	1	52619754	-6291	TRUE	TRUE	FALSE	FALSE	FALSE
chr2	58250089	58250377	Blimp1_ChIP-seq_peak706	ENSMUSG00000086995	ENSMUST00000131189	Gm13544	1	58276779	-26546	TRUE	TRUE	FALSE	FALSE	FALSE
chr2	58830396	58830651	Blimp1_ChIP-seq_peak707	ENSMUSG00000079353	ENSMUST00000112589	Gm11099	1	58859434	-28910.5	TRUE	FALSE	FALSE	FALSE	FALSE
chr2	61709961	61710236	Blimp1_ChIP-seq_peak708	ENSMUSG00000026914	ENSMUST00000028278	Psmd14	1	61711694	-1595.5	TRUE	FALSE	FALSE	FALSE	FALSE
chr2	68430567	68430889	Blimp1_ChIP-seq_peak709	ENSMUSG00000027030	ENSMUST00000123781	Stk39	-1	68471940	41212	TRUE	TRUE	FALSE	FALSE	FALSE
chr2	71010206	71010948	Blimp1_ChIP-seq_peak710	ENSMUSG00000041975	ENSMUST00000121586	Mettl8	-1	71018374	7797	TRUE	TRUE	FALSE	FALSE	FALSE
chr2	71743151	71743405	Blimp1_ChIP-seq_peak711	ENSMUSG00000027111	ENSMUST00000133124	Itga6	1	71745616	-2338	FALSE	FALSE	FALSE	FALSE	FALSE
chr2	75658700	75659276	Blimp1_ChIP-seq_peak712	ENSMUSG00000093242	ENSMUST00000175501	Gm24574	1	75659244	-256	TRUE	TRUE	FALSE	FALSE	FALSE
chr2	79119965	79120392	Blimp1_ChIP-seq_peak713	ENSMUSG00000083691	ENSMUST00000120603	Gm14465	-1	79161595	41416.5	TRUE	TRUE	FALSE	FALSE	FALSE
chr2	79372620	79372911	Blimp1_ChIP-seq_peak714	ENSMUSG00000075256	ENSMUST00000130499	Cerkl	-1	79370890	-1875.5	TRUE	FALSE	FALSE	FALSE	TRUE
chr2	81770956	81771624	Blimp1_ChIP-seq_peak715							FALSE	TRUE	FALSE	FALSE	FALSE
chr2	84640138	84640323	Blimp1_ChIP-seq_peak716	ENSMUSG00000034101	ENSMUST00000126092	Ctnnd1	-1	84638105	-2125.5	TRUE	TRUE	FALSE	FALSE	FALSE
chr2	91724376	91724624	Blimp1_ChIP-seq_peak717	ENSMUSG00000040506	ENSMUST00000099712	Ambra1	1	91730134	-5634	FALSE	TRUE	FALSE	FALSE	FALSE
chr2	91899753	91899979	Blimp1_ChIP-seq_peak718	ENSMUSG00000075036	ENSMUST00000099710	Gm10805	-1	91920928	21062	FALSE	FALSE	FALSE	FALSE	FALSE
chr2	92371690	92372061	Blimp1_ChIP-seq_peak719	ENSMUSG00000040434	ENSMUST00000124428	Gyltl1b	-1	92371945	69.5	TRUE	FALSE	TRUE	FALSE	FALSE
chr2	93907540	93908015	Blimp1_ChIP-seq_peak720	ENSMUSG00000083009	ENSMUST00000121653	Gm1335	-1	93940878	33100.5	TRUE	FALSE	FALSE	FALSE	TRUE
chr2	95188004	95188223	Blimp1_ChIP-seq_peak721							FALSE	TRUE	FALSE	FALSE	FALSE
chr2	97466391	97466598	Blimp1_ChIP-seq_peak722	ENSMUSG00000050587	ENSMUST00000059049	Lrrc4c	1	97467657	-1162.5	FALSE	TRUE	FALSE	FALSE	FALSE
chr2	102888630	102888918	Blimp1_ChIP-seq_peak723	ENSMUSG00000065683	ENSMUST00000083749	Gm23731	1	102897960	-9186	TRUE	FALSE	FALSE	FALSE	TRUE
chr2	102922010	102922201	Blimp1_ChIP-seq_peak724	ENSMUSG00000005087	ENSMUST00000111194	Cd44	-1	102901665	-20440.5	TRUE	FALSE	FALSE	FALSE	FALSE
chr2	110133657	110134052	Blimp1_ChIP-seq_peak725	ENSMUSG00000085444	ENSMUST00000130416	Gm13936	1	110196889	-63034.5	TRUE	TRUE	FALSE	FALSE	FALSE
chr2	112691765	112692017	Blimp1_ChIP-seq_peak726	ENSMUSG00000057378	ENSMUST00000208574	Ryr3	-1	112656548	-35343	FALSE	FALSE	FALSE	FALSE	FALSE
chr2	119477476	119477761	Blimp1_ChIP-seq_peak727	ENSMUSG00000034154	ENSMUST00000110808	Ino80	-1	119477613	-5.5	FALSE	TRUE	FALSE	FALSE	FALSE
chr2	119741994	119742370	Blimp1_ChIP-seq_peak728	ENSMUSG00000027296	ENSMUST00000028758	Itpka	1	119742337	-155	TRUE	TRUE	FALSE	TRUE	FALSE
chr2	119881714	119882258	Blimp1_ChIP-seq_peak729	ENSMUSG00000081056	ENSMUST00000120952	Gm13998	-1	119878403	-3583	TRUE	TRUE	FALSE	FALSE	FALSE
chr2	119909648	119909881	Blimp1_ChIP-seq_peak730	ENSMUSG00000033943	ENSMUST00000150742	Mga	1	119921676	-11911.5	FALSE	TRUE	FALSE	FALSE	FALSE
chr2	121795379	121795948	Blimp1_ChIP-seq_peak731	ENSMUSG00000027238	ENSMUST00000121219	Frmd5	-1	121787344	-8319.5	TRUE	TRUE	FALSE	FALSE	FALSE
chr2	121816856	121817291	Blimp1_ChIP-seq_peak732	ENSMUSG00000027238	ENSMUST00000138157	Frmd5	-1	121807087	-9986.5	TRUE	TRUE	FALSE	FALSE	FALSE
chr2	122244716	122244903	Blimp1_ChIP-seq_peak733	ENSMUSG00000027227	ENSMUST00000110551	Sord	1	122234749	10060.5	FALSE	FALSE	TRUE	FALSE	TRUE
chr2	125932843	125933146	Blimp1_ChIP-seq_peak734	ENSMUSG00000027207	ENSMUST00000110454	Galk2	1	125866268	66726.5	FALSE	FALSE	FALSE	FALSE	FALSE
chr2	126597408	126597602	Blimp1_ChIP-seq_peak735	ENSMUSG00000027360	ENSMUST00000124396	Hdc	-1	126598261	756	TRUE	TRUE	FALSE	FALSE	FALSE
chr2	126876139	126876380	Blimp1_ChIP-seq_peak736	ENSMUSG00000027365	ENSMUST00000103224	Trpm7	-1	126876230	-29.5	FALSE	FALSE	FALSE	TRUE	FALSE
chr2	128029362	128029625	Blimp1_ChIP-seq_peak737	ENSMUSG00000088175	ENSMUST00000157550	Gm23101	1	128089924	-60430.5	FALSE	TRUE	FALSE	FALSE	FALSE
chr2	128125926	128126148	Blimp1_ChIP-seq_peak738	ENSMUSG00000027381	ENSMUST00000146023	Bcl2l11	1	128126038	-1	FALSE	FALSE	TRUE	FALSE	FALSE
chr2	128439795	128440102	Blimp1_ChIP-seq_peak739	ENSMUSG00000074813	ENSMUST00000151427	Gm14005	-1	128429349	-10599.5	TRUE	FALSE	FALSE	FALSE	FALSE
chr2	129264772	129265048	Blimp1_ChIP-seq_peak740	ENSMUSG00000085485	ENSMUST00000141964	Gm14024	1	129246376	18534	TRUE	FALSE	FALSE	FALSE	FALSE
chr2	131881899	131882123	Blimp1_ChIP-seq_peak741	ENSMUSG00000081229	ENSMUST00000119759	Lamr1-ps1	1	131904086	-22075	FALSE	TRUE	FALSE	FALSE	FALSE
chr2	132117581	132118138	Blimp1_ChIP-seq_peak742	ENSMUSG00000027340	ENSMUST00000128899	Slc23a2	-1	132111448	-6411.5	TRUE	TRUE	FALSE	FALSE	FALSE
chr2	132592162	132592566	Blimp1_ChIP-seq_peak743	ENSMUSG00000027346	ENSMUST00000110135	Gpcpd1	-1	132587729	-4635	TRUE	FALSE	TRUE	FALSE	FALSE
chr2	135730833	135731046	Blimp1_ChIP-seq_peak744	ENSMUSG00000039943	ENSMUST00000137969	Plcb4	1	135741830	-10890.5	FALSE	FALSE	FALSE	FALSE	FALSE
chr2	149870672	149870916	Blimp1_ChIP-seq_peak745	ENSMUSG00000074737	ENSMUST00000099264	C530025M09Rik	-1	149831213	-39581	FALSE	FALSE	FALSE	FALSE	FALSE
chr2	151632536	151632745	Blimp1_ChIP-seq_peak746	ENSMUSG00000027457	ENSMUST00000109877	Snph	-1	151632593	-47.5	FALSE	FALSE	FALSE	FALSE	FALSE
chr2	152332039	152332779	Blimp1_ChIP-seq_peak747	ENSMUSG00000027466	ENSMUST00000109847	Rbck1	-1	152332412	3	FALSE	TRUE	FALSE	FALSE	FALSE
chr2	152343459	152343838	Blimp1_ChIP-seq_peak748	ENSMUSG00000032715	ENSMUST00000124995	Trib3	-1	152343970	321.5	TRUE	TRUE	FALSE	FALSE	FALSE
chr2	154206833	154207049	Blimp1_ChIP-seq_peak749	ENSMUSG00000027485	ENSMUST00000028987	Bpifb1	1	154200379	6562	FALSE	FALSE	FALSE	FALSE	FALSE
chr2	154549177	154549489	Blimp1_ChIP-seq_peak750	ENSMUSG00000038523	ENSMUST00000109709	1700003F12Rik	1	154548927	406	TRUE	FALSE	FALSE	FALSE	FALSE
chr2	155819135	155819319	Blimp1_ChIP-seq_peak751	ENSMUSG00000074649	ENSMUST00000124586	BC029722	-1	155819426	199	FALSE	TRUE	TRUE	FALSE	FALSE
chr2	156959397	156959610	Blimp1_ChIP-seq_peak752	ENSMUSG00000098750	ENSMUST00000185037	Gm27653	-1	156964293	4789.5	FALSE	TRUE	FALSE	FALSE	FALSE
chr2	157376471	157376686	Blimp1_ChIP-seq_peak753	ENSMUSG00000063019	ENSMUST00000081202	Manbal	1	157367594	8984.5	TRUE	FALSE	FALSE	TRUE	FALSE
chr2	157583076	157583517	Blimp1_ChIP-seq_peak754	ENSMUSG00000067787	ENSMUST00000173378	Blcap	-1	157571274	-12022.5	TRUE	TRUE	FALSE	FALSE	FALSE
chr2	164833623	164833876	Blimp1_ChIP-seq_peak755	ENSMUSG00000017760	ENSMUST00000146525	Ctsa	1	164833807	-57.5	FALSE	FALSE	FALSE	FALSE	FALSE
chr2	164857093	164857453	Blimp1_ChIP-seq_peak756	ENSMUSG00000017754	ENSMUST00000109316	Pltp	-1	164857542	269	TRUE	TRUE	TRUE	FALSE	FALSE
chr2	165042040	165042296	Blimp1_ChIP-seq_peak757	ENSMUSG00000039804	ENSMUST00000040381	Ncoa5	-1	165034867	-7301	TRUE	FALSE	TRUE	FALSE	FALSE
chr2	165969442	165969832	Blimp1_ChIP-seq_peak758	ENSMUSG00000082924	ENSMUST00000117749	Gm11462	1	165959789	9848	TRUE	TRUE	TRUE	TRUE	FALSE
chr2	166738722	166739045	Blimp1_ChIP-seq_peak759	ENSMUSG00000039621	ENSMUST00000036719	Prex1	-1	166713832	-25051.5	TRUE	TRUE	FALSE	FALSE	FALSE
chr2	167062578	167062779	Blimp1_ChIP-seq_peak760	ENSMUSG00000039501	ENSMUST00000128676	Znfx1	-1	167062716	37.5	FALSE	FALSE	FALSE	FALSE	FALSE
chr2	167188622	167188991	Blimp1_ChIP-seq_peak761	ENSMUSG00000050556	ENSMUST00000207917	Kcnb1	-1	167188818	11.5	TRUE	TRUE	TRUE	TRUE	FALSE
chr2	167250652	167250937	Blimp1_ChIP-seq_peak762	ENSMUSG00000017969	ENSMUST00000018113	Ptgis	-1	167240604	-10190.5	TRUE	TRUE	FALSE	FALSE	FALSE
chr2	168832336	168832583	Blimp1_ChIP-seq_peak763	ENSMUSG00000077761	ENSMUST00000104573	Gm25214	-1	168882168	49708.5	TRUE	FALSE	FALSE	FALSE	FALSE
chr2	173042699	173043025	Blimp1_ChIP-seq_peak764	ENSMUSG00000087442	ENSMUST00000139677	Gm14453	-1	173034580	-8282	FALSE	FALSE	FALSE	FALSE	TRUE
chr2	180589305	180589615	Blimp1_ChIP-seq_peak765	ENSMUSG00000049401	ENSMUST00000147070	Ogfr	1	180589462	-2	TRUE	TRUE	FALSE	TRUE	FALSE
chr3	4534132	4534475	Blimp1_ChIP-seq_peak766	ENSMUSG00000104073	ENSMUST00000195773	Gm37029	1	4504831	29472.5	TRUE	TRUE	FALSE	FALSE	FALSE
chr3	4697494	4697710	Blimp1_ChIP-seq_peak767	ENSMUSG00000102998	ENSMUST00000193445	Gm37763	1	4648675	48927	FALSE	FALSE	FALSE	FALSE	FALSE
chr3	12663493	12663734	Blimp1_ChIP-seq_peak768	ENSMUSG00000104177	ENSMUST00000194635	Gm2429	1	12631260	32353.5	TRUE	FALSE	FALSE	FALSE	FALSE
chr3	16086562	16086856	Blimp1_ChIP-seq_peak769	ENSMUSG00000103535	ENSMUST00000195875	Gm37836	-1	16078324	-8385	TRUE	FALSE	FALSE	FALSE	FALSE
chr3	17895409	17895638	Blimp1_ChIP-seq_peak770	ENSMUSG00000105262	ENSMUST00000199895	Gm19175	1	17923708	-28184.5	TRUE	FALSE	FALSE	FALSE	FALSE
chr3	18243787	18244111	Blimp1_ChIP-seq_peak771	ENSMUSG00000039519	ENSMUST00000035625	Cyp7b1	-1	18243338	-611	FALSE	TRUE	FALSE	FALSE	FALSE
chr3	21665276	21665513	Blimp1_ChIP-seq_peak772	ENSMUSG00000106460	ENSMUST00000196649	Gm17935	1	21648387	17007.5	FALSE	FALSE	FALSE	FALSE	FALSE
chr3	22399661	22399936	Blimp1_ChIP-seq_peak773	ENSMUSG00000088846	ENSMUST00000158221	Gm26354	-1	22410051	10252.5	FALSE	FALSE	FALSE	FALSE	FALSE
chr3	27456208	27456407	Blimp1_ChIP-seq_peak774	ENSMUSG00000051136	ENSMUST00000057186	Ghsr	1	27371351	84956.5	FALSE	FALSE	FALSE	FALSE	FALSE
chr3	31911717	31911941	Blimp1_ChIP-seq_peak775	ENSMUSG00000037610	ENSMUST00000119970	Kcnmb2	1	31902703	9126	TRUE	FALSE	FALSE	FALSE	TRUE
chr3	36580421	36580721	Blimp1_ChIP-seq_peak776	ENSMUSG00000037325	ENSMUST00000199136	Bbs7	-1	36577285	-3286	TRUE	FALSE	FALSE	FALSE	FALSE
chr3	37394448	37394770	Blimp1_ChIP-seq_peak777	ENSMUSG00000105134	ENSMUST00000198438	Gm42923	-1	37395101	492	FALSE	TRUE	FALSE	FALSE	FALSE
chr3	40996253	40996453	Blimp1_ChIP-seq_peak778	ENSMUSG00000064927	ENSMUST00000082993	Gm22043	1	40992693	3660	TRUE	TRUE	FALSE	FALSE	FALSE
chr3	44985862	44986055	Blimp1_ChIP-seq_peak779	ENSMUSG00000088535	ENSMUST00000157910	Gm24997	1	44983200	2758.5	FALSE	FALSE	FALSE	FALSE	FALSE
chr3	51700812	51701111	Blimp1_ChIP-seq_peak780	ENSMUSG00000074603	ENSMUST00000099104	Gm10729	1	51693771	7190.5	TRUE	FALSE	FALSE	FALSE	FALSE
chr3	52605017	52605474	Blimp1_ChIP-seq_peak781	ENSMUSG00000070490	ENSMUST00000076317	Gm10293	1	52612835	-7589.5	TRUE	FALSE	FALSE	FALSE	FALSE
chr3	58543300	58543485	Blimp1_ChIP-seq_peak782	ENSMUSG00000027810	ENSMUST00000138827	Eif2a	1	58543280	112.5	FALSE	TRUE	FALSE	FALSE	FALSE
chr3	62159148	62159340	Blimp1_ChIP-seq_peak783	ENSMUSG00000103322	ENSMUST00000195726	Gm37404	1	62123207	36037	FALSE	FALSE	FALSE	FALSE	FALSE
chr3	65029431	65029940	Blimp1_ChIP-seq_peak784	ENSMUSG00000027827	ENSMUST00000159525	Kcnab1	1	65109384	-79698.5	TRUE	TRUE	FALSE	FALSE	FALSE
chr3	67582576	67582845	Blimp1_ChIP-seq_peak785	ENSMUSG00000027775	ENSMUST00000029344	Mfsd1	1	67582741	-30.5	FALSE	FALSE	FALSE	FALSE	FALSE
chr3	69316176	69316593	Blimp1_ChIP-seq_peak786	ENSMUSG00000027784	ENSMUST00000029355	Ppm1l	1	69316861	-476.5	TRUE	TRUE	FALSE	FALSE	FALSE
chr3	69453405	69453691	Blimp1_ChIP-seq_peak787	ENSMUSG00000090743	ENSMUST00000165161	Gm17213	-1	69432368	-21180	TRUE	TRUE	FALSE	FALSE	FALSE
chr3	70104030	70104254	Blimp1_ChIP-seq_peak788	ENSMUSG00000103113	ENSMUST00000195440	Gm37585	-1	70116532	12390	FALSE	FALSE	FALSE	FALSE	FALSE
chr3	72408712	72409068	Blimp1_ChIP-seq_peak789	ENSMUSG00000098869	ENSMUST00000184290	Gm27465	1	72312941	95949	TRUE	TRUE	FALSE	FALSE	FALSE
chr3	83787969	83788224	Blimp1_ChIP-seq_peak790	ENSMUSG00000097250	ENSMUST00000180472	Gm26771	-1	83789956	1859.5	FALSE	FALSE	FALSE	FALSE	TRUE
chr3	83876113	83876395	Blimp1_ChIP-seq_peak791	ENSMUSG00000033767	ENSMUST00000199411	D930015E06Rik	-1	83907579	31325	TRUE	FALSE	FALSE	TRUE	FALSE
chr3	84155813	84156050	Blimp1_ChIP-seq_peak792	ENSMUSG00000033752	ENSMUST00000047368	Mnd1	-1	84155786	-145.5	TRUE	FALSE	FALSE	FALSE	FALSE
chr3	86253148	86253451	Blimp1_ChIP-seq_peak793	ENSMUSG00000103759	ENSMUST00000193963	Gm37288	-1	86263575	10275.5	TRUE	FALSE	FALSE	FALSE	FALSE
chr3	87885789	87886083	Blimp1_ChIP-seq_peak794	ENSMUSG00000004895	ENSMUST00000005015	Prcc	-1	87885608	-328	FALSE	TRUE	FALSE	FALSE	FALSE
chr3	88194894	88195347	Blimp1_ChIP-seq_peak795	ENSMUSG00000097428	ENSMUST00000181406	AW047730	1	88200623	-5502.5	TRUE	TRUE	FALSE	FALSE	FALSE
chr3	89177240	89177456	Blimp1_ChIP-seq_peak796	ENSMUSG00000028049	ENSMUST00000029684	Scamp3	1	89177473	-125	FALSE	FALSE	FALSE	FALSE	FALSE
chr3	89785232	89785440	Blimp1_ChIP-seq_peak797	ENSMUSG00000042572	ENSMUST00000196726	Ube2q1	1	89774288	11048	TRUE	TRUE	FALSE	FALSE	FALSE
chr3	90052546	90052801	Blimp1_ChIP-seq_peak798	ENSMUSG00000042520	ENSMUST00000197903	Ubap2l	-1	90052628	-45.5	FALSE	FALSE	FALSE	FALSE	FALSE
chr3	90265507	90265978	Blimp1_ChIP-seq_peak799	ENSMUSG00000042404	ENSMUST00000129564	Dennd4b	1	90265185	557.5	FALSE	TRUE	FALSE	FALSE	FALSE
chr3	91639721	91640167	Blimp1_ChIP-seq_peak800							TRUE	TRUE	FALSE	FALSE	FALSE
chr3	94382452	94382814	Blimp1_ChIP-seq_peak801	ENSMUSG00000028150	ENSMUST00000200009	Rorc	1	94377516	5117	FALSE	FALSE	FALSE	FALSE	FALSE
chr3	95230771	95231007	Blimp1_ChIP-seq_peak802	ENSMUSG00000053192	ENSMUST00000198087	Mllt11	-1	95230472	-417	FALSE	TRUE	FALSE	FALSE	FALSE
chr3	100920742	100921019	Blimp1_ChIP-seq_peak803	ENSMUSG00000033233	ENSMUST00000094048	Trim45	1	100922202	-1321.5	TRUE	TRUE	FALSE	FALSE	FALSE
chr3	102041769	102041997	Blimp1_ChIP-seq_peak804	ENSMUSG00000104930	ENSMUST00000199964	Gm43243	1	102068050	-26167	FALSE	FALSE	FALSE	FALSE	FALSE
chr3	102954126	102954444	Blimp1_ChIP-seq_peak805	ENSMUSG00000065708	ENSMUST00000083774	Gm22826	-1	102952113	-2172	TRUE	TRUE	FALSE	FALSE	FALSE
chr3	104670276	104670471	Blimp1_ChIP-seq_peak806	ENSMUSG00000101641	ENSMUST00000191526	Gm29560	-1	104670010	-363.5	TRUE	TRUE	FALSE	TRUE	FALSE
chr3	105088198	105088441	Blimp1_ChIP-seq_peak807	ENSMUSG00000051788	ENSMUST00000070584	4930564D02Rik	1	105066844	21475.5	FALSE	FALSE	FALSE	FALSE	FALSE
chr3	106721381	106721790	Blimp1_ChIP-seq_peak808	ENSMUSG00000056260	ENSMUST00000130105	Lrif1	1	106721728	-142.5	TRUE	TRUE	FALSE	FALSE	FALSE
chr3	107366242	107366629	Blimp1_ChIP-seq_peak809	ENSMUSG00000105532	ENSMUST00000199575	Gm5279	1	107342955	23480.5	TRUE	TRUE	FALSE	FALSE	FALSE
chr3	107760003	107760510	Blimp1_ChIP-seq_peak810	ENSMUSG00000014599	ENSMUST00000155557	Csf1	-1	107760242	-14.5	TRUE	TRUE	FALSE	FALSE	FALSE
chr3	109572877	109573111	Blimp1_ChIP-seq_peak811	ENSMUSG00000033721	ENSMUST00000106576	Vav3	1	109573907	-913	FALSE	TRUE	FALSE	FALSE	TRUE
chr3	110945574	110945758	Blimp1_ChIP-seq_peak812							FALSE	FALSE	FALSE	FALSE	FALSE
chr3	113782665	113782946	Blimp1_ChIP-seq_peak813	ENSMUSG00000106454	ENSMUST00000198542	Gm17775	1	113729232	53573.5	FALSE	FALSE	FALSE	FALSE	FALSE
chr3	115729291	115729475	Blimp1_ChIP-seq_peak814	ENSMUSG00000052769	ENSMUST00000064809	Gm9889	1	115715150	14233	TRUE	FALSE	FALSE	FALSE	FALSE
chr3	115887337	115887589	Blimp1_ChIP-seq_peak815	ENSMUSG00000033554	ENSMUST00000189799	Dph5	1	115887837	-374	TRUE	FALSE	FALSE	TRUE	FALSE
chr3	116624712	116624910	Blimp1_ChIP-seq_peak816	ENSMUSG00000027959	ENSMUST00000198747	Sass6	1	116625923	-1112	TRUE	TRUE	FALSE	FALSE	FALSE
chr3	120339316	120339662	Blimp1_ChIP-seq_peak817	ENSMUSG00000065684	ENSMUST00000083750	Gm23733	-1	120317989	-21500	TRUE	TRUE	FALSE	FALSE	FALSE
chr3	120640235	120640792	Blimp1_ChIP-seq_peak818	ENSMUSG00000089027	ENSMUST00000158402	Gm25013	-1	120610093	-30420.5	FALSE	TRUE	FALSE	FALSE	FALSE
chr3	121494224	121494408	Blimp1_ChIP-seq_peak819	ENSMUSG00000039865	ENSMUST00000199422	Slc44a3	-1	121527107	32791	TRUE	TRUE	FALSE	FALSE	FALSE
chr3	121666574	121666802	Blimp1_ChIP-seq_peak820	ENSMUSG00000074248	ENSMUST00000196899	4930432M17Rik	1	121670762	-4074	FALSE	FALSE	FALSE	FALSE	FALSE
chr3	125804988	125805172	Blimp1_ChIP-seq_peak821	ENSMUSG00000027971	ENSMUST00000198101	Ndst4	1	125710086	94994	TRUE	FALSE	FALSE	FALSE	FALSE
chr3	129614326	129614548	Blimp1_ChIP-seq_peak822	ENSMUSG00000041220	ENSMUST00000198369	Elovl6	1	129552380	62057	FALSE	TRUE	FALSE	FALSE	FALSE
chr3	130609424	130609691	Blimp1_ChIP-seq_peak823	ENSMUSG00000019232	ENSMUST00000166187	Etnppl	1	130617448	-7890.5	FALSE	FALSE	TRUE	FALSE	TRUE
chr3	131159525	131160070	Blimp1_ChIP-seq_peak824	ENSMUSG00000104612	ENSMUST00000200349	Gm42449	1	131136785	23012.5	TRUE	TRUE	FALSE	FALSE	FALSE
chr3	131574039	131574263	Blimp1_ChIP-seq_peak825	ENSMUSG00000028032	ENSMUST00000196638	Papss1	1	131564935	9216	FALSE	FALSE	FALSE	FALSE	FALSE
chr3	137119507	137119870	Blimp1_ChIP-seq_peak826	ENSMUSG00000065906	ENSMUST00000083972	Gm26107	1	137067892	51796.5	TRUE	TRUE	FALSE	FALSE	FALSE
chr3	138527138	138527382	Blimp1_ChIP-seq_peak827	ENSMUSG00000028156	ENSMUST00000196990	Eif4e	1	138527285	-25	FALSE	FALSE	FALSE	FALSE	FALSE
chr3	141838990	141839179	Blimp1_ChIP-seq_peak828	ENSMUSG00000059921	ENSMUST00000123631	Unc5c	1	141789852	49232.5	FALSE	TRUE	FALSE	FALSE	FALSE
chr3	142620004	142620302	Blimp1_ChIP-seq_peak829	ENSMUSG00000028270	ENSMUST00000165774	Gbp2	1	142620602	-449	TRUE	TRUE	FALSE	FALSE	FALSE
chr3	145102234	145102420	Blimp1_ChIP-seq_peak830	ENSMUSG00000036960	ENSMUST00000197121	Clca2	-1	145099443	-2884	TRUE	TRUE	FALSE	FALSE	FALSE
chr3	152316402	152316694	Blimp1_ChIP-seq_peak831	ENSMUSG00000054942	ENSMUST00000199443	Fam73a	-1	152317715	1167	FALSE	TRUE	FALSE	FALSE	FALSE
chr3	158411154	158411447	Blimp1_ChIP-seq_peak832	ENSMUSG00000028176	ENSMUST00000200196	Lrrc7	-1	158353433	-57867.5	TRUE	FALSE	FALSE	FALSE	FALSE
chr4	3751042	3751275	Blimp1_ChIP-seq_peak833	ENSMUSG00000042228	ENSMUST00000137943	Lyn	1	3756457	-5298.5	TRUE	TRUE	FALSE	FALSE	FALSE
chr4	3834852	3835079	Blimp1_ChIP-seq_peak834	ENSMUSG00000088351	ENSMUST00000157726	Gm24016	-1	3835146	180.5	TRUE	TRUE	FALSE	FALSE	FALSE
chr4	9888899	9889110	Blimp1_ChIP-seq_peak835	ENSMUSG00000082843	ENSMUST00000182072	4930448K20Rik	-1	9917397	28392.5	FALSE	FALSE	FALSE	FALSE	FALSE
chr4	11095644	11095878	Blimp1_ChIP-seq_peak836	ENSMUSG00000050323	ENSMUST00000148127	Ndufaf6	-1	11076205	-19556	FALSE	TRUE	FALSE	FALSE	FALSE
chr4	11571052	11571707	Blimp1_ChIP-seq_peak837	ENSMUSG00000078773	ENSMUST00000179731	Rad54b	1	11576643	-5263.5	FALSE	TRUE	FALSE	FALSE	FALSE
chr4	12007777	12007974	Blimp1_ChIP-seq_peak838	ENSMUSG00000085027	ENSMUST00000156947	Gm11840	-1	12009043	1167.5	FALSE	FALSE	FALSE	FALSE	FALSE
chr4	15958261	15958660	Blimp1_ChIP-seq_peak839	ENSMUSG00000028224	ENSMUST00000149069	Nbn	1	15957967	493.5	TRUE	TRUE	TRUE	FALSE	FALSE
chr4	32101088	32101377	Blimp1_ChIP-seq_peak840	ENSMUSG00000083872	ENSMUST00000119323	Gm11928	1	32149786	-48553.5	TRUE	TRUE	FALSE	FALSE	TRUE
chr4	32614967	32615364	Blimp1_ChIP-seq_peak841	ENSMUSG00000028282	ENSMUST00000124278	Casp8ap2	1	32615451	-285.5	TRUE	TRUE	FALSE	FALSE	FALSE
chr4	34323967	34324250	Blimp1_ChIP-seq_peak842	ENSMUSG00000062554	ENSMUST00000122336	Gm12751	1	34354043	-29934.5	FALSE	FALSE	FALSE	FALSE	FALSE
chr4	35156150	35156413	Blimp1_ChIP-seq_peak843	ENSMUSG00000073910	ENSMUST00000155725	Mob3b	-1	35157484	1202.5	FALSE	TRUE	TRUE	FALSE	FALSE
chr4	39040939	39041414	Blimp1_ChIP-seq_peak844							TRUE	TRUE	FALSE	FALSE	FALSE
chr4	43964526	43964816	Blimp1_ChIP-seq_peak845	ENSMUSG00000028480	ENSMUST00000107855	Glipr2	1	43957692	6979	TRUE	TRUE	FALSE	FALSE	FALSE
chr4	44960939	44961139	Blimp1_ChIP-seq_peak846	ENSMUSG00000086000	ENSMUST00000150111	Gm12493	1	44967769	-6730	TRUE	FALSE	FALSE	FALSE	FALSE
chr4	46390582	46390781	Blimp1_ChIP-seq_peak847	ENSMUSG00000028331	ENSMUST00000030015	Trmo	-1	46389437	-1244.5	TRUE	TRUE	FALSE	FALSE	FALSE
chr4	48043467	48043845	Blimp1_ChIP-seq_peak848	ENSMUSG00000028341	ENSMUST00000030025	Nr4a3	1	48045153	-1497	FALSE	TRUE	FALSE	FALSE	FALSE
chr4	55676758	55677025	Blimp1_ChIP-seq_peak849	ENSMUSG00000085375	ENSMUST00000123620	Gm12506	1	55605149	71742.5	TRUE	FALSE	TRUE	FALSE	FALSE
chr4	56619094	56619349	Blimp1_ChIP-seq_peak850	ENSMUSG00000077663	ENSMUST00000104475	Gm26144	-1	56679035	59813.5	TRUE	TRUE	FALSE	FALSE	FALSE
chr4	56953955	56954242	Blimp1_ChIP-seq_peak851	ENSMUSG00000055296	ENSMUST00000068792	Tmem245	-1	56947437	-6661.5	TRUE	FALSE	FALSE	FALSE	FALSE
chr4	58505568	58505815	Blimp1_ChIP-seq_peak852	ENSMUSG00000038668	ENSMUST00000107570	Lpar1	-1	58499403	-6288.5	FALSE	FALSE	FALSE	FALSE	FALSE
chr4	58866603	58867121	Blimp1_ChIP-seq_peak853	ENSMUSG00000050812	ENSMUST00000151869	AI314180	-1	58844881	-21981	TRUE	TRUE	FALSE	FALSE	FALSE
chr4	59581548	59581818	Blimp1_ChIP-seq_peak854	ENSMUSG00000028383	ENSMUST00000107528	Hsdl2	1	59581645	38	FALSE	FALSE	FALSE	FALSE	FALSE
chr4	65912843	65913046	Blimp1_ChIP-seq_peak855							FALSE	FALSE	FALSE	FALSE	FALSE
chr4	70970308	70970584	Blimp1_ChIP-seq_peak856							TRUE	TRUE	FALSE	FALSE	FALSE
chr4	71291839	71292048	Blimp1_ChIP-seq_peak857	ENSMUSG00000082017	ENSMUST00000121993	Gm11229	1	71285942	6001.5	FALSE	TRUE	FALSE	FALSE	FALSE
chr4	74125617	74126017	Blimp1_ChIP-seq_peak858	ENSMUSG00000049122	ENSMUST00000154134	Frmd3	1	74168937	-43120	TRUE	TRUE	FALSE	FALSE	FALSE
chr4	74251713	74251974	Blimp1_ChIP-seq_peak859	ENSMUSG00000028397	ENSMUST00000030102	Kdm4c	1	74251936	-92.5	FALSE	FALSE	FALSE	FALSE	FALSE
chr4	74470974	74471373	Blimp1_ChIP-seq_peak860							FALSE	TRUE	FALSE	FALSE	FALSE
chr4	78789161	78789507	Blimp1_ChIP-seq_peak861	ENSMUSG00000083629	ENSMUST00000119326	Gm11262	1	78697652	91682	TRUE	TRUE	FALSE	FALSE	FALSE
chr4	83281312	83281599	Blimp1_ChIP-seq_peak862	ENSMUSG00000038172	ENSMUST00000148811	Ttc39b	-1	83279407	-2048.5	FALSE	TRUE	FALSE	FALSE	FALSE
chr4	83303616	83303805	Blimp1_ChIP-seq_peak863	ENSMUSG00000096801	ENSMUST00000083017	Gm23412	-1	83285910	-17800.5	FALSE	TRUE	FALSE	FALSE	FALSE
chr4	86669753	86669937	Blimp1_ChIP-seq_peak864	ENSMUSG00000028494	ENSMUST00000140382	Plin2	-1	86669768	-77	FALSE	FALSE	TRUE	FALSE	FALSE
chr4	86748444	86748723	Blimp1_ChIP-seq_peak865	ENSMUSG00000038024	ENSMUST00000082026	Dennd4c	1	86748555	28.5	TRUE	TRUE	TRUE	FALSE	FALSE
chr4	87698907	87699250	Blimp1_ChIP-seq_peak866							TRUE	FALSE	FALSE	FALSE	FALSE
chr4	88550228	88550682	Blimp1_ChIP-seq_peak867	ENSMUSG00000096011	ENSMUST00000102809	Ifna15	-1	88558245	7790	TRUE	TRUE	FALSE	FALSE	FALSE
chr4	89276177	89276365	Blimp1_ChIP-seq_peak868	ENSMUSG00000087659	ENSMUST00000127174	Gm12606	-1	89273403	-2868	FALSE	FALSE	FALSE	FALSE	FALSE
chr4	99211732	99211925	Blimp1_ChIP-seq_peak869	ENSMUSG00000028550	ENSMUST00000152121	Atg4c	1	99218091	-6262.5	FALSE	FALSE	FALSE	FALSE	FALSE
chr4	103202613	103202902	Blimp1_ChIP-seq_peak870	ENSMUSG00000028521	ENSMUST00000154845	Slc35d1	-1	103214672	11914.5	FALSE	TRUE	FALSE	FALSE	FALSE
chr4	104935401	104935621	Blimp1_ChIP-seq_peak871	ENSMUSG00000078612	ENSMUST00000106804	1700024P16Rik	1	104913524	21987	TRUE	FALSE	TRUE	TRUE	FALSE
chr4	108614146	108614403	Blimp1_ChIP-seq_peak872	ENSMUSG00000084968	ENSMUST00000126668	Gm12743	-1	108619849	5574.5	FALSE	TRUE	FALSE	FALSE	FALSE
chr4	116076690	116076911	Blimp1_ChIP-seq_peak873	ENSMUSG00000028703	ENSMUST00000138952	Lrrc41	1	116076885	-84.5	TRUE	TRUE	FALSE	FALSE	FALSE
chr4	118062274	118062471	Blimp1_ChIP-seq_peak874	ENSMUSG00000028538	ENSMUST00000138274	St3gal3	-1	118031882	-30490.5	TRUE	TRUE	FALSE	FALSE	FALSE
chr4	119141214	119141576	Blimp1_ChIP-seq_peak875	ENSMUSG00000085505	ENSMUST00000143801	Gm12868	-1	119138801	-2594	TRUE	FALSE	FALSE	TRUE	FALSE
chr4	122898360	122898753	Blimp1_ChIP-seq_peak876	ENSMUSG00000028656	ENSMUST00000106257	Cap1	-1	122886056	-12500.5	TRUE	FALSE	FALSE	FALSE	FALSE
chr4	125015800	125016097	Blimp1_ChIP-seq_peak877	ENSMUSG00000028869	ENSMUST00000106176	Gnl2	1	125016585	-636.5	FALSE	TRUE	FALSE	FALSE	FALSE
chr4	125535905	125536211	Blimp1_ChIP-seq_peak878	ENSMUSG00000094403	ENSMUST00000102081	Mir692-2	1	125504749	31309	TRUE	FALSE	TRUE	TRUE	FALSE
chr4	127077146	127077472	Blimp1_ChIP-seq_peak879	ENSMUSG00000042408	ENSMUST00000046751	Zmym6	1	127077383	-74	FALSE	FALSE	FALSE	FALSE	FALSE
chr4	128728452	128728783	Blimp1_ChIP-seq_peak880	ENSMUSG00000028796	ENSMUST00000134421	Phc2	1	128727982	635.5	TRUE	FALSE	FALSE	FALSE	FALSE
chr4	129556490	129556796	Blimp1_ChIP-seq_peak881	ENSMUSG00000000409	ENSMUST00000123640	Lck	-1	129556459	-184	TRUE	TRUE	TRUE	FALSE	FALSE
chr4	131908512	131908754	Blimp1_ChIP-seq_peak882	ENSMUSG00000083013	ENSMUST00000121250	Gm12978	-1	131903311	-5322	FALSE	FALSE	FALSE	FALSE	TRUE
chr4	132422268	132422496	Blimp1_ChIP-seq_peak883	ENSMUSG00000066043	ENSMUST00000152271	Phactr4	-1	132422441	59	FALSE	FALSE	FALSE	FALSE	FALSE
chr4	134468192	134468448	Blimp1_ChIP-seq_peak884	ENSMUSG00000028832	ENSMUST00000030636	Stmn1	1	134468320	0	FALSE	FALSE	FALSE	FALSE	FALSE
chr4	134533535	134533841	Blimp1_ChIP-seq_peak885	ENSMUSG00000046671	ENSMUST00000129836	Mtfr1l	-1	134535044	1356	TRUE	FALSE	FALSE	FALSE	FALSE
chr4	134936141	134936579	Blimp1_ChIP-seq_peak886	ENSMUSG00000028821	ENSMUST00000144037	Syf2	1	134931010	5350	TRUE	TRUE	FALSE	FALSE	FALSE
chr4	136146880	136147117	Blimp1_ChIP-seq_peak887	ENSMUSG00000007872	ENSMUST00000133946	Id3	1	136144974	2024.5	TRUE	TRUE	FALSE	FALSE	FALSE
chr4	137048731	137048988	Blimp1_ChIP-seq_peak888	ENSMUSG00000060862	ENSMUST00000145505	Zbtb40	-1	137048801	-58.5	FALSE	FALSE	FALSE	FALSE	FALSE
chr4	137315190	137315705	Blimp1_ChIP-seq_peak889	ENSMUSG00000089199	ENSMUST00000158574	Gm25772	1	137325559	-10111.5	TRUE	FALSE	FALSE	FALSE	FALSE
chr4	137481279	137481544	Blimp1_ChIP-seq_peak890	ENSMUSG00000028763	ENSMUST00000171332	Hspg2	1	137468803	12608.5	TRUE	TRUE	FALSE	TRUE	FALSE
chr4	138204276	138204617	Blimp1_ChIP-seq_peak891	ENSMUSG00000028760	ENSMUST00000148074	Eif4g3	1	138201589	2857.5	TRUE	TRUE	FALSE	FALSE	FALSE
chr4	138262393	138262742	Blimp1_ChIP-seq_peak892	ENSMUSG00000028758	ENSMUST00000105820	Kif17	1	138262499	68.5	FALSE	TRUE	FALSE	FALSE	FALSE
chr4	138282790	138283166	Blimp1_ChIP-seq_peak893	ENSMUSG00000028758	ENSMUST00000105820	Kif17	1	138262499	20479	FALSE	TRUE	FALSE	FALSE	FALSE
chr4	143083346	143083599	Blimp1_ChIP-seq_peak894	ENSMUSG00000110067	ENSMUST00000211105	RP23-416J8.1	-1	143074839	-8633.5	FALSE	TRUE	FALSE	FALSE	FALSE
chr4	144992218	144992415	Blimp1_ChIP-seq_peak895	ENSMUSG00000020220	ENSMUST00000147511	Vps13d	-1	144983961	-8355.5	TRUE	FALSE	FALSE	FALSE	FALSE
chr4	147452959	147453169	Blimp1_ChIP-seq_peak896	ENSMUSG00000093975	ENSMUST00000179720	Vmn2r-ps19	1	147444380	8684	FALSE	FALSE	FALSE	FALSE	FALSE
chr4	147738792	147739065	Blimp1_ChIP-seq_peak897	ENSMUSG00000081179	ENSMUST00000121031	Gm13136	-1	147738426	-502.5	TRUE	FALSE	FALSE	FALSE	FALSE
chr4	147935248	147935456	Blimp1_ChIP-seq_peak898	ENSMUSG00000019055	ENSMUST00000132075	Plod1	-1	147936708	1356	FALSE	FALSE	FALSE	FALSE	FALSE
chr4	148031712	148031933	Blimp1_ChIP-seq_peak899	ENSMUSG00000083473	ENSMUST00000119862	Gm13207	1	148031554	268.5	TRUE	TRUE	FALSE	FALSE	FALSE
chr4	148038776	148039014	Blimp1_ChIP-seq_peak900	ENSMUSG00000029016	ENSMUST00000137724	Clcn6	-1	148038821	-74	FALSE	FALSE	FALSE	FALSE	FALSE
chr4	148075353	148075622	Blimp1_ChIP-seq_peak901	ENSMUSG00000078494	ENSMUST00000144031	Gm13201	-1	148075420	-67.5	TRUE	TRUE	FALSE	FALSE	FALSE
chr4	148376453	148376728	Blimp1_ChIP-seq_peak902	ENSMUSG00000086326	ENSMUST00000138802	Gm13200	-1	148359460	-17130.5	FALSE	FALSE	TRUE	FALSE	FALSE
chr4	150371824	150372008	Blimp1_ChIP-seq_peak903	ENSMUSG00000039852	ENSMUST00000131600	Rere	1	150406394	-34478	FALSE	FALSE	TRUE	FALSE	FALSE
chr4	150789106	150789453	Blimp1_ChIP-seq_peak904	ENSMUSG00000085097	ENSMUST00000133196	Gm13049	1	150825733	-36453.5	FALSE	FALSE	FALSE	FALSE	FALSE
chr4	152322701	152322997	Blimp1_ChIP-seq_peak905	ENSMUSG00000028936	ENSMUST00000142735	Rpl22	1	152325742	-2893	TRUE	FALSE	TRUE	TRUE	FALSE
chr4	154635720	154635955	Blimp1_ChIP-seq_peak906	ENSMUSG00000039410	ENSMUST00000149605	Prdm16	-1	154636797	959.5	FALSE	FALSE	FALSE	FALSE	FALSE
chr4	154636287	154636521	Blimp1_ChIP-seq_peak907	ENSMUSG00000039410	ENSMUST00000149605	Prdm16	-1	154636797	393	TRUE	FALSE	FALSE	FALSE	FALSE
chr4	155851715	155852018	Blimp1_ChIP-seq_peak908	ENSMUSG00000029071	ENSMUST00000140529	Dvl1	1	155853410	-1543.5	TRUE	TRUE	FALSE	FALSE	FALSE
chr5	3772019	3772309	Blimp1_ChIP-seq_peak909	ENSMUSG00000105950	ENSMUST00000197051	Gm43679	-1	3755577	-16587	TRUE	FALSE	FALSE	FALSE	TRUE
chr5	4462398	4462786	Blimp1_ChIP-seq_peak910							FALSE	TRUE	FALSE	FALSE	FALSE
chr5	5311471	5311991	Blimp1_ChIP-seq_peak911	ENSMUSG00000104867	ENSMUST00000198817	Gm43728	-1	5311623	-108	TRUE	TRUE	FALSE	FALSE	FALSE
chr5	12293690	12294055	Blimp1_ChIP-seq_peak912	ENSMUSG00000104941	ENSMUST00000198497	Gm8953	-1	12355787	61914.5	TRUE	FALSE	FALSE	FALSE	FALSE
chr5	14896201	14896401	Blimp1_ChIP-seq_peak913	ENSMUSG00000033219	ENSMUST00000154544	Gm9758	-1	14914853	18552	FALSE	TRUE	FALSE	FALSE	FALSE
chr5	16470033	16470242	Blimp1_ChIP-seq_peak914	ENSMUSG00000097941	ENSMUST00000183005	Gm8984	-1	16509183	39045.5	FALSE	FALSE	FALSE	FALSE	FALSE
chr5	17135629	17135857	Blimp1_ChIP-seq_peak915	ENSMUSG00000091273	ENSMUST00000166114	Gm6673	-1	17227934	92191	FALSE	FALSE	FALSE	FALSE	FALSE
chr5	17695635	17695856	Blimp1_ChIP-seq_peak916	ENSMUSG00000028780	ENSMUST00000115271	Sema3c	1	17694202	1543.5	FALSE	FALSE	FALSE	FALSE	FALSE
chr5	21737038	21737241	Blimp1_ChIP-seq_peak917	ENSMUSG00000029017	ENSMUST00000125693	Pmpcb	1	21737141	-1.5	FALSE	TRUE	TRUE	FALSE	FALSE
chr5	21767357	21767667	Blimp1_ChIP-seq_peak918	ENSMUSG00000029014	ENSMUST00000145955	Dnajc2	-1	21768667	1155	FALSE	TRUE	FALSE	FALSE	FALSE
chr5	23416164	23416443	Blimp1_ChIP-seq_peak919	ENSMUSG00000073147	ENSMUST00000191186	5031425E22Rik	-1	23433309	17005.5	TRUE	TRUE	FALSE	FALSE	FALSE
chr5	24685958	24686598	Blimp1_ChIP-seq_peak920	ENSMUSG00000028954	ENSMUST00000200337	Nub1	1	24685987	291	TRUE	TRUE	FALSE	FALSE	FALSE
chr5	24969563	24969780	Blimp1_ChIP-seq_peak921	ENSMUSG00000059631	ENSMUST00000075081	1500035N22Rik	1	24985842	-16170.5	TRUE	TRUE	FALSE	FALSE	FALSE
chr5	27098841	27099375	Blimp1_ChIP-seq_peak922	ENSMUSG00000061576	ENSMUST00000200274	Dpp6	1	27049393	49715	TRUE	TRUE	FALSE	FALSE	FALSE
chr5	33275226	33275495	Blimp1_ChIP-seq_peak923	ENSMUSG00000037373	ENSMUST00000079746	Ctbp1	-1	33274994	-366.5	TRUE	FALSE	FALSE	FALSE	FALSE
chr5	33323421	33323894	Blimp1_ChIP-seq_peak924	ENSMUSG00000079562	ENSMUST00000114449	Maea	1	33335509	-11851.5	FALSE	FALSE	FALSE	FALSE	FALSE
chr5	33493738	33494071	Blimp1_ChIP-seq_peak925	ENSMUSG00000107248	ENSMUST00000200726	Gm43851	-1	33437464	-56440.5	TRUE	TRUE	FALSE	FALSE	FALSE
chr5	33865453	33865772	Blimp1_ChIP-seq_peak926	ENSMUSG00000057406	ENSMUST00000142080	Whsc1	1	33861069	4543.5	FALSE	TRUE	FALSE	FALSE	FALSE
chr5	35348991	35349224	Blimp1_ChIP-seq_peak927	ENSMUSG00000106762	ENSMUST00000201379	4930478P22Rik	1	35361541	-12433.5	FALSE	FALSE	FALSE	FALSE	FALSE
chr5	35569518	35569755	Blimp1_ChIP-seq_peak928	ENSMUSG00000029097	ENSMUST00000128195	Trmt44	-1	35574674	5037.5	TRUE	TRUE	FALSE	FALSE	FALSE
chr5	38350488	38350821	Blimp1_ChIP-seq_peak929	ENSMUSG00000106932	ENSMUST00000201983	4930487D11Rik	1	38344435	6219.5	TRUE	FALSE	FALSE	FALSE	FALSE
chr5	38553889	38554198	Blimp1_ChIP-seq_peak930	ENSMUSG00000005103	ENSMUST00000202199	Wdr1	-1	38561543	7499.5	TRUE	FALSE	FALSE	TRUE	FALSE
chr5	38579996	38580322	Blimp1_ChIP-seq_peak931	ENSMUSG00000086422	ENSMUST00000147322	4930421P07Rik	1	38575031	5128	FALSE	TRUE	FALSE	FALSE	FALSE
chr5	50122846	50123094	Blimp1_ChIP-seq_peak932	ENSMUSG00000104870	ENSMUST00000197958	4930448I18Rik	1	50151333	-28363	TRUE	FALSE	FALSE	FALSE	FALSE
chr5	50683267	50683559	Blimp1_ChIP-seq_peak933	ENSMUSG00000106038	ENSMUST00000199640	Gm4962	1	50679716	3697	FALSE	TRUE	FALSE	FALSE	FALSE
chr5	51712937	51713203	Blimp1_ChIP-seq_peak934							FALSE	FALSE	FALSE	FALSE	FALSE
chr5	53360032	53360307	Blimp1_ChIP-seq_peak935	ENSMUSG00000106808	ENSMUST00000200904	Gm42745	-1	53371774	11604.5	FALSE	FALSE	TRUE	TRUE	TRUE
chr5	53460299	53460649	Blimp1_ChIP-seq_peak936	ENSMUSG00000039191	ENSMUST00000201991	Rbpj	1	53466152	-5678	TRUE	FALSE	FALSE	FALSE	FALSE
chr5	55638771	55639077	Blimp1_ChIP-seq_peak937	ENSMUSG00000105186	ENSMUST00000199438	Gm43778	1	55652949	-14025	TRUE	TRUE	FALSE	FALSE	FALSE
chr5	60169130	60169588	Blimp1_ChIP-seq_peak938	ENSMUSG00000106042	ENSMUST00000199596	Gm42861	-1	60176549	7190	TRUE	TRUE	FALSE	FALSE	FALSE
chr5	61981283	61981467	Blimp1_ChIP-seq_peak939	ENSMUSG00000106530	ENSMUST00000197209	Gm42430	1	62004220	-22845	FALSE	FALSE	FALSE	FALSE	FALSE
chr5	74702945	74703222	Blimp1_ChIP-seq_peak940	ENSMUSG00000085657	ENSMUST00000155864	Gm15984	1	74703020	63.5	TRUE	FALSE	FALSE	FALSE	FALSE
chr5	74963744	74963963	Blimp1_ChIP-seq_peak941	ENSMUSG00000072874	ENSMUST00000101121	Gm6116	1	74949190	14663.5	FALSE	FALSE	FALSE	FALSE	TRUE
chr5	77160501	77160956	Blimp1_ChIP-seq_peak942	ENSMUSG00000106783	ENSMUST00000201649	Gm42757	-1	77140252	-20476.5	TRUE	TRUE	FALSE	FALSE	FALSE
chr5	89663080	89663819	Blimp1_ChIP-seq_peak943	ENSMUSG00000084500	ENSMUST00000122551	Gm25320	1	89681916	-18466.5	TRUE	TRUE	FALSE	FALSE	FALSE
chr5	90013068	90013304	Blimp1_ChIP-seq_peak944							FALSE	FALSE	FALSE	FALSE	FALSE
chr5	92849380	92849600	Blimp1_ChIP-seq_peak945	ENSMUSG00000097135	ENSMUST00000180431	4932430I15Rik	-1	92809488	-40002	FALSE	FALSE	FALSE	TRUE	FALSE
chr5	93018482	93018714	Blimp1_ChIP-seq_peak946	ENSMUSG00000089018	ENSMUST00000158393	Gm25521	-1	93013139	-5459	TRUE	FALSE	FALSE	FALSE	TRUE
chr5	93026959	93027156	Blimp1_ChIP-seq_peak947	ENSMUSG00000089018	ENSMUST00000158393	Gm25521	-1	93013139	-13918.5	TRUE	FALSE	FALSE	TRUE	FALSE
chr5	93146852	93147058	Blimp1_ChIP-seq_peak948	ENSMUSG00000058013	ENSMUST00000201695	2011-09-01	1	93148503	-1548	TRUE	FALSE	FALSE	FALSE	FALSE
chr5	96579251	96579659	Blimp1_ChIP-seq_peak949	ENSMUSG00000034687	ENSMUST00000197126	Fras1	1	96617364	-37909	TRUE	TRUE	FALSE	FALSE	FALSE
chr5	97732511	97732707	Blimp1_ChIP-seq_peak950							FALSE	FALSE	FALSE	FALSE	FALSE
chr5	103376418	103376611	Blimp1_ChIP-seq_peak951	ENSMUSG00000104684	ENSMUST00000200007	5430427N15Rik	-1	103356698	-19816.5	FALSE	FALSE	FALSE	FALSE	FALSE
chr5	103738489	103738748	Blimp1_ChIP-seq_peak952	ENSMUSG00000029313	ENSMUST00000054979	Aff1	1	103754162	-15543.5	TRUE	FALSE	TRUE	FALSE	FALSE
chr5	104986805	104987054	Blimp1_ChIP-seq_peak953	ENSMUSG00000104899	ENSMUST00000197462	Gm43855	-1	104987743	813.5	FALSE	FALSE	FALSE	FALSE	FALSE
chr5	105777591	105777915	Blimp1_ChIP-seq_peak954	ENSMUSG00000067058	ENSMUST00000132586	Rps15a-ps5	-1	105797713	19960	TRUE	FALSE	FALSE	FALSE	FALSE
chr5	107289288	107289614	Blimp1_ChIP-seq_peak955	ENSMUSG00000029287	ENSMUST00000146591	Tgfbr3	-1	107289595	144	TRUE	TRUE	FALSE	FALSE	FALSE
chr5	109774901	109775289	Blimp1_ChIP-seq_peak956	ENSMUSG00000049477	ENSMUST00000061226	Gm8508	-1	109757887	-17208	TRUE	FALSE	FALSE	FALSE	TRUE
chr5	112880939	112881271	Blimp1_ChIP-seq_peak957	ENSMUSG00000072720	ENSMUST00000183273	Myo18b	-1	112872496	-8609	TRUE	TRUE	FALSE	FALSE	FALSE
chr5	113541244	113541515	Blimp1_ChIP-seq_peak958	ENSMUSG00000063430	ENSMUST00000180565	Wscd2	1	113549985	-8605.5	TRUE	FALSE	TRUE	FALSE	TRUE
chr5	114393125	114393418	Blimp1_ChIP-seq_peak959	ENSMUSG00000029577	ENSMUST00000196651	Ube3b	1	114398784	-5512.5	FALSE	FALSE	FALSE	FALSE	FALSE
chr5	115010938	115011186	Blimp1_ChIP-seq_peak960	ENSMUSG00000029550	ENSMUST00000031530	Sppl3	1	115011137	-75	FALSE	FALSE	FALSE	FALSE	FALSE
chr5	115521508	115521847	Blimp1_ChIP-seq_peak961	ENSMUSG00000029528	ENSMUST00000125007	Pxn	1	115520305	1372.5	TRUE	TRUE	FALSE	TRUE	FALSE
chr5	117320792	117321132	Blimp1_ChIP-seq_peak962	ENSMUSG00000066894	ENSMUST00000128524	Vsig10	1	117319361	1601	FALSE	FALSE	FALSE	FALSE	FALSE
chr5	120297990	120298283	Blimp1_ChIP-seq_peak963	ENSMUSG00000080412	ENSMUST00000116762	Gm26474	1	120287726	10410.5	TRUE	TRUE	FALSE	FALSE	FALSE
chr5	120464900	120465177	Blimp1_ChIP-seq_peak964	ENSMUSG00000029596	ENSMUST00000132916	Sdsl	-1	120467360	2321.5	FALSE	TRUE	FALSE	FALSE	FALSE
chr5	120548271	120548476	Blimp1_ChIP-seq_peak965	ENSMUSG00000106825	ENSMUST00000201971	2510016D11Rik	-1	120553039	4665.5	FALSE	FALSE	FALSE	TRUE	TRUE
chr5	120812465	120812655	Blimp1_ChIP-seq_peak966	ENSMUSG00000001166	ENSMUST00000117193	Oas1c	-1	120812514	-46	FALSE	TRUE	FALSE	FALSE	FALSE
chr5	122647848	122648258	Blimp1_ChIP-seq_peak967	ENSMUSG00000029468	ENSMUST00000199371	P2rx7	1	122650424	-2371	FALSE	FALSE	FALSE	FALSE	FALSE
chr5	122951431	122951687	Blimp1_ChIP-seq_peak968	ENSMUSG00000029475	ENSMUST00000147544	Kdm2b	-1	122951990	431	FALSE	TRUE	FALSE	FALSE	FALSE
chr5	123637455	123637728	Blimp1_ChIP-seq_peak969	ENSMUSG00000049550	ENSMUST00000199018	Clip1	-1	123636274	-1317.5	TRUE	TRUE	FALSE	FALSE	FALSE
chr5	124152713	124152931	Blimp1_ChIP-seq_peak970	ENSMUSG00000029406	ENSMUST00000161530	Pitpnm2	-1	124140261	-12561	FALSE	FALSE	FALSE	FALSE	TRUE
chr5	125185921	125186135	Blimp1_ChIP-seq_peak971	ENSMUSG00000029478	ENSMUST00000111398	Ncor2	-1	125179219	-6809	TRUE	FALSE	TRUE	FALSE	FALSE
chr5	128892338	128892588	Blimp1_ChIP-seq_peak972	ENSMUSG00000029420	ENSMUST00000199737	Rimbp2	-1	128877066	-15397	TRUE	TRUE	FALSE	FALSE	FALSE
chr5	132259780	132260032	Blimp1_ChIP-seq_peak973	ENSMUSG00000106045	ENSMUST00000196116	Gm42996	-1	132206704	-53202	TRUE	FALSE	FALSE	FALSE	FALSE
chr5	135168551	135168890	Blimp1_ChIP-seq_peak974	ENSMUSG00000029681	ENSMUST00000202606	Bcl7b	1	135168445	275.5	FALSE	TRUE	FALSE	FALSE	FALSE
chr5	135962435	135962640	Blimp1_ChIP-seq_peak975	ENSMUSG00000029699	ENSMUST00000054895	Ssc4d	-1	135962327	-210.5	TRUE	TRUE	FALSE	FALSE	FALSE
chr5	136504896	136505179	Blimp1_ChIP-seq_peak976	ENSMUSG00000104369	ENSMUST00000192800	Gm38082	-1	136536477	31439.5	TRUE	TRUE	FALSE	FALSE	FALSE
chr5	136755764	136756047	Blimp1_ChIP-seq_peak977	ENSMUSG00000004415	ENSMUST00000147083	Col26a1	-1	136755392	-513.5	TRUE	TRUE	FALSE	FALSE	FALSE
chr5	148995095	148995334	Blimp1_ChIP-seq_peak978	ENSMUSG00000106951	ENSMUST00000152575	5930430L01Rik	-1	148995215	0.5	FALSE	FALSE	FALSE	FALSE	FALSE
chr5	150056069	150056373	Blimp1_ChIP-seq_peak979	ENSMUSG00000053368	ENSMUST00000138901	Rxfp2	1	150065870	-9649	TRUE	FALSE	FALSE	FALSE	FALSE
chr6	4681599	4681859	Blimp1_ChIP-seq_peak980	ENSMUSG00000004631	ENSMUST00000203556	Sgce	-1	4712028	30299	FALSE	FALSE	FALSE	FALSE	TRUE
chr6	5858801	5859112	Blimp1_ChIP-seq_peak981							TRUE	TRUE	FALSE	FALSE	FALSE
chr6	6204101	6204353	Blimp1_ChIP-seq_peak982	ENSMUSG00000015112	ENSMUST00000015256	Slc25a13	-1	6217118	12891	FALSE	TRUE	FALSE	FALSE	FALSE
chr6	6274760	6275314	Blimp1_ChIP-seq_peak983	ENSMUSG00000093482	ENSMUST00000181343	Gm20619	1	6299421	-24384	TRUE	TRUE	FALSE	FALSE	FALSE
chr6	8165218	8165513	Blimp1_ChIP-seq_peak984	ENSMUSG00000068794	ENSMUST00000115537	Col28a1	-1	8192617	27251.5	FALSE	TRUE	FALSE	FALSE	FALSE
chr6	23525120	23525763	Blimp1_ChIP-seq_peak985	ENSMUSG00000098877	ENSMUST00000185172	Gm27959	1	23519746	5695.5	TRUE	TRUE	FALSE	FALSE	FALSE
chr6	23839062	23839379	Blimp1_ChIP-seq_peak986	ENSMUSG00000017978	ENSMUST00000115361	Cadps2	-1	23839224	3.5	FALSE	FALSE	FALSE	FALSE	FALSE
chr6	24894622	24895065	Blimp1_ChIP-seq_peak987	ENSMUSG00000077196	ENSMUST00000104008	Gm22267	-1	24894800	-43.5	TRUE	TRUE	FALSE	FALSE	FALSE
chr6	27058378	27058590	Blimp1_ChIP-seq_peak988							FALSE	FALSE	FALSE	FALSE	FALSE
chr6	27950547	27950891	Blimp1_ChIP-seq_peak989	ENSMUSG00000076067	ENSMUST00000102113	Mir592	-1	27936750	-13969	TRUE	FALSE	FALSE	FALSE	FALSE
chr6	34862897	34863254	Blimp1_ChIP-seq_peak990	ENSMUSG00000057137	ENSMUST00000123019	Tmem140	1	34863146	-70.5	TRUE	TRUE	FALSE	FALSE	FALSE
chr6	37759461	37759740	Blimp1_ChIP-seq_peak991	ENSMUSG00000080242	ENSMUST00000122373	Gm15487	1	37806086	-46485.5	TRUE	TRUE	FALSE	FALSE	FALSE
chr6	39359056	39359516	Blimp1_ChIP-seq_peak992	ENSMUSG00000029924	ENSMUST00000202714	Slc37a3	-1	39347986	-11300	FALSE	TRUE	FALSE	FALSE	FALSE
chr6	39381190	39381506	Blimp1_ChIP-seq_peak993	ENSMUSG00000029923	ENSMUST00000031986	Rab19	1	39381175	173	TRUE	TRUE	FALSE	FALSE	FALSE
chr6	40030358	40030556	Blimp1_ChIP-seq_peak994	ENSMUSG00000103331	ENSMUST00000194958	Gm37995	1	40026894	3563	FALSE	FALSE	FALSE	FALSE	FALSE
chr6	42245857	42246192	Blimp1_ChIP-seq_peak995	ENSMUSG00000029864	ENSMUST00000204792	Gstk1	1	42246023	1.5	TRUE	FALSE	FALSE	FALSE	FALSE
chr6	43766262	43766572	Blimp1_ChIP-seq_peak996	ENSMUSG00000107465	ENSMUST00000203126	Gm5990	-1	43767310	893	TRUE	TRUE	FALSE	FALSE	FALSE
chr6	45564494	45564713	Blimp1_ChIP-seq_peak997	ENSMUSG00000108055	ENSMUST00000203831	Gm43876	1	45529083	35520.5	TRUE	TRUE	FALSE	FALSE	FALSE
chr6	46861240	46861589	Blimp1_ChIP-seq_peak998	ENSMUSG00000108217	ENSMUST00000204002	Gm43883	1	46785953	75461.5	TRUE	FALSE	FALSE	FALSE	FALSE
chr6	47821603	47821787	Blimp1_ChIP-seq_peak999	ENSMUSG00000094557	ENSMUST00000080603	Rpl35a-ps7	-1	47815632	-6063	FALSE	FALSE	FALSE	FALSE	FALSE
chr6	48021693	48021956	Blimp1_ChIP-seq_peak1000	ENSMUSG00000071477	ENSMUST00000148362	Zfp777	-1	48044243	22418.5	FALSE	FALSE	FALSE	FALSE	FALSE
chr6	49093931	49094244	Blimp1_ChIP-seq_peak1001	ENSMUSG00000029814	ENSMUST00000205057	Igf2bp3	-1	49094211	123.5	FALSE	TRUE	FALSE	FALSE	FALSE
chr6	51545251	51545571	Blimp1_ChIP-seq_peak1002	ENSMUSG00000038301	ENSMUST00000149024	Snx10	1	51544566	845	TRUE	FALSE	FALSE	FALSE	FALSE
chr6	52945270	52945550	Blimp1_ChIP-seq_peak1003	ENSMUSG00000063568	ENSMUST00000136250	Jazf1	-1	52909620	-35790	FALSE	TRUE	FALSE	FALSE	FALSE
chr6	52954416	52954733	Blimp1_ChIP-seq_peak1004	ENSMUSG00000063568	ENSMUST00000136250	Jazf1	-1	52909620	-44954.5	FALSE	FALSE	FALSE	FALSE	FALSE
chr6	53704496	53704719	Blimp1_ChIP-seq_peak1005	ENSMUSG00000108004	ENSMUST00000204451	Gm44080	1	53667770	36837.5	TRUE	FALSE	FALSE	FALSE	TRUE
chr6	53907818	53908068	Blimp1_ChIP-seq_peak1006	ENSMUSG00000094527	ENSMUST00000178568	Gm22910	-1	53872148	-35795	TRUE	FALSE	FALSE	FALSE	FALSE
chr6	55774507	55774763	Blimp1_ChIP-seq_peak1007	ENSMUSG00000037973	ENSMUST00000044729	Ccdc129	1	55836895	-62260	TRUE	FALSE	FALSE	FALSE	FALSE
chr6	68668462	68668701	Blimp1_ChIP-seq_peak1008	ENSMUSG00000106381	ENSMUST00000200279	Igkv2-95-1	1	68671162	-2580.5	TRUE	TRUE	FALSE	FALSE	FALSE
chr6	71632350	71632538	Blimp1_ChIP-seq_peak1009	ENSMUSG00000053470	ENSMUST00000167220	Kdm3a	-1	71632686	242	TRUE	TRUE	FALSE	FALSE	FALSE
chr6	72319096	72319362	Blimp1_ChIP-seq_peak1010	ENSMUSG00000056370	ENSMUST00000182765	Sftpb	1	72306406	12823	TRUE	TRUE	FALSE	FALSE	FALSE
chr6	72737004	72737263	Blimp1_ChIP-seq_peak1011	ENSMUSG00000104501	ENSMUST00000193564	Gm37736	-1	72751914	14780.5	FALSE	FALSE	FALSE	TRUE	TRUE
chr6	72990274	72990587	Blimp1_ChIP-seq_peak1012	ENSMUSG00000107661	ENSMUST00000203834	Gm18402	-1	72983062	-7368.5	TRUE	TRUE	FALSE	FALSE	FALSE
chr6	75364235	75364583	Blimp1_ChIP-seq_peak1013	ENSMUSG00000107918	ENSMUST00000204951	Gm8999	-1	75384022	19613	TRUE	TRUE	FALSE	FALSE	FALSE
chr6	82831196	82831472	Blimp1_ChIP-seq_peak1014	ENSMUSG00000108015	ENSMUST00000208679	Gm43878	1	82831434	-100	TRUE	FALSE	TRUE	FALSE	FALSE
chr6	82923223	82923513	Blimp1_ChIP-seq_peak1015	ENSMUSG00000000627	ENSMUST00000125579	Sema4f	-1	82917586	-5782	TRUE	TRUE	FALSE	FALSE	FALSE
chr6	83774252	83774527	Blimp1_ChIP-seq_peak1016	ENSMUSG00000014748	ENSMUST00000138192	Tex261	-1	83775758	1368.5	TRUE	FALSE	FALSE	FALSE	FALSE
chr6	83880019	83880441	Blimp1_ChIP-seq_peak1017	ENSMUSG00000079501	ENSMUST00000113842	Gm5138	-1	83875380	-4850	FALSE	TRUE	FALSE	FALSE	FALSE
chr6	84020025	84020273	Blimp1_ChIP-seq_peak1018	ENSMUSG00000033788	ENSMUST00000081904	Dysf	1	84019389	760	FALSE	FALSE	FALSE	FALSE	FALSE
chr6	84438440	84439055	Blimp1_ChIP-seq_peak1019	ENSMUSG00000107797	ENSMUST00000203521	Gm10445	-1	84423838	-14909.5	TRUE	TRUE	FALSE	FALSE	FALSE
chr6	88176289	88176481	Blimp1_ChIP-seq_peak1020	ENSMUSG00000108010	ENSMUST00000203855	Gm44246	-1	88190681	14296	FALSE	FALSE	TRUE	TRUE	TRUE
chr6	88734118	88734436	Blimp1_ChIP-seq_peak1021	ENSMUSG00000107624	ENSMUST00000203186	Gm44005	1	88738192	-3915	FALSE	FALSE	FALSE	FALSE	FALSE
chr6	90673149	90673389	Blimp1_ChIP-seq_peak1022	ENSMUSG00000034312	ENSMUST00000154198	Iqsec1	-1	90668651	-4618	TRUE	TRUE	FALSE	FALSE	FALSE
chr6	91619204	91619458	Blimp1_ChIP-seq_peak1023	ENSMUSG00000108308	ENSMUST00000205533	Gm45218	1	91599232	20099	FALSE	FALSE	FALSE	FALSE	FALSE
chr6	91706057	91706410	Blimp1_ChIP-seq_peak1024	ENSMUSG00000108526	ENSMUST00000206938	RP23-292C5.8	1	91709406	-3172.5	TRUE	TRUE	FALSE	FALSE	FALSE
chr6	92706245	92706522	Blimp1_ChIP-seq_peak1025	ENSMUSG00000030020	ENSMUST00000032093	Prickle2	-1	92706155	-228.5	FALSE	TRUE	FALSE	FALSE	FALSE
chr6	94295832	94296016	Blimp1_ChIP-seq_peak1026	ENSMUSG00000045095	ENSMUST00000204347	Magi1	-1	94283917	-12007	FALSE	FALSE	FALSE	FALSE	FALSE
chr6	96168099	96168350	Blimp1_ChIP-seq_peak1027	ENSMUSG00000072878	ENSMUST00000090061	1700123L14Rik	-1	96166243	-1981.5	TRUE	FALSE	FALSE	FALSE	FALSE
chr6	96946926	96947269	Blimp1_ChIP-seq_peak1028							TRUE	TRUE	FALSE	FALSE	FALSE
chr6	99522969	99523775	Blimp1_ChIP-seq_peak1029	ENSMUSG00000030067	ENSMUST00000175838	Foxp1	-1	99522721	-651	TRUE	TRUE	TRUE	TRUE	FALSE
chr6	100839043	100839386	Blimp1_ChIP-seq_peak1030	ENSMUSG00000052144	ENSMUST00000063854	Ppp4r2	1	100833622	5592.5	TRUE	TRUE	FALSE	FALSE	FALSE
chr6	104707380	104707790	Blimp1_ChIP-seq_peak1031							TRUE	TRUE	FALSE	FALSE	FALSE
chr6	107712978	107713162	Blimp1_ChIP-seq_peak1032	ENSMUSG00000107496	ENSMUST00000203905	4933431M02Rik	1	107627774	85296	TRUE	FALSE	FALSE	FALSE	FALSE
chr6	108589675	108589934	Blimp1_ChIP-seq_peak1033	ENSMUSG00000102192	ENSMUST00000195704	Gm38167	-1	108595685	5880.5	FALSE	TRUE	FALSE	FALSE	FALSE
chr6	113656723	113657177	Blimp1_ChIP-seq_peak1034	ENSMUSG00000060477	ENSMUST00000155554	Irak2	1	113668850	-11900	TRUE	TRUE	FALSE	FALSE	TRUE
chr6	116207841	116208181	Blimp1_ChIP-seq_peak1035	ENSMUSG00000108030	ENSMUST00000203332	9530062K07Rik	-1	116207993	-18	FALSE	FALSE	FALSE	FALSE	FALSE
chr6	116337858	116338129	Blimp1_ChIP-seq_peak1036	ENSMUSG00000025702	ENSMUST00000079012	2008-03-01	1	116338024	-30.5	FALSE	FALSE	FALSE	FALSE	FALSE
chr6	119139420	119139728	Blimp1_ChIP-seq_peak1037	ENSMUSG00000051331	ENSMUST00000188522	Cacna1c	-1	119108573	-31001	TRUE	TRUE	FALSE	FALSE	FALSE
chr6	119366831	119367098	Blimp1_ChIP-seq_peak1038	ENSMUSG00000030168	ENSMUST00000169744	Adipor2	-1	119388686	21721.5	TRUE	TRUE	FALSE	FALSE	FALSE
chr6	120405418	120405855	Blimp1_ChIP-seq_peak1039	ENSMUSG00000030180	ENSMUST00000124847	Kdm5a	1	120405803	-166.5	FALSE	TRUE	FALSE	FALSE	FALSE
chr6	120486743	120487205	Blimp1_ChIP-seq_peak1040	ENSMUSG00000094626	ENSMUST00000178687	Cecr6	-1	120493807	6833	TRUE	TRUE	FALSE	FALSE	TRUE
chr6	121226883	121227109	Blimp1_ChIP-seq_peak1041	ENSMUSG00000086527	ENSMUST00000124853	Gm15856	-1	121226153	-843	FALSE	TRUE	FALSE	FALSE	FALSE
chr6	121272345	121272920	Blimp1_ChIP-seq_peak1042	ENSMUSG00000107736	ENSMUST00000203718	Gm44148	-1	121272685	52.5	TRUE	TRUE	FALSE	FALSE	FALSE
chr6	122393406	122393620	Blimp1_ChIP-seq_peak1043	ENSMUSG00000040657	ENSMUST00000043553	1700063H04Rik	1	122391379	2134	FALSE	FALSE	TRUE	TRUE	TRUE
chr6	122650758	122651054	Blimp1_ChIP-seq_peak1044	ENSMUSG00000046323	ENSMUST00000123429	Dppa3	1	122626753	24153	FALSE	FALSE	TRUE	FALSE	TRUE
chr6	124170572	124171075	Blimp1_ChIP-seq_peak1045	ENSMUSG00000107718	ENSMUST00000204750	RP23-69L20.2	-1	124173146	2322.5	FALSE	TRUE	FALSE	FALSE	FALSE
chr6	124255991	124256300	Blimp1_ChIP-seq_peak1046	ENSMUSG00000107921	ENSMUST00000204315	Gm6423	1	124251531	4614.5	FALSE	FALSE	FALSE	FALSE	TRUE
chr6	124745510	124745914	Blimp1_ChIP-seq_peak1047	ENSMUSG00000004263	ENSMUST00000133577	Atn1	-1	124745625	-87	TRUE	TRUE	FALSE	FALSE	FALSE
chr6	124914964	124915191	Blimp1_ChIP-seq_peak1048	ENSMUSG00000030122	ENSMUST00000181150	Ptms	-1	124915224	146.5	FALSE	FALSE	FALSE	TRUE	FALSE
chr6	124918373	124918585	Blimp1_ChIP-seq_peak1049	ENSMUSG00000030122	ENSMUST00000032216	Ptms	-1	124917946	-533	TRUE	FALSE	FALSE	FALSE	FALSE
chr6	125231597	125231840	Blimp1_ChIP-seq_peak1050	ENSMUSG00000038213	ENSMUST00000043422	Tapbpl	-1	125231860	141.5	TRUE	TRUE	FALSE	FALSE	FALSE
chr6	125748993	125749305	Blimp1_ChIP-seq_peak1051	ENSMUSG00000089834	ENSMUST00000161498	Gm16303	1	125739406	9743	TRUE	TRUE	FALSE	FALSE	FALSE
chr6	128201443	128201681	Blimp1_ChIP-seq_peak1052	ENSMUSG00000056771	ENSMUST00000071101	Gm10010	-1	128200623	-939	FALSE	FALSE	FALSE	FALSE	FALSE
chr6	128552260	128552468	Blimp1_ChIP-seq_peak1053	ENSMUSG00000047228	ENSMUST00000205167	BC048546	-1	128553278	914	TRUE	FALSE	FALSE	FALSE	FALSE
chr6	130913951	130914268	Blimp1_ChIP-seq_peak1054	ENSMUSG00000107575	ENSMUST00000204909	Gm44128	-1	130911389	-2720.5	TRUE	TRUE	FALSE	FALSE	FALSE
chr6	133498418	133498732	Blimp1_ChIP-seq_peak1055	ENSMUSG00000095412	ENSMUST00000178578	Gm5885	1	133529189	-30614	FALSE	TRUE	FALSE	FALSE	FALSE
chr6	135315036	135315290	Blimp1_ChIP-seq_peak1056	ENSMUSG00000108179	ENSMUST00000203417	Gm44274	-1	135311711	-3452	TRUE	FALSE	FALSE	FALSE	FALSE
chr6	137302653	137302911	Blimp1_ChIP-seq_peak1057	ENSMUSG00000030223	ENSMUST00000077115	Ptpro	1	137252465	50317	TRUE	TRUE	FALSE	FALSE	FALSE
chr6	137647341	137647539	Blimp1_ChIP-seq_peak1058	ENSMUSG00000015766	ENSMUST00000139753	Eps8	-1	137648283	843	TRUE	FALSE	FALSE	FALSE	FALSE
chr6	140368814	140369107	Blimp1_ChIP-seq_peak1059	ENSMUSG00000065882	ENSMUST00000083948	n-R5s168	1	140319630	49330.5	TRUE	FALSE	FALSE	FALSE	FALSE
chr6	140473299	140473580	Blimp1_ChIP-seq_peak1060	ENSMUSG00000030231	ENSMUST00000203774	Plekha5	1	140432989	40450.5	FALSE	TRUE	FALSE	FALSE	FALSE
chr6	142294762	142295118	Blimp1_ChIP-seq_peak1061	ENSMUSG00000041681	ENSMUST00000041993	Iapp	1	142298423	-3483	FALSE	FALSE	FALSE	FALSE	FALSE
chr6	142351095	142351403	Blimp1_ChIP-seq_peak1062	ENSMUSG00000041671	ENSMUST00000153912	Pyroxd1	1	142352940	-1691	FALSE	TRUE	FALSE	FALSE	FALSE
chr7	3570587	3570853	Blimp1_ChIP-seq_peak1063	ENSMUSG00000108758	ENSMUST00000205290	Gm44921	-1	3568031	-2689	FALSE	FALSE	TRUE	TRUE	FALSE
chr7	6875355	6875555	Blimp1_ChIP-seq_peak1064	ENSMUSG00000109082	ENSMUST00000207166	Gm44586	1	6891038	-15583	FALSE	FALSE	FALSE	FALSE	FALSE
chr7	7130214	7130699	Blimp1_ChIP-seq_peak1065	ENSMUSG00000063535	ENSMUST00000211240	Zfp773	-1	7136724	6267.5	TRUE	TRUE	FALSE	FALSE	FALSE
chr7	16190060	16190501	Blimp1_ChIP-seq_peak1066	ENSMUSG00000041420	ENSMUST00000176714	Meis3	1	16184090	6190.5	TRUE	TRUE	FALSE	FALSE	FALSE
chr7	16395752	16395977	Blimp1_ChIP-seq_peak1067	ENSMUSG00000059273	ENSMUST00000209289	Zc3h4	1	16401207	-5342.5	TRUE	FALSE	FALSE	FALSE	FALSE
chr7	16601638	16602037	Blimp1_ChIP-seq_peak1068	ENSMUSG00000100583	ENSMUST00000190297	Gm29443	1	16613824	-11986.5	FALSE	FALSE	TRUE	TRUE	FALSE
chr7	19563073	19563372	Blimp1_ChIP-seq_peak1069	ENSMUSG00000051403	ENSMUST00000058444	Ppp1r37	-1	19563076	-146.5	TRUE	TRUE	FALSE	FALSE	FALSE
chr7	19817650	19817931	Blimp1_ChIP-seq_peak1070	ENSMUSG00000087593	ENSMUST00000137373	Gm16174	1	19816553	1237.5	TRUE	FALSE	TRUE	TRUE	FALSE
chr7	25275688	25275982	Blimp1_ChIP-seq_peak1071	ENSMUSG00000005442	ENSMUST00000169743	Cic	1	25278422	-2587	TRUE	FALSE	TRUE	TRUE	FALSE
chr7	25680751	25681104	Blimp1_ChIP-seq_peak1072	ENSMUSG00000063439	ENSMUST00000206913	B9d2	1	25680856	71.5	TRUE	TRUE	TRUE	FALSE	FALSE
chr7	27337485	27337864	Blimp1_ChIP-seq_peak1073	ENSMUSG00000040488	ENSMUST00000038618	Ltbp4	-1	27337692	17.5	TRUE	FALSE	FALSE	FALSE	FALSE
chr7	27663575	27663796	Blimp1_ChIP-seq_peak1074	ENSMUSG00000040390	ENSMUST00000152032	Map3k10	-1	27665107	1421.5	TRUE	TRUE	FALSE	FALSE	FALSE
chr7	28393808	28394096	Blimp1_ChIP-seq_peak1075	ENSMUSG00000003437	ENSMUST00000132910	Paf1	1	28393458	494	TRUE	FALSE	FALSE	FALSE	FALSE
chr7	28983459	28983664	Blimp1_ChIP-seq_peak1076	ENSMUSG00000037337	ENSMUST00000207185	Map4k1	1	28982861	700.5	TRUE	FALSE	FALSE	FALSE	FALSE
chr7	30552231	30552513	Blimp1_ChIP-seq_peak1077	ENSMUSG00000036864	ENSMUST00000208706	Proser3	-1	30552299	-73	TRUE	TRUE	FALSE	FALSE	FALSE
chr7	30938696	30939147	Blimp1_ChIP-seq_peak1078	ENSMUSG00000050440	ENSMUST00000062620	Hamp	-1	30944032	5110.5	FALSE	TRUE	FALSE	FALSE	FALSE
chr7	32295858	32296081	Blimp1_ChIP-seq_peak1079	ENSMUSG00000097982	ENSMUST00000183195	Scgb2b12	-1	32327245	31275.5	FALSE	TRUE	FALSE	FALSE	FALSE
chr7	33249062	33249324	Blimp1_ChIP-seq_peak1080	ENSMUSG00000096467	ENSMUST00000179688	Scgb2b19	-1	33280338	31145	FALSE	FALSE	FALSE	FALSE	FALSE
chr7	34472035	34472469	Blimp1_ChIP-seq_peak1081	ENSMUSG00000081863	ENSMUST00000122458	Gm12780	-1	34496065	23813	TRUE	TRUE	FALSE	FALSE	FALSE
chr7	44344623	44345054	Blimp1_ChIP-seq_peak1082	ENSMUSG00000038738	ENSMUST00000154776	Shank1	1	44342135	2703.5	TRUE	TRUE	FALSE	FALSE	FALSE
chr7	44857921	44858112	Blimp1_ChIP-seq_peak1083	ENSMUSG00000002963	ENSMUST00000208666	Pnkp	1	44858496	-479.5	TRUE	TRUE	FALSE	FALSE	FALSE
chr7	45062172	45062534	Blimp1_ChIP-seq_peak1084	ENSMUSG00000007837	ENSMUST00000210101	Prrg2	-1	45062347	-6	TRUE	TRUE	FALSE	FALSE	FALSE
chr7	45136316	45136545	Blimp1_ChIP-seq_peak1085	ENSMUSG00000110206	ENSMUST00000146760	Flt3l	-1	45136432	1.5	TRUE	TRUE	FALSE	FALSE	FALSE
chr7	46909133	46909348	Blimp1_ChIP-seq_peak1086	ENSMUSG00000014402	ENSMUST00000140693	Tsg101	-1	46909045	-195.5	TRUE	TRUE	FALSE	FALSE	FALSE
chr7	48871138	48871368	Blimp1_ChIP-seq_peak1087	ENSMUSG00000046179	ENSMUST00000151139	E2f8	-1	48875251	3998	TRUE	TRUE	FALSE	FALSE	FALSE
chr7	49633747	49634019	Blimp1_ChIP-seq_peak1088	ENSMUSG00000030507	ENSMUST00000032717	Dbx1	-1	49636849	2966	FALSE	TRUE	FALSE	FALSE	FALSE
chr7	53367575	53367821	Blimp1_ChIP-seq_peak1089							TRUE	TRUE	FALSE	FALSE	FALSE
chr7	64392223	64392443	Blimp1_ChIP-seq_peak1090	ENSMUSG00000030521	ENSMUST00000032735	Mphosph10	-1	64392268	-65	TRUE	FALSE	FALSE	FALSE	FALSE
chr7	70642657	70643004	Blimp1_ChIP-seq_peak1091	ENSMUSG00000109294	ENSMUST00000208887	Gm44808	1	70638610	4220.5	TRUE	TRUE	FALSE	FALSE	FALSE
chr7	80290092	80290284	Blimp1_ChIP-seq_peak1092	ENSMUSG00000030534	ENSMUST00000135470	Vps33b	1	80290056	132	TRUE	FALSE	FALSE	FALSE	FALSE
chr7	80457294	80457533	Blimp1_ChIP-seq_peak1093	ENSMUSG00000030528	ENSMUST00000206518	Blm	-1	80457372	-41.5	FALSE	TRUE	TRUE	FALSE	FALSE
chr7	80769981	80770417	Blimp1_ChIP-seq_peak1094	ENSMUSG00000108321	ENSMUST00000205608	Gm44649	1	80751845	18354	TRUE	TRUE	FALSE	FALSE	FALSE
chr7	81991231	81991492	Blimp1_ChIP-seq_peak1095	ENSMUSG00000052779	ENSMUST00000064826	4833418N17Rik	1	81992002	-640.5	FALSE	FALSE	FALSE	FALSE	FALSE
chr7	89161793	89161977	Blimp1_ChIP-seq_peak1096	ENSMUSG00000039428	ENSMUST00000136267	Tmem135	-1	89159617	-2268	TRUE	FALSE	FALSE	FALSE	TRUE
chr7	91835969	91836266	Blimp1_ChIP-seq_peak1097	ENSMUSG00000109481	ENSMUST00000207574	Gm45130	1	91816167	19950.5	TRUE	TRUE	FALSE	FALSE	FALSE
chr7	94480774	94481107	Blimp1_ChIP-seq_peak1098	ENSMUSG00000108516	ENSMUST00000205948	Gm44602	1	94475580	5360.5	FALSE	TRUE	FALSE	FALSE	FALSE
chr7	95270890	95271184	Blimp1_ChIP-seq_peak1099	ENSMUSG00000084636	ENSMUST00000122687	Gm23884	1	95171864	99173	FALSE	TRUE	FALSE	FALSE	FALSE
chr7	98187370	98187566	Blimp1_ChIP-seq_peak1100	ENSMUSG00000035547	ENSMUST00000040971	Capn5	-1	98178274	-9194	FALSE	FALSE	TRUE	FALSE	FALSE
chr7	101307925	101308217	Blimp1_ChIP-seq_peak1101	ENSMUSG00000047767	ENSMUST00000139609	Atg16l2	-1	101302251	-5820	FALSE	FALSE	FALSE	TRUE	FALSE
chr7	101838384	101838618	Blimp1_ChIP-seq_peak1102	ENSMUSG00000032737	ENSMUST00000035836	Inppl1	-1	101838229	-272	FALSE	FALSE	FALSE	FALSE	FALSE
chr7	101905695	101905907	Blimp1_ChIP-seq_peak1103	ENSMUSG00000030842	ENSMUST00000033131	Lamtor1	1	101905904	-103	FALSE	FALSE	FALSE	FALSE	FALSE
chr7	102017564	102017864	Blimp1_ChIP-seq_peak1104	ENSMUSG00000070427	ENSMUST00000209844	Il18bp	-1	102018155	441	TRUE	TRUE	FALSE	FALSE	FALSE
chr7	102565135	102565646	Blimp1_ChIP-seq_peak1105	ENSMUSG00000030966	ENSMUST00000106913	Trim21	-1	102565445	54.5	TRUE	TRUE	FALSE	FALSE	FALSE
chr7	102969224	102969527	Blimp1_ChIP-seq_peak1106	ENSMUSG00000073962	ENSMUST00000098213	Olfr576	1	102965102	4273.5	FALSE	FALSE	FALSE	FALSE	FALSE
chr7	109144718	109145016	Blimp1_ChIP-seq_peak1107	ENSMUSG00000109107	ENSMUST00000208480	Gm44781	1	109142887	1980	FALSE	FALSE	FALSE	FALSE	FALSE
chr7	109579949	109580294	Blimp1_ChIP-seq_peak1108	ENSMUSG00000031024	ENSMUST00000208583	St5	-1	109602665	22543.5	TRUE	FALSE	FALSE	FALSE	FALSE
chr7	109781046	109781281	Blimp1_ChIP-seq_peak1109	ENSMUSG00000034825	ENSMUST00000207400	Nrip3	-1	109781543	379.5	TRUE	TRUE	FALSE	FALSE	FALSE
chr7	109904107	109904311	Blimp1_ChIP-seq_peak1110	ENSMUSG00000035901	ENSMUST00000134331	Dennd5a	-1	109900464	-3745	FALSE	FALSE	FALSE	FALSE	FALSE
chr7	110659701	110659885	Blimp1_ChIP-seq_peak1111	ENSMUSG00000099803	ENSMUST00000186888	Gm28863	-1	110639358	-20435	TRUE	FALSE	FALSE	FALSE	FALSE
chr7	114066729	114067150	Blimp1_ChIP-seq_peak1112	ENSMUSG00000110248	ENSMUST00000210417	RP24-532A16.2	1	114086898	-19958.5	TRUE	TRUE	FALSE	FALSE	FALSE
chr7	116219359	116219919	Blimp1_ChIP-seq_peak1113	ENSMUSG00000045659	ENSMUST00000183308	Plekha7	-1	116237666	18027	FALSE	FALSE	TRUE	FALSE	TRUE
chr7	118170217	118170461	Blimp1_ChIP-seq_peak1114	ENSMUSG00000030655	ENSMUST00000208025	Smg1	-1	118159264	-11075	TRUE	FALSE	FALSE	TRUE	FALSE
chr7	118277475	118277795	Blimp1_ChIP-seq_peak1115	ENSMUSG00000087922	ENSMUST00000157297	Gm23229	1	118279861	-2226	FALSE	TRUE	FALSE	FALSE	FALSE
chr7	120742999	120743213	Blimp1_ChIP-seq_peak1116	ENSMUSG00000030889	ENSMUST00000167213	Vwa3a	1	120740047	3059	FALSE	FALSE	TRUE	FALSE	TRUE
chr7	120835491	120835699	Blimp1_ChIP-seq_peak1117	ENSMUSG00000035064	ENSMUST00000047875	Eef2k	1	120842831	-7236	FALSE	FALSE	FALSE	FALSE	FALSE
chr7	121624190	121624891	Blimp1_ChIP-seq_peak1118	ENSMUSG00000108811	ENSMUST00000206244	4933432K03Rik	-1	121609334	-15206.5	TRUE	TRUE	FALSE	FALSE	FALSE
chr7	121630092	121630414	Blimp1_ChIP-seq_peak1119	ENSMUSG00000108811	ENSMUST00000206244	4933432K03Rik	-1	121609334	-20919	TRUE	TRUE	FALSE	FALSE	FALSE
chr7	122466022	122466386	Blimp1_ChIP-seq_peak1120	ENSMUSG00000108455	ENSMUST00000206563	Gm44745	1	122463438	2766	TRUE	TRUE	FALSE	FALSE	FALSE
chr7	122940463	122940748	Blimp1_ChIP-seq_peak1121	ENSMUSG00000030779	ENSMUST00000148880	Rbbp6	1	122965686	-25080.5	FALSE	TRUE	FALSE	FALSE	FALSE
chr7	125052074	125052383	Blimp1_ChIP-seq_peak1122	ENSMUSG00000108407	ENSMUST00000206859	Gm45093	-1	125069491	17262.5	TRUE	TRUE	FALSE	FALSE	FALSE
chr7	127966950	127967140	Blimp1_ChIP-seq_peak1123	ENSMUSG00000030795	ENSMUST00000106251	Fus	1	127967457	-412	TRUE	TRUE	FALSE	FALSE	FALSE
chr7	129819353	129819710	Blimp1_ChIP-seq_peak1124	ENSMUSG00000108576	ENSMUST00000206447	Gm44778	1	129833046	-13514.5	TRUE	FALSE	FALSE	TRUE	FALSE
chr7	134836498	134836845	Blimp1_ChIP-seq_peak1125	ENSMUSG00000058325	ENSMUST00000210121	Dock1	1	134777455	59216.5	TRUE	TRUE	FALSE	FALSE	FALSE
chr7	135710330	135710516	Blimp1_ChIP-seq_peak1126	ENSMUSG00000031004	ENSMUST00000211238	Mki67	-1	135710911	488	FALSE	FALSE	FALSE	FALSE	FALSE
chr7	139950484	139950782	Blimp1_ChIP-seq_peak1127	ENSMUSG00000086742	ENSMUST00000139218	Gm16201	1	139950440	193	FALSE	FALSE	FALSE	TRUE	FALSE
chr7	141435265	141435614	Blimp1_ChIP-seq_peak1128	ENSMUSG00000019082	ENSMUST00000138865	Slc25a22	-1	141435397	-42.5	FALSE	TRUE	FALSE	FALSE	FALSE
chr7	142387861	142388070	Blimp1_ChIP-seq_peak1129	ENSMUSG00000007891	ENSMUST00000151120	Ctsd	-1	142388038	72.5	FALSE	FALSE	FALSE	FALSE	FALSE
chr7	144851554	144851840	Blimp1_ChIP-seq_peak1130	ENSMUSG00000050917	ENSMUST00000208265	Fgf4	1	144847367	4330	TRUE	FALSE	FALSE	FALSE	FALSE
chr8	3393576	3393865	Blimp1_ChIP-seq_peak1131	ENSMUSG00000004568	ENSMUST00000145394	Arhgef18	1	3393073	647.5	FALSE	FALSE	FALSE	TRUE	FALSE
chr8	3394666	3395058	Blimp1_ChIP-seq_peak1132	ENSMUSG00000004568	ENSMUST00000130587	Arhgef18	1	3393073	1789	FALSE	FALSE	TRUE	TRUE	FALSE
chr8	8104075	8104404	Blimp1_ChIP-seq_peak1133	ENSMUSG00000109566	ENSMUST00000207352	Gm31401	1	8066666	37573.5	FALSE	FALSE	FALSE	FALSE	FALSE
chr8	8983981	8984200	Blimp1_ChIP-seq_peak1134	ENSMUSG00000109346	ENSMUST00000209045	Gm44515	-1	8932699	-51391.5	FALSE	FALSE	FALSE	FALSE	FALSE
chr8	10653396	10653706	Blimp1_ChIP-seq_peak1135	ENSMUSG00000109258	ENSMUST00000208649	5330413D20Rik	-1	10676913	23362	FALSE	FALSE	FALSE	FALSE	TRUE
chr8	11462111	11462331	Blimp1_ChIP-seq_peak1136	ENSMUSG00000110245	ENSMUST00000209418	RP24-92F8.4	-1	11459742	-2479	FALSE	FALSE	TRUE	FALSE	TRUE
chr8	11907650	11907977	Blimp1_ChIP-seq_peak1137	ENSMUSG00000109772	ENSMUST00000210446	RP23-336P3.1	1	11874159	33654.5	TRUE	TRUE	FALSE	FALSE	FALSE
chr8	11908032	11908227	Blimp1_ChIP-seq_peak1138	ENSMUSG00000109772	ENSMUST00000210446	RP23-336P3.1	1	11874159	33970.5	FALSE	TRUE	FALSE	FALSE	FALSE
chr8	20319332	20319618	Blimp1_ChIP-seq_peak1139	ENSMUSG00000071796	ENSMUST00000153748	6820431F20Rik	-1	20297432	-22043	FALSE	FALSE	FALSE	FALSE	TRUE
chr8	26886639	26886940	Blimp1_ChIP-seq_peak1140	ENSMUSG00000100335	ENSMUST00000210263	2310008N11Rik	-1	26884380	-2409.5	FALSE	FALSE	FALSE	FALSE	TRUE
chr8	28607649	28607975	Blimp1_ChIP-seq_peak1141	ENSMUSG00000097776	ENSMUST00000181267	Gm26795	1	28593532	14280	TRUE	TRUE	FALSE	FALSE	FALSE
chr8	29592013	29592378	Blimp1_ChIP-seq_peak1142							FALSE	TRUE	FALSE	FALSE	FALSE
chr8	31149652	31149855	Blimp1_ChIP-seq_peak1143	ENSMUSG00000088252	ENSMUST00000157627	Snord13	-1	31149967	213.5	FALSE	TRUE	FALSE	FALSE	FALSE
chr8	32028188	32028443	Blimp1_ChIP-seq_peak1144	ENSMUSG00000062991	ENSMUST00000208820	Nrg1	-1	32009491	-18824.5	TRUE	FALSE	FALSE	FALSE	FALSE
chr8	42002110	42002420	Blimp1_ChIP-seq_peak1145	ENSMUSG00000108069	ENSMUST00000203513	Hspd1-ps1	1	41923520	78745	FALSE	FALSE	FALSE	FALSE	FALSE
chr8	45410956	45411258	Blimp1_ChIP-seq_peak1146	ENSMUSG00000031639	ENSMUST00000209269	Tlr3	-1	45411080	-27	TRUE	TRUE	FALSE	TRUE	FALSE
chr8	47749741	47749951	Blimp1_ChIP-seq_peak1147	ENSMUSG00000110665	ENSMUST00000212305	RP23-189N8.4	-1	47749662	-184	TRUE	TRUE	FALSE	FALSE	FALSE
chr8	51900091	51900400	Blimp1_ChIP-seq_peak1148	ENSMUSG00000109897	ENSMUST00000211573	RP23-129K15.1	1	51879563	20682.5	TRUE	TRUE	FALSE	FALSE	FALSE
chr8	69149180	69149462	Blimp1_ChIP-seq_peak1149	ENSMUSG00000036306	ENSMUST00000037049	Lzts1	-1	69140953	-8368	TRUE	TRUE	FALSE	FALSE	FALSE
chr8	69548949	69549174	Blimp1_ChIP-seq_peak1150	ENSMUSG00000110434	ENSMUST00000211928	Rps7-ps1	1	69540957	8104.5	FALSE	FALSE	TRUE	FALSE	FALSE
chr8	79445621	79446030	Blimp1_ChIP-seq_peak1151	ENSMUSG00000109945	ENSMUST00000211483	RP23-329B24.1	1	79404148	41677.5	FALSE	FALSE	FALSE	FALSE	FALSE
chr8	79639284	79639468	Blimp1_ChIP-seq_peak1152	ENSMUSG00000036990	ENSMUST00000173078	Otud4	1	79639618	-242	FALSE	FALSE	TRUE	FALSE	FALSE
chr8	80293426	80293619	Blimp1_ChIP-seq_peak1153	ENSMUSG00000110294	ENSMUST00000211276	RP23-167I14.2	1	80195199	98323.5	FALSE	FALSE	FALSE	FALSE	TRUE
chr8	80739274	80739475	Blimp1_ChIP-seq_peak1154	ENSMUSG00000031715	ENSMUST00000122807	Smarca5	-1	80739425	50.5	FALSE	FALSE	TRUE	FALSE	FALSE
chr8	83332562	83332868	Blimp1_ChIP-seq_peak1155	ENSMUSG00000035151	ENSMUST00000177594	Elmod2	-1	83332486	-229	TRUE	TRUE	TRUE	FALSE	FALSE
chr8	84800294	84800699	Blimp1_ChIP-seq_peak1156	ENSMUSG00000001911	ENSMUST00000099070	Nfix	-1	84800344	-152.5	FALSE	FALSE	FALSE	FALSE	FALSE
chr8	86809610	86809898	Blimp1_ChIP-seq_peak1157	ENSMUSG00000031652	ENSMUST00000209389	N4bp1	-1	86844045	34291	TRUE	FALSE	FALSE	FALSE	FALSE
chr8	87613271	87613494	Blimp1_ChIP-seq_peak1158	ENSMUSG00000089301	ENSMUST00000158676	Gm24841	1	87636657	-23274.5	FALSE	FALSE	FALSE	FALSE	FALSE
chr8	91007089	91007459	Blimp1_ChIP-seq_peak1159	ENSMUSG00000056608	ENSMUST00000211552	Chd9	1	90991563	15711	TRUE	TRUE	FALSE	FALSE	FALSE
chr8	91384391	91384749	Blimp1_ChIP-seq_peak1160	ENSMUSG00000055932	ENSMUST00000149913	Fto	1	91390555	-5985	FALSE	FALSE	FALSE	FALSE	TRUE
chr8	92772109	92772386	Blimp1_ChIP-seq_peak1161	ENSMUSG00000031740	ENSMUST00000034187	Mmp2	1	92827291	-55043.5	TRUE	FALSE	FALSE	FALSE	FALSE
chr8	92997741	92997959	Blimp1_ChIP-seq_peak1162	ENSMUSG00000109651	ENSMUST00000210764	RP23-279O5.2	1	93011619	-13769	FALSE	FALSE	FALSE	FALSE	FALSE
chr8	93309851	93310242	Blimp1_ChIP-seq_peak1163	ENSMUSG00000057074	ENSMUST00000044602	Ces1g	-1	93337308	27261.5	FALSE	TRUE	FALSE	FALSE	FALSE
chr8	93683903	93684087	Blimp1_ChIP-seq_peak1164	ENSMUSG00000110559	ENSMUST00000212304	RP23-194O23.4	-1	93687958	3963	TRUE	TRUE	FALSE	FALSE	FALSE
chr8	93696492	93696893	Blimp1_ChIP-seq_peak1165	ENSMUSG00000110559	ENSMUST00000212304	RP23-194O23.4	-1	93687958	-8734.5	TRUE	TRUE	FALSE	FALSE	FALSE
chr8	94262843	94263094	Blimp1_ChIP-seq_peak1166	ENSMUSG00000032939	ENSMUST00000212167	Nup93	1	94266847	-3878.5	FALSE	FALSE	FALSE	FALSE	FALSE
chr8	94735751	94735939	Blimp1_ChIP-seq_peak1167	ENSMUSG00000031779	ENSMUST00000034231	Ccl22	1	94745590	-9745	TRUE	TRUE	FALSE	FALSE	FALSE
chr8	95668248	95668491	Blimp1_ChIP-seq_peak1168	ENSMUSG00000110701	ENSMUST00000212264	RP24-161A21.3	-1	95675394	7024.5	TRUE	FALSE	FALSE	FALSE	FALSE
chr8	98566902	98567112	Blimp1_ChIP-seq_peak1169							TRUE	FALSE	FALSE	FALSE	TRUE
chr8	104535480	104535847	Blimp1_ChIP-seq_peak1170	ENSMUSG00000031883	ENSMUST00000159416	Car7	1	104534700	963.5	TRUE	TRUE	FALSE	FALSE	FALSE
chr8	104571100	104571422	Blimp1_ChIP-seq_peak1171	ENSMUSG00000110607	ENSMUST00000212317	RP24-178J22.4	-1	104556987	-14274	TRUE	TRUE	FALSE	FALSE	FALSE
chr8	106610939	106611174	Blimp1_ChIP-seq_peak1172	ENSMUSG00000000303	ENSMUST00000136580	Cdh1	1	106604143	6913.5	TRUE	FALSE	FALSE	FALSE	FALSE
chr8	106866298	106866555	Blimp1_ChIP-seq_peak1173	ENSMUSG00000031910	ENSMUST00000034385	Has3	1	106870242	-3815.5	TRUE	TRUE	FALSE	FALSE	FALSE
chr8	106941958	106942142	Blimp1_ChIP-seq_peak1174	ENSMUSG00000041308	ENSMUST00000212298	Sntb2	1	106936149	5901	FALSE	FALSE	FALSE	FALSE	FALSE
chr8	107436209	107436416	Blimp1_ChIP-seq_peak1175	ENSMUSG00000031930	ENSMUST00000166615	Wwp2	1	107436365	-52.5	FALSE	FALSE	FALSE	FALSE	FALSE
chr8	108704402	108704597	Blimp1_ChIP-seq_peak1176	ENSMUSG00000038872	ENSMUST00000188994	Zfhx3	1	108703100	1399.5	FALSE	FALSE	TRUE	FALSE	FALSE
chr8	108886709	108887119	Blimp1_ChIP-seq_peak1177	ENSMUSG00000102989	ENSMUST00000195769	Gm38318	1	108867562	19352	TRUE	TRUE	TRUE	FALSE	FALSE
chr8	109274929	109275149	Blimp1_ChIP-seq_peak1178	ENSMUSG00000097393	ENSMUST00000181098	D030068K23Rik	1	109249866	25173	FALSE	TRUE	FALSE	FALSE	FALSE
chr8	109779375	109779690	Blimp1_ChIP-seq_peak1179	ENSMUSG00000031731	ENSMUST00000034171	Ap1g1	1	109778906	626.5	TRUE	TRUE	FALSE	FALSE	FALSE
chr8	110146810	110147065	Blimp1_ChIP-seq_peak1180	ENSMUSG00000003657	ENSMUST00000003754	Calb2	-1	110168206	21268.5	FALSE	TRUE	FALSE	FALSE	FALSE
chr8	111521952	111522360	Blimp1_ChIP-seq_peak1181	ENSMUSG00000031959	ENSMUST00000038193	Wdr59	-1	111522092	-64	TRUE	TRUE	FALSE	FALSE	FALSE
chr8	116683508	116683928	Blimp1_ChIP-seq_peak1182	ENSMUSG00000031758	ENSMUST00000109102	Cdyl2	-1	116732991	49273	TRUE	TRUE	FALSE	FALSE	FALSE
chr8	119018117	119018391	Blimp1_ChIP-seq_peak1183							TRUE	TRUE	FALSE	FALSE	FALSE
chr8	121761313	121761608	Blimp1_ChIP-seq_peak1184	ENSMUSG00000025318	ENSMUST00000172209	Jph3	1	121753476	7984.5	TRUE	TRUE	FALSE	FALSE	FALSE
chr8	122533094	122533485	Blimp1_ChIP-seq_peak1185	ENSMUSG00000065080	ENSMUST00000083146	Gm26497	-1	122520674	-12615.5	TRUE	FALSE	FALSE	TRUE	FALSE
chr8	123794855	123795057	Blimp1_ChIP-seq_peak1186	ENSMUSG00000019478	ENSMUST00000118535	Rab4a	1	123805985	-11029	FALSE	TRUE	FALSE	TRUE	FALSE
chr8	124020618	124020897	Blimp1_ChIP-seq_peak1187	ENSMUSG00000038697	ENSMUST00000212010	Taf5l	-1	124020940	182.5	TRUE	FALSE	TRUE	FALSE	FALSE
chr8	125461615	125461930	Blimp1_ChIP-seq_peak1188	ENSMUSG00000001995	ENSMUST00000108775	Sipa1l2	-1	125492710	30937.5	TRUE	TRUE	FALSE	FALSE	FALSE
chr8	126284477	126284681	Blimp1_ChIP-seq_peak1189	ENSMUSG00000057060	ENSMUST00000108759	Slc35f3	1	126298558	-13979	FALSE	FALSE	FALSE	FALSE	FALSE
chr8	127064316	127064760	Blimp1_ChIP-seq_peak1190	ENSMUSG00000025812	ENSMUST00000159537	Pard3	1	127064347	191	FALSE	FALSE	FALSE	FALSE	FALSE
chr8	127720684	127720955	Blimp1_ChIP-seq_peak1191							TRUE	TRUE	FALSE	FALSE	FALSE
chr8	128521342	128521531	Blimp1_ChIP-seq_peak1192							TRUE	FALSE	FALSE	FALSE	FALSE
chr9	3403898	3404165	Blimp1_ChIP-seq_peak1193	ENSMUSG00000025898	ENSMUST00000212128	Cwf19l2	1	3404088	-56.5	FALSE	TRUE	FALSE	FALSE	FALSE
chr9	4131129	4131553	Blimp1_ChIP-seq_peak1194	ENSMUSG00000110691	ENSMUST00000211927	RP23-408J7.1	1	4213922	-82581	TRUE	TRUE	FALSE	FALSE	FALSE
chr9	8004580	8004938	Blimp1_ChIP-seq_peak1195	ENSMUSG00000110161	ENSMUST00000211167	RP23-349N15.2	1	8004830	-71	TRUE	FALSE	TRUE	FALSE	FALSE
chr9	8327573	8327982	Blimp1_ChIP-seq_peak1196	ENSMUSG00000084747	ENSMUST00000122798	Mir1899	1	8246786	80991.5	TRUE	TRUE	FALSE	FALSE	FALSE
chr9	14808168	14808581	Blimp1_ChIP-seq_peak1197	ENSMUSG00000031928	ENSMUST00000136568	Mre11a	1	14797166	11208.5	TRUE	TRUE	FALSE	FALSE	FALSE
chr9	15095226	15095449	Blimp1_ChIP-seq_peak1198	ENSMUSG00000031936	ENSMUST00000159985	Hephl1	-1	15112108	16770.5	TRUE	TRUE	FALSE	FALSE	FALSE
chr9	21617173	21617482	Blimp1_ChIP-seq_peak1199	ENSMUSG00000032187	ENSMUST00000174008	Smarca4	1	21616264	1063.5	TRUE	FALSE	FALSE	FALSE	FALSE
chr9	25123383	25123700	Blimp1_ChIP-seq_peak1200	ENSMUSG00000066809	ENSMUST00000086236	Gm10180	-1	25101481	-22060.5	TRUE	TRUE	FALSE	FALSE	FALSE
chr9	26883826	26884100	Blimp1_ChIP-seq_peak1201	ENSMUSG00000031966	ENSMUST00000210274	Glb1l3	-1	26860890	-23073	TRUE	TRUE	FALSE	FALSE	FALSE
chr9	27064583	27064825	Blimp1_ChIP-seq_peak1202	ENSMUSG00000035024	ENSMUST00000073127	Ncapd3	1	27030175	34529	TRUE	FALSE	FALSE	FALSE	FALSE
chr9	27139744	27140048	Blimp1_ChIP-seq_peak1203	ENSMUSG00000031990	ENSMUST00000167074	Jam3	-1	27155418	15522	FALSE	TRUE	FALSE	FALSE	FALSE
chr9	28095400	28095741	Blimp1_ChIP-seq_peak1204							TRUE	FALSE	FALSE	FALSE	TRUE
chr9	30542381	30542964	Blimp1_ChIP-seq_peak1205							TRUE	TRUE	FALSE	FALSE	FALSE
chr9	31217078	31217287	Blimp1_ChIP-seq_peak1206	ENSMUSG00000031996	ENSMUST00000079758	Aplp2	-1	31211815	-5367.5	FALSE	FALSE	FALSE	FALSE	FALSE
chr9	31688226	31688433	Blimp1_ChIP-seq_peak1207							TRUE	FALSE	FALSE	FALSE	FALSE
chr9	32695778	32696066	Blimp1_ChIP-seq_peak1208	ENSMUSG00000032035	ENSMUST00000034534	Ets1	1	32696022	-100	FALSE	FALSE	FALSE	FALSE	FALSE
chr9	34605347	34605556	Blimp1_ChIP-seq_peak1209	ENSMUSG00000097355	ENSMUST00000181129	Gm26662	-1	34589304	-16147.5	FALSE	FALSE	FALSE	FALSE	FALSE
chr9	36767004	36767249	Blimp1_ChIP-seq_peak1210	ENSMUSG00000032116	ENSMUST00000133060	Stt3a	-1	36767350	223.5	FALSE	TRUE	FALSE	FALSE	FALSE
chr9	38718133	38718438	Blimp1_ChIP-seq_peak1211	ENSMUSG00000023186	ENSMUST00000118144	Vwa5a	1	38718272	13.5	TRUE	TRUE	FALSE	FALSE	FALSE
chr9	40196022	40196308	Blimp1_ChIP-seq_peak1212	ENSMUSG00000025602	ENSMUST00000168832	Zfp202	1	40192329	3836	TRUE	TRUE	FALSE	FALSE	FALSE
chr9	40391213	40391607	Blimp1_ChIP-seq_peak1213	ENSMUSG00000040111	ENSMUST00000118159	Gramd1b	-1	40392152	742	FALSE	TRUE	FALSE	FALSE	TRUE
chr9	41809339	41809618	Blimp1_ChIP-seq_peak1214							TRUE	FALSE	FALSE	FALSE	FALSE
chr9	44482968	44483216	Blimp1_ChIP-seq_peak1215	ENSMUSG00000060380	ENSMUST00000136322	C030014I23Rik	1	44478778	4314	FALSE	TRUE	FALSE	FALSE	FALSE
chr9	50869525	50869807	Blimp1_ChIP-seq_peak1216	ENSMUSG00000032058	ENSMUST00000176055	Ppp2r1b	1	50870084	-418	TRUE	TRUE	FALSE	FALSE	FALSE
chr9	53476335	53476624	Blimp1_ChIP-seq_peak1217	ENSMUSG00000034218	ENSMUST00000132249	Atm	-1	53453617	-22862.5	FALSE	FALSE	FALSE	FALSE	TRUE
chr9	53835027	53835310	Blimp1_ChIP-seq_peak1218	ENSMUSG00000042045	ENSMUST00000048485	Sln	1	53850251	-15082.5	FALSE	FALSE	FALSE	FALSE	FALSE
chr9	54950568	54950756	Blimp1_ChIP-seq_peak1219	ENSMUSG00000032301	ENSMUST00000034848	Psma4	1	54950790	-128	FALSE	TRUE	FALSE	FALSE	FALSE
chr9	56097898	56098276	Blimp1_ChIP-seq_peak1220	ENSMUSG00000032322	ENSMUST00000138646	Pstpip1	1	56089976	8111	TRUE	TRUE	FALSE	FALSE	FALSE
chr9	57560648	57561013	Blimp1_ChIP-seq_peak1221	ENSMUSG00000040188	ENSMUST00000045791	Scamp2	1	57560944	-113.5	TRUE	TRUE	FALSE	FALSE	FALSE
chr9	57659772	57660017	Blimp1_ChIP-seq_peak1222	ENSMUSG00000032312	ENSMUST00000034863	Csk	-1	57645653	-14241.5	TRUE	FALSE	FALSE	FALSE	FALSE
chr9	58195610	58195853	Blimp1_ChIP-seq_peak1223	ENSMUSG00000051243	ENSMUST00000163200	Islr2	-1	58201715	5983.5	TRUE	FALSE	FALSE	TRUE	FALSE
chr9	58610700	58611097	Blimp1_ChIP-seq_peak1224	ENSMUSG00000032336	ENSMUST00000176916	Nptn	1	58629105	-18206.5	TRUE	TRUE	FALSE	FALSE	FALSE
chr9	58955682	58955920	Blimp1_ChIP-seq_peak1225	ENSMUSG00000032340	ENSMUST00000068664	Neo1	-1	59036441	80640	TRUE	TRUE	FALSE	FALSE	FALSE
chr9	62959863	62960175	Blimp1_ChIP-seq_peak1226	ENSMUSG00000032405	ENSMUST00000098651	Pias1	-1	62980879	20860	FALSE	TRUE	FALSE	FALSE	FALSE
chr9	64049913	64050097	Blimp1_ChIP-seq_peak1227	ENSMUSG00000097036	ENSMUST00000181151	1110036E04Rik	1	64049829	176	TRUE	FALSE	FALSE	TRUE	FALSE
chr9	66631089	66631386	Blimp1_ChIP-seq_peak1228	ENSMUSG00000032376	ENSMUST00000127569	Usp3	-1	66593142	-38095.5	TRUE	FALSE	TRUE	TRUE	FALSE
chr9	67008439	67008690	Blimp1_ChIP-seq_peak1229	ENSMUSG00000032366	ENSMUST00000156899	Tpm1	-1	67032825	24260.5	FALSE	FALSE	TRUE	TRUE	FALSE
chr9	68987655	68987843	Blimp1_ChIP-seq_peak1230							FALSE	FALSE	FALSE	FALSE	TRUE
chr9	70019471	70019745	Blimp1_ChIP-seq_peak1231	ENSMUSG00000033543	ENSMUST00000148889	Gtf2a2	1	70019048	560	FALSE	FALSE	FALSE	FALSE	FALSE
chr9	72133090	72133682	Blimp1_ChIP-seq_peak1232	ENSMUSG00000099253	ENSMUST00000184700	Gm7863	1	72128587	4799	TRUE	TRUE	TRUE	FALSE	FALSE
chr9	72144233	72144467	Blimp1_ChIP-seq_peak1233	ENSMUSG00000099253	ENSMUST00000184700	Gm7863	1	72128587	15763	FALSE	FALSE	FALSE	FALSE	FALSE
chr9	72383022	72383305	Blimp1_ChIP-seq_peak1234	ENSMUSG00000102925	ENSMUST00000193900	Gm37150	1	72384389	-1225.5	TRUE	TRUE	FALSE	FALSE	FALSE
chr9	72653202	72653428	Blimp1_ChIP-seq_peak1235	ENSMUSG00000032216	ENSMUST00000034740	Nedd4	1	72662346	-9031	TRUE	FALSE	TRUE	FALSE	FALSE
chr9	74034185	74034482	Blimp1_ChIP-seq_peak1236	ENSMUSG00000095631	ENSMUST00000083215	n-R5s86	1	74059339	-25005.5	TRUE	FALSE	FALSE	FALSE	FALSE
chr9	76687100	76687390	Blimp1_ChIP-seq_peak1237	ENSMUSG00000098924	ENSMUST00000184385	Gm27245	1	76658075	29170	FALSE	TRUE	FALSE	FALSE	FALSE
chr9	77806730	77806994	Blimp1_ChIP-seq_peak1238	ENSMUSG00000032350	ENSMUST00000034905	Gclc	1	77754535	52327	TRUE	TRUE	FALSE	FALSE	FALSE
chr9	84135733	84135931	Blimp1_ChIP-seq_peak1239	ENSMUSG00000032263	ENSMUST00000186136	Bckdhb	1	84107507	28325	FALSE	FALSE	FALSE	FALSE	FALSE
chr9	85357494	85357770	Blimp1_ChIP-seq_peak1240	ENSMUSG00000103368	ENSMUST00000192504	Gm36927	-1	85344351	-13281	TRUE	TRUE	FALSE	FALSE	FALSE
chr9	85844491	85844715	Blimp1_ChIP-seq_peak1241	ENSMUSG00000056031	ENSMUST00000185960	9330154J02Rik	-1	85844323	-280	TRUE	FALSE	TRUE	FALSE	FALSE
chr9	88398398	88398588	Blimp1_ChIP-seq_peak1242	ENSMUSG00000032422	ENSMUST00000140439	Snx14	-1	88398621	128	TRUE	TRUE	FALSE	FALSE	FALSE
chr9	90207999	90208189	Blimp1_ChIP-seq_peak1243	ENSMUSG00000032363	ENSMUST00000124441	Adamts7	1	90195128	12966	TRUE	FALSE	TRUE	TRUE	FALSE
chr9	92265759	92266088	Blimp1_ChIP-seq_peak1244	ENSMUSG00000032369	ENSMUST00000187952	Plscr1	1	92266295	-371.5	TRUE	TRUE	FALSE	FALSE	FALSE
chr9	92431662	92432391	Blimp1_ChIP-seq_peak1245	ENSMUSG00000032377	ENSMUST00000034941	Plscr4	1	92457373	-25346.5	FALSE	TRUE	FALSE	FALSE	FALSE
chr9	95193306	95193859	Blimp1_ChIP-seq_peak1246	ENSMUSG00000031129	ENSMUST00000162329	Slc9a9	1	95121686	71896.5	TRUE	FALSE	FALSE	TRUE	FALSE
chr9	101314006	101314193	Blimp1_ChIP-seq_peak1247	ENSMUSG00000099947	ENSMUST00000186496	Gm28660	-1	101337972	23872.5	FALSE	TRUE	FALSE	FALSE	FALSE
chr9	106429343	106429680	Blimp1_ChIP-seq_peak1248	ENSMUSG00000048758	ENSMUST00000059802	Rpl29	1	106429539	-27.5	TRUE	TRUE	FALSE	FALSE	FALSE
chr9	106476061	106476300	Blimp1_ChIP-seq_peak1249	ENSMUSG00000023249	ENSMUST00000145396	Parp3	-1	106476169	-11.5	TRUE	TRUE	FALSE	FALSE	FALSE
chr9	106887184	106887489	Blimp1_ChIP-seq_peak1250	ENSMUSG00000074102	ENSMUST00000055843	Rbm15b	-1	106887428	91.5	FALSE	FALSE	FALSE	FALSE	FALSE
chr9	108272287	108272509	Blimp1_ChIP-seq_peak1251	ENSMUSG00000039952	ENSMUST00000191899	Dag1	-1	108263958	-8440	FALSE	FALSE	FALSE	FALSE	TRUE
chr9	108507574	108507992	Blimp1_ChIP-seq_peak1252	ENSMUSG00000032604	ENSMUST00000208102	Qars	1	108507733	50	TRUE	TRUE	FALSE	FALSE	FALSE
chr9	108687754	108687995	Blimp1_ChIP-seq_peak1253	ENSMUSG00000032601	ENSMUST00000192344	Prkar2a	1	108689314	-1439.5	TRUE	FALSE	FALSE	FALSE	FALSE
chr9	112321964	112322251	Blimp1_ChIP-seq_peak1254	ENSMUSG00000087038	ENSMUST00000163302	2900079G21Rik	1	112256574	65533.5	FALSE	FALSE	FALSE	FALSE	FALSE
chr9	113264934	113265337	Blimp1_ChIP-seq_peak1255							TRUE	TRUE	FALSE	FALSE	FALSE
chr9	113419753	113420167	Blimp1_ChIP-seq_peak1256	ENSMUSG00000087817	ENSMUST00000157192	Gm22492	1	113403475	16485	FALSE	TRUE	FALSE	FALSE	FALSE
chr9	115102430	115102693	Blimp1_ChIP-seq_peak1257	ENSMUSG00000040875	ENSMUST00000182363	Osbpl10	1	115088841	13720.5	FALSE	FALSE	FALSE	FALSE	FALSE
chr9	116215631	116215819	Blimp1_ChIP-seq_peak1258	ENSMUSG00000032440	ENSMUST00000035014	Tgfbr2	-1	116175363	-40362	FALSE	FALSE	FALSE	FALSE	TRUE
chr9	116495585	116496208	Blimp1_ChIP-seq_peak1259							FALSE	TRUE	FALSE	FALSE	FALSE
chr9	118949794	118950106	Blimp1_ChIP-seq_peak1260	ENSMUSG00000047409	ENSMUST00000174841	Ctdspl	1	118929867	20083	FALSE	FALSE	FALSE	FALSE	FALSE
chr9	121877698	121878018	Blimp1_ChIP-seq_peak1261	ENSMUSG00000038412	ENSMUST00000060251	Higd1a	-1	121858000	-19858	TRUE	TRUE	FALSE	FALSE	FALSE
chr9	122694901	122695085	Blimp1_ChIP-seq_peak1262	ENSMUSG00000065414	ENSMUST00000083480	Mir138-1	1	122682876	12117	FALSE	FALSE	FALSE	FALSE	FALSE
chr9	123717517	123717780	Blimp1_ChIP-seq_peak1263	ENSMUSG00000025245	ENSMUST00000165754	Lztfl1	-1	123717625	-23.5	FALSE	FALSE	FALSE	FALSE	FALSE
chrX	7197840	7198075	Blimp1_ChIP-seq_peak1264	ENSMUSG00000004317	ENSMUST00000004428	Clcn5	-1	7188714	-9243.5	TRUE	FALSE	TRUE	TRUE	FALSE
chrX	7789522	7789712	Blimp1_ChIP-seq_peak1265	ENSMUSG00000031153	ENSMUST00000065932	Gripap1	1	7789765	-148	FALSE	TRUE	FALSE	FALSE	FALSE
chrX	8992047	8992701	Blimp1_ChIP-seq_peak1266	ENSMUSG00000078206	ENSMUST00000105004	Fthl17d	-1	8986755	-5619	TRUE	TRUE	FALSE	FALSE	FALSE
chrX	9027891	9028298	Blimp1_ChIP-seq_peak1267	ENSMUSG00000082222	ENSMUST00000117523	Gm14865	1	9030084	-1989.5	FALSE	FALSE	FALSE	FALSE	FALSE
chrX	9332176	9332443	Blimp1_ChIP-seq_peak1268	ENSMUSG00000083670	ENSMUST00000119858	Gm6829	-1	9328108	-4201.5	TRUE	FALSE	FALSE	FALSE	FALSE
chrX	12308716	12309167	Blimp1_ChIP-seq_peak1269	ENSMUSG00000087591	ENSMUST00000137281	Gm14635	-1	12345222	36280.5	FALSE	FALSE	TRUE	FALSE	TRUE
chrX	12839775	12840056	Blimp1_ChIP-seq_peak1270	ENSMUSG00000077858	ENSMUST00000104666	Gm25063	-1	12870362	30446.5	FALSE	TRUE	FALSE	FALSE	FALSE
chrX	15981874	15982208	Blimp1_ChIP-seq_peak1271	ENSMUSG00000086048	ENSMUST00000133333	Drr1	-1	15939249	-42792	TRUE	TRUE	FALSE	FALSE	FALSE
chrX	17886341	17886596	Blimp1_ChIP-seq_peak1272	ENSMUSG00000096716	ENSMUST00000152394	Gm5755	-1	17881506	-4962.5	TRUE	TRUE	FALSE	FALSE	FALSE
chrX	23413198	23413432	Blimp1_ChIP-seq_peak1273	ENSMUSG00000082155	ENSMUST00000117503	Gm7164	-1	23399479	-13836	FALSE	FALSE	FALSE	FALSE	TRUE
chrX	42077557	42077943	Blimp1_ChIP-seq_peak1274	ENSMUSG00000025860	ENSMUST00000055483	Xiap	1	42071325	6425	TRUE	TRUE	FALSE	FALSE	FALSE
chrX	42151033	42151260	Blimp1_ChIP-seq_peak1275	ENSMUSG00000025862	ENSMUST00000123245	Stag2	1	42151014	132.5	TRUE	FALSE	FALSE	FALSE	FALSE
chrX	53240075	53240330	Blimp1_ChIP-seq_peak1276	ENSMUSG00000061082	ENSMUST00000074861	Plac1	-1	53240111	-91.5	TRUE	FALSE	FALSE	FALSE	FALSE
chrX	74366740	74366929	Blimp1_ChIP-seq_peak1277	ENSMUSG00000015290	ENSMUST00000015434	Ubl4a	-1	74368466	1631.5	FALSE	FALSE	FALSE	FALSE	FALSE
chrX	94827860	94828294	Blimp1_ChIP-seq_peak1278	ENSMUSG00000073060	ENSMUST00000117281	Zxda	-1	94798183	-29894	FALSE	TRUE	FALSE	FALSE	FALSE
chrX	97680404	97680790	Blimp1_ChIP-seq_peak1279							TRUE	TRUE	FALSE	FALSE	FALSE
chrX	106335376	106335745	Blimp1_ChIP-seq_peak1280	ENSMUSG00000084219	ENSMUST00000120795	Gm14876	-1	106341715	6154.5	TRUE	TRUE	FALSE	FALSE	FALSE
chrX	108744632	108745090	Blimp1_ChIP-seq_peak1281	ENSMUSG00000093916	ENSMUST00000178160	Gm379	-1	108664891	-79970	TRUE	TRUE	FALSE	FALSE	FALSE
chrX	110301201	110301546	Blimp1_ChIP-seq_peak1282	ENSMUSG00000082853	ENSMUST00000122296	Gm7134	1	110372753	-71379.5	TRUE	TRUE	FALSE	FALSE	FALSE
chrX	129592819	129593127	Blimp1_ChIP-seq_peak1283	ENSMUSG00000081874	ENSMUST00000121551	Gm14983	-1	129606456	13483	TRUE	TRUE	FALSE	FALSE	FALSE
chrX	143242757	143243212	Blimp1_ChIP-seq_peak1284	ENSMUSG00000083089	ENSMUST00000119663	Gm4760	-1	143184537	-58447.5	TRUE	TRUE	FALSE	FALSE	FALSE
chrX	157528436	157528770	Blimp1_ChIP-seq_peak1285	ENSMUSG00000082002	ENSMUST00000122274	Gm6568	1	157540866	-12263	TRUE	TRUE	FALSE	FALSE	FALSE
chrX	167231209	167231471	Blimp1_ChIP-seq_peak1286	ENSMUSG00000049775	ENSMUST00000112172	Tmsb4x	-1	167209315	-22025	FALSE	TRUE	FALSE	FALSE	FALSE
