# Supplementary material for: Mapping the chromatin landscape and Blimp1 transcriptional targets that regulate trophoblast differentiation
Source: Sci Rep. 2017 Jul 28;7:6793. doi: 10.1038/s41598-017-06859-9 (PMC5533796; doi:10.1038/s41598-017-06859-9)
Supplement: Supplementary file 7 — Table S6 [file 41598_2017_6859_MOESM7_ESM.xlsx]

## Sheet: Sheet1
Table S6: Blimp1 ChIP-seq peaks and microarray expression profiles for the 125 direct target genes
Gene annotations relative to Ensembl release 86.
Illumina probe ID	Ensembl gene ID	Ensembl gene symbol	Wild type TSC average signal	Wild type d2 average signal	Wild type d4 average signal	Wild type d6 average signal	Prdm1 mutant TSC average signal	Prdm1 mutant d2 average signal	Prdm1 mutant d4 average signal	Prdm1 mutant d6 average signal	TSC Illumina DiffScore	d2 Illumina DiffScore	d4 Illumina DiffScore	d6 Illumina DiffScore	TSC P value	d2 P value	d4 P value	d6 P value	Chromosome	Blimp1 ChIP-seq peak start	Blimp1 ChIP-seq peak stop	Peak ID	Peak centre	Distance from peak centre to TSS (bp)
ILMN_1233543	ENSMUSG00000043644	0610009L18Rik	23	18	42	39	20	30	10	24	-2.2	13.6	-23.3	-8.5	0.6	0.043	0.0047	0.14	chr11	120350797	120351118	Blimp1_ChIP-seq_peak282	1.20351e+08	2279.5
ILMN_1257491	ENSMUSG00000038523	1700003F12Rik	23	16	12	29	21	37	10	11	-2.6	22.8	-3.8	-7.4	0.55	0.0052	0.41	0.18	chr2	154549177	154549489	Blimp1_ChIP-seq_peak750	154549333	406
ILMN_1241864	ENSMUSG00000013653	1810065E05Rik	12	10	19	10	16	26	61	32	4.7	13.6	15.3	17	0.34	0.043	0.029	0.02	chr11	58420947	58421197	Blimp1_ChIP-seq_peak214	58421072	-39
ILMN_2697334	ENSMUSG00000032985	5730522E02Rik	10	10	11	10	17	25	10	18	5.3	15.4	-1.8	1.2	0.3	0.029	0.66	0.75	chr11	25862846	25863209	Blimp1_ChIP-seq_peak193	2.5863e+07	-93886.5
ILMN_2924591	ENSMUSG00000028331	5830415F09Rik	71	78	64	61	60	71	74	126	-1.8	-2	3.1	21	0.67	0.63	0.49	0.008	chr4	46390582	46390781	Blimp1_ChIP-seq_peak847	4.63907e+07	-1244.5
ILMN_1218308	ENSMUSG00000030168	Adipor2	51	47	48	47	62	71	46	48	7.9	24.1	-1.2	0.2	0.16	0.0039	0.75	0.95	chr6	119366831	119367098	Blimp1_ChIP-seq_peak1038	1.19367e+08	21721.5
ILMN_2965660	ENSMUSG00000071847	Apcdd1	303	33	18	10	255	81	48	26	-2.6	16.3	9.7	6.4	0.55	0.023	0.11	0.23	chr18	62866032	62866252	Blimp1_ChIP-seq_peak622	62866142	-56185
ILMN_1258908	ENSMUSG00000004568	Arhgef18	37	14	16	14	52	34	31	34	2.6	17.3	2.4	7.4	0.55	0.019	0.57	0.18	chr8	3393576	3393865	Blimp1_ChIP-seq_peak1131	3.39372e+06	647.5
ILMN_2612125	ENSMUSG00000004568	Arhgef18	2816	2229	1994	2307	3173	4715	4784	4556	1.4	25.4	21	19	0.73	0.0029	0.008	0.013	chr8	3393576	3393865	Blimp1_ChIP-seq_peak1131	3.39372e+06	647.5
ILMN_2914796	ENSMUSG00000028550	Atg4c	108	155	251	179	136	241	310	278	5.3	11.2	4.6	13.7	0.3	0.075	0.34	0.043	chr4	99211732	99211925	Blimp1_ChIP-seq_peak869	9.92118e+07	-6262.5
ILMN_1258206	ENSMUSG00000034218	Atm	291	175	125	111	307	223	195	176	1.4	6.6	10.9	31.8	0.73	0.22	0.081	0.00067	chr9	53476335	53476624	Blimp1_ChIP-seq_peak1217	5.34765e+07	-22862.5
ILMN_2945835	ENSMUSG00000057789	Bak1	112	154	148	106	94	205	219	210	-4.7	5	7.4	13.7	0.34	0.31	0.18	0.043	chr17	27027461	27027776	Blimp1_ChIP-seq_peak552	2.70276e+07	959.5
ILMN_2656511	ENSMUSG00000037325	Bbs7	453	270	141	128	431	306	240	175	-0.3	3.6	19	3.1	0.93	0.44	0.013	0.49	chr3	36580421	36580721	Blimp1_ChIP-seq_peak776	36580571	-3286
ILMN_2706070	ENSMUSG00000030528	Blm	22	26	17	20	25	47	37	29	1.8	16.3	8.5	1.2	0.67	0.023	0.14	0.75	chr7	80457294	80457533	Blimp1_ChIP-seq_peak1093	8.04574e+07	-41.5
ILMN_2493371	ENSMUSG00000027485	Bpifb1	10	37	16	10	20	77	39	44	7.9	9.1	4.6	13.7	0.16	0.12	0.34	0.043	chr2	154206833	154207049	Blimp1_ChIP-seq_peak749	154206941	6562
ILMN_1222934	ENSMUSG00000071317	Bves	1204	43	51	52	243	49	95	99	-25.6	1	13.7	13.7	0.0028	0.8	0.043	0.043	chr10	45363572	45363788	Blimp1_ChIP-seq_peak137	45363680	27918
ILMN_2627566	ENSMUSG00000035547	Capn5	509	368	336	362	570	643	555	572	5.3	20.5	17	23.3	0.3	0.0089	0.02	0.0047	chr7	98187370	98187566	Blimp1_ChIP-seq_peak1100	98187468	-9194
ILMN_2640330	ENSMUSG00000005087	Cd44	111	49	42	29	131	43	82	70	3.1	0	4.6	23.3	0.49	1	0.34	0.0047	chr2	102922010	102922201	Blimp1_ChIP-seq_peak724	1.02922e+08	-20440.5
ILMN_2519652	ENSMUSG00000059288	Cdyl	10	10	10	10	10	23	10	18	-7.9	16.3	-1.2	5.5	0.16	0.023	0.75	0.28	chr13	35737368	35737655	Blimp1_ChIP-seq_peak352	3.57375e+07	-3801.5
ILMN_3029849	ENSMUSG00000052435	Cebpe	15	10	16	14	21	34	16	36	5.3	17.3	0.7	12.3	0.3	0.019	0.85	0.059	chr14	54706394	54706653	Blimp1_ChIP-seq_peak413	5.47065e+07	5650.5
ILMN_2645509	ENSMUSG00000026649	Cfap126	57	61	56	44	86	87	85	91	10.3	12	5.5	19	0.094	0.063	0.28	0.013	chr1	171114094	171114407	Blimp1_ChIP-seq_peak89	1.71114e+08	261.5
ILMN_1254561	ENSMUSG00000014599	Csf1	219	155	76	85	315	206	180	79	0.3	6.1	19	0	0.93	0.25	0.013	1	chr3	107760003	107760510	Blimp1_ChIP-seq_peak810	1.0776e+08	-14.5
ILMN_2514377	ENSMUSG00000022865	Cxadr	434	526	135	83	708	975	281	201	12	16.3	13.7	23.3	0.063	0.023	0.043	0.0047	chr16	78295949	78296346	Blimp1_ChIP-seq_peak530	7.82961e+07	-5348.5
ILMN_2950503	ENSMUSG00000026883	Dab2ip	443	520	559	679	462	669	879	980	0	7.8	17	8.5	1	0.17	0.02	0.14	chr2	35681233	35681654	Blimp1_ChIP-seq_peak694	3.56814e+07	-10550.5
ILMN_2696826	ENSMUSG00000038024	Dennd4c	157	166	145	119	191	271	216	190	7.9	21.6	10.9	17	0.16	0.0068	0.081	0.02	chr4	86748444	86748723	Blimp1_ChIP-seq_peak865	8.67486e+07	28.5
ILMN_3101919	ENSMUSG00000034731	Dgkh	45	45	24	19	43	72	91	43	-1.4	12	21	4.6	0.73	0.063	0.008	0.34	chr14	78739824	78740042	Blimp1_ChIP-seq_peak434	78739933	-14844
ILMN_2453312	ENSMUSG00000003279	Dlgap1	72	20	20	10	123	53	33	29	2.2	5.5	2.4	21	0.6	0.28	0.57	0.008	chr17	69908127	69908447	Blimp1_ChIP-seq_peak583	69908287	-60786
ILMN_1238231	ENSMUSG00000003279	Dlgap1	12	10	10	10	14	34	10	17	1.4	14.5	-0.7	0	0.73	0.035	0.85	1	chr17	69908127	69908447	Blimp1_ChIP-seq_peak583	69908287	-60786
ILMN_1229993	ENSMUSG00000036764	Dnajc12	228	167	90	78	210	164	180	209	-1	-1.3	17	10.9	0.8	0.74	0.02	0.081	chr10	63394330	63394691	Blimp1_ChIP-seq_peak146	6.33945e+07	7939.5
ILMN_2538061	ENSMUSG00000036764	Dnajc12	147	100	58	38	129	110	84	98	-1.4	4.1	5.5	15.3	0.73	0.39	0.28	0.029	chr10	63394330	63394691	Blimp1_ChIP-seq_peak146	6.33945e+07	7939.5
ILMN_2615369	ENSMUSG00000024350	Dnajc18	149	120	84	117	154	119	125	144	1.4	-2.4	17	3.1	0.73	0.58	0.02	0.49	chr18	35686645	35686904	Blimp1_ChIP-seq_peak613	3.56868e+07	16369.5
ILMN_1252005	ENSMUSG00000033554	Dph5	58	54	26	48	91	68	71	89	8.7	6.1	13.7	13.7	0.14	0.25	0.043	0.043	chr3	115887337	115887589	Blimp1_ChIP-seq_peak815	115887463	-374
ILMN_2922334	ENSMUSG00000039982	Dtx4	140	118	53	66	118	77	94	100	-7.2	-7.8	23.3	5.5	0.19	0.17	0.0047	0.28	chr19	12488583	12488862	Blimp1_ChIP-seq_peak644	1.24887e+07	13273.5
ILMN_2678724	ENSMUSG00000039384	Dusp10	77	155	105	72	92	210	195	168	10.3	9.8	10.9	23.3	0.094	0.11	0.081	0.0047	chr1	184034438	184034638	Blimp1_ChIP-seq_peak104	184034538	157
ILMN_3057828	ENSMUSG00000033788	Dysf	60	138	128	108	68	130	190	209	0.6	-2.4	13.7	28.8	0.86	0.58	0.043	0.0013	chr6	84020025	84020273	Blimp1_ChIP-seq_peak1018	84020149	760
ILMN_2674315	ENSMUSG00000033788	Dysf	156	401	316	210	156	426	385	379	0	2	12.3	21	1	0.63	0.059	0.008	chr6	84020025	84020273	Blimp1_ChIP-seq_peak1018	84020149	760
ILMN_1260038	ENSMUSG00000028156	Eif4e	116	67	104	59	214	134	108	93	12	26.8	1.2	8.5	0.063	0.0021	0.75	0.14	chr3	138527138	138527382	Blimp1_ChIP-seq_peak827	138527260	-25
ILMN_3157483	ENSMUSG00000032035	Ets1	295	250	139	174	469	267	269	350	11.1	4.5	19	15.3	0.077	0.35	0.013	0.029	chr9	32695778	32696066	Blimp1_ChIP-seq_peak1208	32695922	-100
ILMN_2591031	ENSMUSG00000026483	Fam129a	408	1534	1400	2014	545	1634	2171	1858	11.1	2.8	15.3	-5.5	0.077	0.53	0.029	0.28	chr1	151660255	151660595	Blimp1_ChIP-seq_peak68	151660425	-16742
ILMN_2745614	ENSMUSG00000022270	Fam134b	1113	695	501	524	1170	1819	1950	2239	1.4	28.2	25.7	15.3	0.73	0.0015	0.0027	0.029	chr15	25916362	25916579	Blimp1_ChIP-seq_peak454	2.59165e+07	-24416.5
ILMN_2608629	ENSMUSG00000050917	Fgf4	15	12	17	31	10	28	23	13	-0.3	16.3	2.4	-3.8	0.93	0.023	0.57	0.41	chr7	144851554	144851840	Blimp1_ChIP-seq_peak1130	144851697	4330
ILMN_1240202	ENSMUSG00000035992	Fnip1	516	296	789	722	630	485	654	957	10.3	24.1	-4.6	10.9	0.094	0.0039	0.34	0.081	chr11	54439337	54439681	Blimp1_ChIP-seq_peak210	54439509	1310
ILMN_2854418	ENSMUSG00000035992	Fnip1	1960	1204	2717	2738	2246	1795	2427	3037	4.7	28.2	-8.5	3.8	0.34	0.0015	0.14	0.41	chr11	54439337	54439681	Blimp1_ChIP-seq_peak210	54439509	1310
ILMN_1252078	ENSMUSG00000030067	Foxp1	79	41	37	40	110	56	97	166	4.1	4.5	12.3	15.3	0.39	0.35	0.059	0.029	chr6	99522969	99523775	Blimp1_ChIP-seq_peak1029	99523372	-651
ILMN_1215203	ENSMUSG00000026657	Frmd4a	365	915	1277	1230	519	1362	1627	1461	6.5	15.4	4.6	6.4	0.22	0.029	0.34	0.23	chr2	4548482	4548668	Blimp1_ChIP-seq_peak675	4548575	-11179
ILMN_2586777	ENSMUSG00000026657	Frmd4a	24	27	21	23	24	45	29	36	4.1	17.3	4.6	2.4	0.39	0.019	0.34	0.57	chr2	4548482	4548668	Blimp1_ChIP-seq_peak675	4548575	-11179
ILMN_1230834	ENSMUSG00000027238	Frmd5	25	13	10	10	24	39	10	32	-1.8	15.4	3.1	4.6	0.67	0.029	0.49	0.34	chr2	121795379	121795948	Blimp1_ChIP-seq_peak731	1.21796e+08	-8319.5
ILMN_1247261	ENSMUSG00000021003	Galc	63	86	54	54	83	94	114	75	7.2	0.7	28.8	5.5	0.19	0.85	0.0013	0.28	chr12	98205681	98205887	Blimp1_ChIP-seq_peak319	98205784	53675
ILMN_1234549	ENSMUSG00000074802	Gas2l3	372	237	178	85	342	284	299	153	-0.6	3.6	4.6	19	0.86	0.44	0.34	0.013	chr10	89395877	89396087	Blimp1_ChIP-seq_peak158	89395982	47985
ILMN_2507232	ENSMUSG00000074802	Gas2l3	1382	840	404	259	1309	1001	609	340	-1.4	6.1	13.7	8.5	0.73	0.25	0.043	0.14	chr10	89395877	89396087	Blimp1_ChIP-seq_peak158	89395982	47985
ILMN_3047389	ENSMUSG00000028270	Gbp2	37	18	12	19	55	41	95	222	8.7	8.4	10.9	28.8	0.14	0.14	0.081	0.0013	chr3	142620004	142620302	Blimp1_ChIP-seq_peak829	142620153	-449
ILMN_3122961	ENSMUSG00000028270	Gbp2	377	100	72	124	447	284	769	1476	3.6	13.6	21	21	0.44	0.043	0.008	0.008	chr3	142620004	142620302	Blimp1_ChIP-seq_peak829	142620153	-449
ILMN_1232847	ENSMUSG00000086527	Gm15856	15	10	10	10	11	23	10	10	-2.2	18.3	-4.6	3.1	0.6	0.015	0.34	0.49	chr6	121226883	121227109	Blimp1_ChIP-seq_peak1041	121226996	-843
ILMN_1251682	ENSMUSG00000027346	Gpcpd1	131	241	254	298	163	408	487	605	2.6	12	13.7	9.7	0.55	0.063	0.043	0.11	chr2	132592162	132592566	Blimp1_ChIP-seq_peak743	132592364	-4635
ILMN_2484679	ENSMUSG00000027346	Gpcpd1	84	157	153	161	110	306	312	330	0.6	14.5	12.3	8.5	0.86	0.035	0.059	0.14	chr2	132592162	132592566	Blimp1_ChIP-seq_peak743	132592364	-4635
ILMN_2693991	ENSMUSG00000021886	Gpr65	13	10	10	10	16	25	10	17	0	13.6	-0.2	0.7	1	0.043	0.95	0.85	chr12	98302948	98303293	Blimp1_ChIP-seq_peak320	9.83031e+07	34485.5
ILMN_2646411	ENSMUSG00000040111	Gramd1b	336	467	622	708	387	775	955	1116	5.3	29.8	17	21	0.3	0.0011	0.02	0.008	chr9	40391213	40391607	Blimp1_ChIP-seq_peak1213	40391410	742
ILMN_2616382	ENSMUSG00000036292	Gramd1c	10	10	10	11	10	20	16	20	-3.1	14.5	13.7	0	0.49	0.035	0.043	1	chr16	44026323	44026526	Blimp1_ChIP-seq_peak520	4.40264e+07	1520.5
ILMN_2623457	ENSMUSG00000059003	Grin2a	10	10	10	10	10	20	10	10	0.3	14.5	-0.2	1.8	0.93	0.035	0.95	0.66	chr16	9838534	9838718	Blimp1_ChIP-seq_peak495	9838626	-41293
ILMN_2792924	ENSMUSG00000029864	Gstk1	2064	962	520	760	2074	870	768	886	0.6	-6.6	17	3.1	0.86	0.22	0.02	0.49	chr6	42245857	42246192	Blimp1_ChIP-seq_peak995	4.2246e+07	1.5
ILMN_1235131	ENSMUSG00000040434	Gyltl1b	2692	1782	297	278	2208	2619	919	453	-3.6	6.6	13.7	5.5	0.44	0.22	0.043	0.28	chr2	92371690	92372061	Blimp1_ChIP-seq_peak719	9.23719e+07	69.5
ILMN_2988849	ENSMUSG00000040434	Gyltl1b	926	741	99	90	780	974	363	126	-5.3	7.8	17	7.4	0.3	0.17	0.02	0.18	chr2	92371690	92372061	Blimp1_ChIP-seq_peak719	9.23719e+07	69.5
ILMN_2664219	ENSMUSG00000021972	Hmbox1	63	91	100	68	57	99	122	108	-4.7	0.7	8.5	15.3	0.34	0.85	0.14	0.029	chr14	64824351	64824614	Blimp1_ChIP-seq_peak423	6.48245e+07	-2186.5
ILMN_1251178	ENSMUSG00000070407	Hs3st3b1	3536	1389	1048	527	3227	1467	1326	910	-2.2	1	9.7	25.7	0.6	0.8	0.11	0.0027	chr11	63926943	63927143	Blimp1_ChIP-seq_peak221	63927043	-4753
ILMN_2768077	ENSMUSG00000002076	Hsf2bp	10	10	10	12	10	17	10	10	0.3	19.4	0.7	-1.2	0.93	0.011	0.85	0.75	chr17	32004059	32004249	Blimp1_ChIP-seq_peak557	32004154	9249
ILMN_1219696	ENSMUSG00000026113	Inpp4a	17	18	28	10	21	31	23	55	1.4	6.6	0	21	0.73	0.22	1	0.008	chr1	37308769	37309034	Blimp1_ChIP-seq_peak14	3.73089e+07	8593.5
ILMN_2773879	ENSMUSG00000026113	Inpp4a	10	10	10	10	11	20	10	12	0	14.5	-9.7	3.8	1	0.035	0.11	0.41	chr1	37308769	37309034	Blimp1_ChIP-seq_peak14	3.73089e+07	8593.5
ILMN_2937735	ENSMUSG00000060477	Irak2	572	1716	1974	1655	684	2890	3484	3401	3.1	12	8.5	13.7	0.49	0.063	0.14	0.043	chr6	113656723	113657177	Blimp1_ChIP-seq_peak1034	113656950	-11900
ILMN_2937738	ENSMUSG00000060477	Irak2	598	1608	2165	1875	688	2874	3821	3787	2.2	16.3	10.9	12.3	0.6	0.023	0.081	0.059	chr6	113656723	113657177	Blimp1_ChIP-seq_peak1034	113656950	-11900
ILMN_1236600	ENSMUSG00000027111	Itga6	34	17	22	15	51	42	34	101	10.3	12.8	2.4	15.3	0.094	0.052	0.57	0.029	chr2	71743151	71743405	Blimp1_ChIP-seq_peak711	71743278	-2338
ILMN_2529914	ENSMUSG00000061751	Kalrn	76	36	50	39	56	62	30	53	-7.9	20.5	-8.5	5.5	0.16	0.0089	0.14	0.28	chr16	34198646	34199017	Blimp1_ChIP-seq_peak510	3.41988e+07	-35552.5
ILMN_1216469	ENSMUSG00000027827	Kcnab1	17	10	31	26	14	26	10	10	-3.1	18.3	-5.5	-4.6	0.49	0.015	0.28	0.34	chr3	65029431	65029940	Blimp1_ChIP-seq_peak784	6.50297e+07	-79698.5
ILMN_2915671	ENSMUSG00000027827	Kcnab1	20	26	39	18	13	22	62	54	-3.6	-1	5.5	17	0.44	0.8	0.28	0.02	chr3	65029431	65029940	Blimp1_ChIP-seq_peak784	6.50297e+07	-79698.5
ILMN_3043245	ENSMUSG00000053470	Kdm3a	423	380	431	419	403	345	579	634	-2.2	-3.2	7.4	13.7	0.6	0.48	0.18	0.043	chr6	71632350	71632538	Blimp1_ChIP-seq_peak1009	71632444	242
ILMN_3118169	ENSMUSG00000053470	Kdm3a	416	403	390	411	379	392	554	602	-7.2	-3.2	9.7	13.7	0.19	0.48	0.11	0.043	chr6	71632350	71632538	Blimp1_ChIP-seq_peak1009	71632444	242
ILMN_2895346	ENSMUSG00000046095	Krt32	33	31	11	23	28	35	31	26	-2.6	3.2	13.7	1.8	0.55	0.48	0.043	0.66	chr11	100085387	100085621	Blimp1_ChIP-seq_peak257	100085504	-64
ILMN_3137287	ENSMUSG00000034394	Lif	89	51	10	10	113	97	30	28	3.6	18.3	8.5	5.5	0.44	0.015	0.14	0.28	chr11	4267304	4267562	Blimp1_ChIP-seq_peak186	4267433	338
ILMN_2537408	ENSMUSG00000029228	Lnx1	109.69	99.5409	73.3767	42.3063	103.478	258.029	186.518	98.5793	-0.30851	31.3949	18.9777	18.9777	0.931427	0.000725281	0.012654	0.012654	chr5	74702945	74703222	Blimp1_ChIP-seq_peak940	74703020	108*
ILMN_2597124	ENSMUSG00000029228	Lnx1	30.6035	18.6584	32.4843	38.1095	27.2514	40.4795	32.5603	38.1444	-0.30851	26.8001	0.696548	0.696548	0.931427	0.00208924	0.851815	0.851815	chr5	74702945	74703222	Blimp1_ChIP-seq_peak940	74703020	108*
ILMN_2720479	ENSMUSG00000026623	Lpgat1	127	150	167	177	100	259	181	128	-10.3	14.5	1.2	-9.7	0.094	0.035	0.75	0.11	chr1	191692655	191692991	Blimp1_ChIP-seq_peak110	191692823	-25011
ILMN_2672708	ENSMUSG00000019796	Lrp11	387	85	69	46	390	124	174	177	0.6	6.1	9.7	21	0.86	0.25	0.11	0.008	chr10	7591997	7592319	Blimp1_ChIP-seq_peak117	7592158	2031
ILMN_2756421	ENSMUSG00000052316	Lrrc15	28	28	12	24	38	63	65	86	4.1	15.4	12.3	8.5	0.39	0.029	0.059	0.14	chr16	30285738	30286034	Blimp1_ChIP-seq_peak505	30285886	-2630
ILMN_2466381	ENSMUSG00000025245	Lztfl1	10	10	10	10	10	15	10	10	-5.3	15.4	-1.2	1.2	0.3	0.029	0.75	0.75	chr9	123717517	123717780	Blimp1_ChIP-seq_peak1263	1.23718e+08	-23.5
ILMN_1252804	ENSMUSG00000037337	Map4k1	281	296	137	157	357	382	251	205	7.9	7.8	15.3	13.7	0.16	0.17	0.029	0.043	chr7	28983459	28983664	Blimp1_ChIP-seq_peak1076	2.89836e+07	700.5
ILMN_1245049	ENSMUSG00000031004	Mki67	25	25	10	17	20	46	25	18	-1.8	15.4	0.7	0	0.67	0.029	0.85	1	chr7	135710330	135710516	Blimp1_ChIP-seq_peak1126	135710423	488
ILMN_2678218	ENSMUSG00000031740	Mmp2	189	60	14	21	197	217	54	22	0	25.4	6.4	0.2	1	0.0029	0.23	0.95	chr8	92772109	92772386	Blimp1_ChIP-seq_peak1161	9.27722e+07	-55043.5
ILMN_1259332	ENSMUSG00000030521	Mphosph10	32	25	29	27	23	41	10	19	-5.3	13.6	-9.7	-1.8	0.3	0.043	0.11	0.66	chr7	64392223	64392443	Blimp1_ChIP-seq_peak1090	64392333	-65
ILMN_1259814	ENSMUSG00000022253	Nadk2	40	26	13	23	31	52	19	30	-3.1	13.6	0.7	0	0.49	0.043	0.85	1	chr15	9070278	9070474	Blimp1_ChIP-seq_peak449	9070376	-884
ILMN_1237830	ENSMUSG00000022253	Nadk2	24	15	24	12	16	37	10	28	-7.9	18.3	-6.4	3.1	0.16	0.015	0.23	0.49	chr15	9070278	9070474	Blimp1_ChIP-seq_peak449	9070376	-884
ILMN_1226694	ENSMUSG00000005886	Ncoa2	13	10	18	15	10	21	10	12	-9.5	14.5	-3.8	-1.8	0.11	0.035	0.41	0.66	chr1	13161457	13161739	Blimp1_ChIP-seq_peak4	13161598	-10580
ILMN_1250195	ENSMUSG00000005125	Ndrg1	1788	5792	5013	2999	2278	6281	5449	6183	5.9	1.6	3.8	15.3	0.26	0.68	0.41	0.029	chr15	67039566	67039896	Blimp1_ChIP-seq_peak469	67039731	-70091
ILMN_2646166	ENSMUSG00000005125	Ndrg1	1850	7130	5449	3213	2460	7099	6720	7442	5.3	-2	8.5	19	0.3	0.63	0.14	0.013	chr15	67039566	67039896	Blimp1_ChIP-seq_peak469	67039731	-70091
ILMN_2744492	ENSMUSG00000039835	Nhsl1	362	856	1027	525	495	1314	1205	857	5.9	38.9	6.4	23.3	0.26	0.00013	0.23	0.0047	chr10	18485671	18485895	Blimp1_ChIP-seq_peak125	18485783	15802
ILMN_2739599	ENSMUSG00000063972	Nr6a1	1153	2393	1687	1140	1344	4134	2223	1482	1.8	20.5	5.5	4.6	0.67	0.0089	0.28	0.34	chr2	38899032	38899277	Blimp1_ChIP-seq_peak697	3.88992e+07	27062.5
ILMN_2801770	ENSMUSG00000001166	Oas1c	62	138	176	149	79	208	196	283	7.9	17.3	1.2	12.3	0.16	0.019	0.75	0.059	chr5	120812465	120812655	Blimp1_ChIP-seq_peak966	120812560	-46
ILMN_2648709	ENSMUSG00000025812	Pard3	80	135	172	112	82	121	150	178	1.4	-5	-2.4	17	0.73	0.31	0.57	0.02	chr8	127064316	127064760	Blimp1_ChIP-seq_peak1190	127064538	191
ILMN_1248260	ENSMUSG00000034422	Parp14	15	10	21	10	14	43	20	25	0	28.2	-0.2	4.6	1	0.0015	0.95	0.34	chr16	35869145	35869547	Blimp1_ChIP-seq_peak513	35869346	2036
ILMN_2674924	ENSMUSG00000041650	Pcca	563	264	215	249	587	279	316	424	4.7	2.8	12.3	21	0.34	0.53	0.059	0.008	chr14	122538539	122538784	Blimp1_ChIP-seq_peak445	1.22539e+08	4316.5
ILMN_2921698	ENSMUSG00000041650	Pcca	747	319	185	288	720	319	361	504	-1.4	-1	31.8	13.7	0.73	0.8	0.00067	0.043	chr14	122538539	122538784	Blimp1_ChIP-seq_peak445	1.22539e+08	4316.5
ILMN_1222246	ENSMUSG00000028494	Plin2	834	2138	3539	4070	1273	3305	3969	4543	6.5	29.8	7.4	7.4	0.22	0.0011	0.18	0.18	chr4	86669753	86669937	Blimp1_ChIP-seq_peak864	86669845	-77
ILMN_1214471	ENSMUSG00000034613	Ppm1h	44	42	45	50	39	72	79	66	-1	17.3	15.3	4.6	0.8	0.019	0.029	0.34	chr10	122912687	122912958	Blimp1_ChIP-seq_peak174	1.22913e+08	17454.5
ILMN_2731057	ENSMUSG00000079197	Psme2	1311	1886	2220	1514	1515	2044	2227	2284	4.7	1.3	2.4	31.8	0.34	0.74	0.57	0.00067	chr14	55590796	55591079	Blimp1_ChIP-seq_peak414	5.55909e+07	10.5
ILMN_2648536	ENSMUSG00000039191	Rbpj	23	10	10	16	20	26	11	10	-3.1	24.1	1.2	-2.4	0.49	0.0039	0.75	0.57	chr5	53460299	53460649	Blimp1_ChIP-seq_peak936	53460474	-5678
ILMN_2603944	ENSMUSG00000026482	Rgl1	45	162	328	114	78	263	296	172	4.7	13.6	-0.2	15.3	0.34	0.043	0.95	0.029	chr1	152625175	152625359	Blimp1_ChIP-seq_peak70	152625267	-50
ILMN_2703642	ENSMUSG00000038068	Rnf144b	10	25	14	18	13	47	32	37	3.1	12	7.4	19	0.49	0.063	0.18	0.013	chr13	47161872	47162278	Blimp1_ChIP-seq_peak356	47162075	-31928
ILMN_2669343	ENSMUSG00000027959	Sass6	227	295	128	156	244	397	267	221	2.2	12	28.8	8.5	0.6	0.063	0.0013	0.14	chr3	116624712	116624910	Blimp1_ChIP-seq_peak816	116624811	-1112
ILMN_2653871	ENSMUSG00000050195	Scd4	25	10	20	16	14	20	35	62	-5.9	4.1	2.4	15.3	0.26	0.39	0.57	0.029	chr19	44329166	44329356	Blimp1_ChIP-seq_peak666	44329261	-3831
ILMN_1236546	ENSMUSG00000015112	Slc25a13	89	52	55	25	84	86	38	49	-0.6	15.4	-4.6	13.7	0.86	0.029	0.34	0.043	chr6	6204101	6204353	Blimp1_ChIP-seq_peak982	6204227	12891
ILMN_1243473	ENSMUSG00000023169	Slc38a1	431	511	500	491	476	658	770	639	10.3	15.4	13.7	8.5	0.094	0.029	0.043	0.14	chr15	96567023	96567366	Blimp1_ChIP-seq_peak479	9.65672e+07	74767.5
ILMN_2642815	ENSMUSG00000039865	Slc44a3	168	128	84	37	160	137	91	157	0	2.8	1.2	15.3	1	0.53	0.75	0.029	chr3	121494224	121494408	Blimp1_ChIP-seq_peak819	121494316	32791
ILMN_2451627	ENSMUSG00000030655	Smg1	10	10	10	10	10	17	10	10	-0.6	13.6	-3.8	0.7	0.86	0.043	0.41	0.85	chr7	118170217	118170461	Blimp1_ChIP-seq_peak1114	118170339	-11075
ILMN_1234340	ENSMUSG00000027457	Snph	34	31	36	14	34	58	45	43	-0.6	21.6	3.8	13.7	0.86	0.0068	0.41	0.043	chr2	151632536	151632745	Blimp1_ChIP-seq_peak746	1.51633e+08	-47.5
ILMN_2634796	ENSMUSG00000038037	Socs1	51	41	58	58	55	71	66	52	1.8	15.4	2.4	-2.4	0.67	0.029	0.57	0.57	chr16	10770465	10770772	Blimp1_ChIP-seq_peak497	1.07706e+07	14917.5
ILMN_2758198	ENSMUSG00000027227	Sord	1709	262	114	149	2026	539	368	275	0.3	17.3	25.7	17	0.93	0.019	0.0027	0.02	chr2	122244716	122244903	Blimp1_ChIP-seq_peak733	1.22245e+08	10060.5
ILMN_2737338	ENSMUSG00000024241	Sos1	29	49	49	61	42	55	64	112	7.2	0.1	1.8	13.7	0.19	0.97	0.66	0.043	chr17	80505512	80505836	Blimp1_ChIP-seq_peak592	80505674	-25221
ILMN_2889482	ENSMUSG00000063060	Sox7	12	10	18	10	10	41	22	22	-3.1	34.9	3.1	5.5	0.49	0.00032	0.49	0.28	chr14	63904232	63904448	Blimp1_ChIP-seq_peak420	63904340	-39334
ILMN_2749178	ENSMUSG00000013846	St3gal1	29	60	57	88	51	70	144	107	7.9	2.4	23.3	7.4	0.16	0.58	0.0047	0.18	chr15	67046808	67046999	Blimp1_ChIP-seq_peak470	6.70469e+07	67088.5
ILMN_3154820	ENSMUSG00000031024	St5	2882	3924	2600	1844	2319	4621	4510	3915	-4.1	2	4.6	13.7	0.39	0.63	0.34	0.043	chr7	109579949	109580294	Blimp1_ChIP-seq_peak1108	1.0958e+08	22543.5
ILMN_1250665	ENSMUSG00000031024	St5	1552	2500	1486	954	1097	2874	2473	2000	-8.7	4.1	8.5	19	0.14	0.39	0.14	0.013	chr7	109579949	109580294	Blimp1_ChIP-seq_peak1108	1.0958e+08	22543.5
ILMN_2675800	ENSMUSG00000024236	Svil	20	42	26	11	31	101	69	33	5.9	28.2	13.7	1.8	0.26	0.0015	0.043	0.66	chr18	4923281	4923620	Blimp1_ChIP-seq_peak604	4.92345e+06	1724.5
ILMN_1224247	ENSMUSG00000024236	Svil	75	160	122	93	78	268	222	110	0.3	14.5	31.8	2.4	0.93	0.035	0.00067	0.57	chr18	4923281	4923620	Blimp1_ChIP-seq_peak604	4.92345e+06	1724.5
ILMN_2687612	ENSMUSG00000054150	Syne3	99	173	51	28	125	205	90	48	7.2	1	13.7	7.4	0.19	0.8	0.043	0.18	chr12	105010536	105010875	Blimp1_ChIP-seq_peak322	1.05011e+08	-896.5
ILMN_2606502	ENSMUSG00000038213	Tapbpl	34	11	10	12	43	31	38	51	5.9	14.5	8.5	8.5	0.26	0.035	0.14	0.14	chr6	125231597	125231840	Blimp1_ChIP-seq_peak1050	1.25232e+08	141.5
ILMN_2974611	ENSMUSG00000038213	Tapbpl	275	144	133	143	231	171	290	296	-1.8	4.5	28.8	17	0.67	0.35	0.0013	0.02	chr6	125231597	125231840	Blimp1_ChIP-seq_peak1050	1.25232e+08	141.5
ILMN_2777917	ENSMUSG00000032440	Tgfbr2	14	10	12	15	10	31	10	18	-4.7	25.4	-2.4	2.4	0.34	0.0029	0.57	0.57	chr9	116215631	116215819	Blimp1_ChIP-seq_peak1258	116215725	-40362
ILMN_2606601	ENSMUSG00000029287	Tgfbr3	35	78	292	285	51	109	355	451	0	3.6	5.5	31.8	1	0.44	0.28	0.00067	chr5	107289288	107289614	Blimp1_ChIP-seq_peak955	107289451	144
ILMN_2697002	ENSMUSG00000031639	Tlr3	10	10	10	10	10	26	11	23	2.2	13.6	2.4	5.5	0.6	0.043	0.57	0.28	chr8	45410956	45411258	Blimp1_ChIP-seq_peak1146	45411107	-27
ILMN_2645901	ENSMUSG00000057137	Tmem140	14	10	13	15	10	28	34	26	-7.2	25.4	8.5	2.4	0.19	0.0029	0.14	0.57	chr6	34862897	34863254	Blimp1_ChIP-seq_peak990	3.48631e+07	-70.5
ILMN_2464610	ENSMUSG00000055296	Tmem245	10	10	10	10	10	16	10	10	-3.1	14.5	0	0.7	0.49	0.035	1	0.85	chr4	56953955	56954242	Blimp1_ChIP-seq_peak851	5.69541e+07	-6661.5
ILMN_2536687	ENSMUSG00000047888	Tnrc6b	184	173	260	196	151	162	309	303	-1.8	-2	3.1	19	0.67	0.63	0.49	0.013	chr15	80720317	80720506	Blimp1_ChIP-seq_peak474	8.07204e+07	9092.5
ILMN_2642007	ENSMUSG00000050565	Tor1aip2	137	99	228	135	146	149	151	169	0.3	15.4	-8.5	3.8	0.93	0.029	0.14	0.41	chr1	156112025	156112266	Blimp1_ChIP-seq_peak77	1.56112e+08	48932.5
ILMN_1225528	ENSMUSG00000032715	Trib3	3507	3225	2495	4560	4151	4438	4126	3260	3.1	7.2	21	-7.4	0.49	0.19	0.008	0.18	chr2	152343459	152343838	Blimp1_ChIP-seq_peak748	1.52344e+08	321.5
ILMN_3139158	ENSMUSG00000030966	Trim21	440	859	1195	757	546	1637	1684	1324	7.9	19.4	8.5	15.3	0.16	0.011	0.14	0.029	chr7	102565135	102565646	Blimp1_ChIP-seq_peak1105	1.02565e+08	54.5
ILMN_3061663	ENSMUSG00000030966	Trim21	101	175	275	167	144	299	318	253	3.6	16.3	4.6	17	0.44	0.023	0.34	0.02	chr7	102565135	102565646	Blimp1_ChIP-seq_peak1105	1.02565e+08	54.5
ILMN_2550631	ENSMUSG00000027365	Trpm7	36	23	25	26	35	38	14	23	0	16.3	-1.8	-4.6	1	0.023	0.66	0.34	chr2	126876139	126876380	Blimp1_ChIP-seq_peak736	1.26876e+08	-29.5
ILMN_1238733	ENSMUSG00000024078	Ttc27	1524	1147	1044	1080	1897	1690	1470	1088	11.1	21.6	12.3	3.1	0.077	0.0068	0.059	0.49	chr17	74727858	74728086	Blimp1_ChIP-seq_peak590	74727972	10222
ILMN_2495475	ENSMUSG00000033721	Vav3	47	231	88	45	61	204	83	103	3.6	-1.6	-6.4	21	0.44	0.68	0.23	0.008	chr3	109572877	109573111	Blimp1_ChIP-seq_peak811	109572994	-913
ILMN_1227993	ENSMUSG00000033721	Vav3	842	4087	592	276	935	2787	1090	1167	2.2	-0.7	3.8	23.3	0.6	0.85	0.41	0.0047	chr3	109572877	109573111	Blimp1_ChIP-seq_peak811	109572994	-913
ILMN_1240289	ENSMUSG00000066894	Vsig10	457	673	176	116	590	1293	926	416	9.5	21.6	28.8	28.8	0.11	0.0068	0.0013	0.0013	chr5	117320792	117321132	Blimp1_ChIP-seq_peak962	117320962	1601
ILMN_1247499	ENSMUSG00000066894	Vsig10	44	61	14	10	44	117	83	40	-3.1	22.8	31.8	10.9	0.49	0.0052	0.00067	0.081	chr5	117320792	117321132	Blimp1_ChIP-seq_peak962	117320962	1601
ILMN_2850792	ENSMUSG00000023186	Vwa5a	949	595	555	645	945	1073	928	1001	-1.8	33.1	15.3	23.3	0.67	0.00049	0.029	0.0047	chr9	38718133	38718438	Blimp1_ChIP-seq_peak1211	3.87183e+07	13.5
ILMN_2738921	ENSMUSG00000022359	Wdyhv1	677	490	481	914	732	651	701	1023	3.1	15.4	17	7.4	0.49	0.029	0.02	0.18	chr15	58138536	58138726	Blimp1_ChIP-seq_peak464	58138631	-2805
ILMN_2951446	ENSMUSG00000039770	Ypel5	40	40	32	19	46	61	39	48	1.4	9.8	1.8	13.7	0.73	0.11	0.66	0.043	chr17	72837448	72837659	Blimp1_ChIP-seq_peak588	7.28376e+07	849.5
ILMN_2445848	ENSMUSG00000063659	Zbtb18	237	234	207	214	298	346	356	328	12	22.8	23.3	21	0.063	0.0052	0.0047	0.008	chr1	177441640	177442094	Blimp1_ChIP-seq_peak94	177441867	-484
ILMN_3124947	ENSMUSG00000063659	Zbtb18	314	312	257	315	337	419	384	376	3.1	11.2	17	0.2	0.49	0.075	0.02	0.95	chr1	177441640	177442094	Blimp1_ChIP-seq_peak94	177441867	-484
ILMN_2459155	ENSMUSG00000063659	Zbtb18	353	337	244	358	344	420	358	372	-2.2	20.5	13.7	0.2	0.6	0.0089	0.043	0.95	chr1	177441640	177442094	Blimp1_ChIP-seq_peak94	177441867	-484
ILMN_2910194	ENSMUSG00000060862	Zbtb40	32	43	30	21	43	54	42	48	7.2	5.5	3.8	17	0.19	0.28	0.41	0.02	chr4	137048731	137048988	Blimp1_ChIP-seq_peak888	1.37049e+08	-58.5
ILMN_2525819	ENSMUSG00000066798	Zbtb6	64	123	100	95	97	190	159	176	7.2	14.5	9.7	17	0.19	0.035	0.11	0.02	chr2	37430506	37430951	Blimp1_ChIP-seq_peak696	3.74307e+07	190.5
ILMN_2711181	ENSMUSG00000045064	Zc2hc1c	10	13	20	20	14	30	33	35	4.1	26.8	1.8	5.5	0.39	0.0021	0.66	0.28	chr12	85305354	85305939	Blimp1_ChIP-seq_peak311	8.53056e+07	17055.5
ILMN_2786125	ENSMUSG00000044501	Zfp758	69	35	61	66	70	64	45	85	2.2	15.4	-3.8	3.1	0.6	0.029	0.41	0.49	chr17	22361260	22361633	Blimp1_ChIP-seq_peak548	2.23614e+07	-6.5
ILMN_1228654	ENSMUSG00000019923	Zwint	3927	5146	5556	6202	4083	7721	6393	7047	1	49.7	7.4	7.4	0.8	1.1e-05	0.18	0.18	chr10	72634063	72634385	Blimp1_ChIP-seq_peak148	72634224	-20621
* Note Blimp1_ChIP-seq_peak940 centre is 44bp closer to the TSS of Gm15984, which is not differentially expressed in Prdm1 mutants
