# Supplementary material for: Mapping the chromatin landscape and Blimp1 transcriptional targets that regulate trophoblast differentiation
Source: Sci Rep. 2017 Jul 28;7:6793. doi: 10.1038/s41598-017-06859-9 (PMC5533796; doi:10.1038/s41598-017-06859-9)
Supplement: Supplementary file 8 — Table S7 [file 41598_2017_6859_MOESM8_ESM.xlsx]

## Sheet: Sheet1
Table S7: D2 BLIMP1 ChIP-seq peaks identified in both wild type TS cell lines with IDs as in Table S5.
Chromosome	Peak start	Peak stop	Peak ID as in Table S5
chr1	5083001	5083275	BLIMP1_ChIP-seq_peak1
chr1	7322402	7322793	BLIMP1_ChIP-seq_peak2
chr1	9541360	9541695	BLIMP1_ChIP-seq_peak3
chr1	21164848	21165125	BLIMP1_ChIP-seq_peak7
chr1	27293376	27293981	BLIMP1_ChIP-seq_peak8
chr1	35713842	35714230	BLIMP1_ChIP-seq_peak11
chr1	41506999	41507389	BLIMP1_ChIP-seq_peak18
chr1	46695662	46696097	BLIMP1_ChIP-seq_peak20
chr1	52113643	52114025	BLIMP1_ChIP-seq_peak22
chr1	52119315	52119722	BLIMP1_ChIP-seq_peak23
chr1	61055182	61055505	BLIMP1_ChIP-seq_peak26
chr1	62752947	62753283	BLIMP1_ChIP-seq_peak28
chr1	64393062	64393388	BLIMP1_ChIP-seq_peak29
chr1	70408512	70408822	BLIMP1_ChIP-seq_peak30
chr1	74368325	74368684	BLIMP1_ChIP-seq_peak31
chr1	80423332	80423695	BLIMP1_ChIP-seq_peak35
chr1	87434214	87434671	BLIMP1_ChIP-seq_peak40
chr1	88921716	88922062	BLIMP1_ChIP-seq_peak42
chr1	98986119	98986490	BLIMP1_ChIP-seq_peak45
chr1	108795664	108796078	BLIMP1_ChIP-seq_peak51
chr1	120204891	120205222	BLIMP1_ChIP-seq_peak52
chr1	124977220	124977537	BLIMP1_ChIP-seq_peak55
chr1	131246299	131247014	BLIMP1_ChIP-seq_peak57
chr1	132008011	132008599	BLIMP1_ChIP-seq_peak58
chr1	133661246	133661593	BLIMP1_ChIP-seq_peak60
chr1	151660255	151660595	BLIMP1_ChIP-seq_peak68
chr1	153836102	153836473	BLIMP1_ChIP-seq_peak72
chr1	154786286	154786716	BLIMP1_ChIP-seq_peak73
chr1	155026076	155026414	BLIMP1_ChIP-seq_peak74
chr1	157069468	157069734	BLIMP1_ChIP-seq_peak78
chr1	161613648	161614041	BLIMP1_ChIP-seq_peak81
chr1	166931096	166931438	BLIMP1_ChIP-seq_peak84
chr1	171270910	171271359	BLIMP1_ChIP-seq_peak90
chr1	177441640	177442094	BLIMP1_ChIP-seq_peak94
chr1	180293039	180293452	BLIMP1_ChIP-seq_peak97
chr1	183344796	183345108	BLIMP1_ChIP-seq_peak103
chr1	185507806	185508155	BLIMP1_ChIP-seq_peak106
chr1	191488657	191489042	BLIMP1_ChIP-seq_peak109
chr1	192745770	192746010	BLIMP1_ChIP-seq_peak111
chr10	7591997	7592319	BLIMP1_ChIP-seq_peak117
chr10	8837707	8837976	BLIMP1_ChIP-seq_peak119
chr10	21740162	21740385	BLIMP1_ChIP-seq_peak127
chr10	33951123	33951453	BLIMP1_ChIP-seq_peak131
chr10	34736495	34737018	BLIMP1_ChIP-seq_peak132
chr10	44529418	44529882	BLIMP1_ChIP-seq_peak135
chr10	53276463	53276857	BLIMP1_ChIP-seq_peak139
chr10	60354888	60355255	BLIMP1_ChIP-seq_peak141
chr10	62320792	62321050	BLIMP1_ChIP-seq_peak142
chr10	63394330	63394691	BLIMP1_ChIP-seq_peak146
chr10	75517775	75518126	BLIMP1_ChIP-seq_peak149
chr10	76904660	76904908	BLIMP1_ChIP-seq_peak150
chr10	81496580	81496936	BLIMP1_ChIP-seq_peak154
chr10	81538713	81539041	BLIMP1_ChIP-seq_peak155
chr10	82345863	82346102	BLIMP1_ChIP-seq_peak156
chr10	92591728	92592121	BLIMP1_ChIP-seq_peak159
chr10	99539789	99540175	BLIMP1_ChIP-seq_peak161
chr10	108064859	108065205	BLIMP1_ChIP-seq_peak162
chr10	115630049	115630359	BLIMP1_ChIP-seq_peak167
chr10	120410029	120410539	BLIMP1_ChIP-seq_peak171
chr10	121364941	121365269	BLIMP1_ChIP-seq_peak173
chr10	126970862	126971269	BLIMP1_ChIP-seq_peak175
chr10	127063282	127063599	BLIMP1_ChIP-seq_peak176
chr11	3931997	3932396	BLIMP1_ChIP-seq_peak182
chr11	4266246	4266571	BLIMP1_ChIP-seq_peak185
chr11	4278967	4279285	BLIMP1_ChIP-seq_peak187
chr11	5005532	5006026	BLIMP1_ChIP-seq_peak188
chr11	25862846	25863209	BLIMP1_ChIP-seq_peak193
chr11	33776471	33776832	BLIMP1_ChIP-seq_peak195
chr11	41447545	41447976	BLIMP1_ChIP-seq_peak198
chr11	47889932	47890268	BLIMP1_ChIP-seq_peak200
chr11	48787867	48788149	BLIMP1_ChIP-seq_peak202
chr11	50364542	50364894	BLIMP1_ChIP-seq_peak203
chr11	54439337	54439681	BLIMP1_ChIP-seq_peak210
chr11	55204197	55204456	BLIMP1_ChIP-seq_peak211
chr11	55415353	55415777	BLIMP1_ChIP-seq_peak212
chr11	57978992	57979300	BLIMP1_ChIP-seq_peak213
chr11	59492076	59492340	BLIMP1_ChIP-seq_peak216
chr11	60239141	60239548	BLIMP1_ChIP-seq_peak218
chr11	61620358	61620652	BLIMP1_ChIP-seq_peak219
chr11	62568359	62568608	BLIMP1_ChIP-seq_peak220
chr11	65700965	65701284	BLIMP1_ChIP-seq_peak224
chr11	68591238	68591583	BLIMP1_ChIP-seq_peak227
chr11	68910044	68910354	BLIMP1_ChIP-seq_peak228
chr11	70000379	70000740	BLIMP1_ChIP-seq_peak230
chr11	70473545	70473858	BLIMP1_ChIP-seq_peak231
chr11	77372239	77372455	BLIMP1_ChIP-seq_peak235
chr11	78663961	78664244	BLIMP1_ChIP-seq_peak237
chr11	82469152	82469664	BLIMP1_ChIP-seq_peak239
chr11	85504311	85505209	BLIMP1_ChIP-seq_peak243
chr11	86174875	86175303	BLIMP1_ChIP-seq_peak244
chr11	88070431	88070723	BLIMP1_ChIP-seq_peak247
chr11	88897551	88897919	BLIMP1_ChIP-seq_peak248
chr11	94753317	94753510	BLIMP1_ChIP-seq_peak253
chr11	100085387	100085621	BLIMP1_ChIP-seq_peak257
chr11	100735472	100735805	BLIMP1_ChIP-seq_peak258
chr11	100893506	100893935	BLIMP1_ChIP-seq_peak260
chr11	102296708	102297189	BLIMP1_ChIP-seq_peak263
chr11	107693848	107694109	BLIMP1_ChIP-seq_peak267
chr11	109011745	109012001	BLIMP1_ChIP-seq_peak268
chr11	109331486	109331806	BLIMP1_ChIP-seq_peak269
chr11	110634154	110634639	BLIMP1_ChIP-seq_peak271
chr11	115422088	115422350	BLIMP1_ChIP-seq_peak273
chr11	118257142	118257395	BLIMP1_ChIP-seq_peak279
chr11	120572893	120573378	BLIMP1_ChIP-seq_peak283
chr12	12951417	12951918	BLIMP1_ChIP-seq_peak290
chr12	31028023	31028353	BLIMP1_ChIP-seq_peak294
chr12	36165360	36165739	BLIMP1_ChIP-seq_peak295
chr12	48134465	48134938	BLIMP1_ChIP-seq_peak296
chr12	54947438	54947769	BLIMP1_ChIP-seq_peak299
chr12	67355735	67356128	BLIMP1_ChIP-seq_peak302
chr12	70103013	70103500	BLIMP1_ChIP-seq_peak303
chr12	73537793	73538121	BLIMP1_ChIP-seq_peak305
chr12	80115717	80116076	BLIMP1_ChIP-seq_peak308
chr12	84784463	84784839	BLIMP1_ChIP-seq_peak310
chr12	85305354	85305939	BLIMP1_ChIP-seq_peak311
chr12	86836715	86837109	BLIMP1_ChIP-seq_peak315
chr12	88277992	88278234	BLIMP1_ChIP-seq_peak316
chr12	97404187	97404617	BLIMP1_ChIP-seq_peak317
chr12	98302948	98303293	BLIMP1_ChIP-seq_peak320
chr12	105010536	105010875	BLIMP1_ChIP-seq_peak322
chr12	108261575	108261881	BLIMP1_ChIP-seq_peak323
chr12	108628050	108628435	BLIMP1_ChIP-seq_peak324
chr12	110498513	110498904	BLIMP1_ChIP-seq_peak326
chr12	111417413	111417764	BLIMP1_ChIP-seq_peak328
chr12	117845027	117845279	BLIMP1_ChIP-seq_peak331
chr13	3610924	3611284	BLIMP1_ChIP-seq_peak332
chr13	21659409	21659754	BLIMP1_ChIP-seq_peak341
chr13	22028763	22029123	BLIMP1_ChIP-seq_peak343
chr13	23584875	23585201	BLIMP1_ChIP-seq_peak345
chr13	34162825	34163169	BLIMP1_ChIP-seq_peak351
chr13	47161872	47162278	BLIMP1_ChIP-seq_peak356
chr13	48977939	48978336	BLIMP1_ChIP-seq_peak357
chr13	49220711	49221181	BLIMP1_ChIP-seq_peak358
chr13	65972109	65972557	BLIMP1_ChIP-seq_peak364
chr13	66641102	66641644	BLIMP1_ChIP-seq_peak365
chr13	67544195	67544513	BLIMP1_ChIP-seq_peak366
chr13	70121888	70122153	BLIMP1_ChIP-seq_peak367
chr13	73764460	73764775	BLIMP1_ChIP-seq_peak371
chr13	74639648	74640041	BLIMP1_ChIP-seq_peak373
chr13	83793438	83793759	BLIMP1_ChIP-seq_peak375
chr13	95493482	95493758	BLIMP1_ChIP-seq_peak378
chr13	95534348	95534595	BLIMP1_ChIP-seq_peak380
chr13	113013378	113013784	BLIMP1_ChIP-seq_peak386
chr14	20480474	20480739	BLIMP1_ChIP-seq_peak394
chr14	26487213	26487559	BLIMP1_ChIP-seq_peak396
chr14	26571944	26572280	BLIMP1_ChIP-seq_peak397
chr14	28949987	28950441	BLIMP1_ChIP-seq_peak399
chr14	32358082	32358374	BLIMP1_ChIP-seq_peak401
chr14	32657459	32658091	BLIMP1_ChIP-seq_peak402
chr14	46412561	46412887	BLIMP1_ChIP-seq_peak408
chr14	47751383	47751688	BLIMP1_ChIP-seq_peak409
chr14	50470441	50471110	BLIMP1_ChIP-seq_peak410
chr14	50930917	50931209	BLIMP1_ChIP-seq_peak412
chr14	56575150	56575669	BLIMP1_ChIP-seq_peak415
chr14	59201075	59201309	BLIMP1_ChIP-seq_peak418
chr14	63810185	63810706	BLIMP1_ChIP-seq_peak419
chr14	64309776	64310291	BLIMP1_ChIP-seq_peak422
chr14	66027883	66028273	BLIMP1_ChIP-seq_peak425
chr14	69814533	69815049	BLIMP1_ChIP-seq_peak428
chr14	70772949	70773359	BLIMP1_ChIP-seq_peak430
chr14	76302390	76302912	BLIMP1_ChIP-seq_peak433
chr14	79362628	79363015	BLIMP1_ChIP-seq_peak436
chr14	79987633	79987911	BLIMP1_ChIP-seq_peak437
chr14	96351451	96351809	BLIMP1_ChIP-seq_peak438
chr14	118253360	118253720	BLIMP1_ChIP-seq_peak441
chr15	12232391	12232747	BLIMP1_ChIP-seq_peak451
chr15	38317135	38317332	BLIMP1_ChIP-seq_peak457
chr15	41404032	41404476	BLIMP1_ChIP-seq_peak458
chr15	50963792	50964109	BLIMP1_ChIP-seq_peak460
chr15	64939842	64940136	BLIMP1_ChIP-seq_peak468
chr15	73471193	73471531	BLIMP1_ChIP-seq_peak471
chr15	74720921	74721239	BLIMP1_ChIP-seq_peak472
chr15	77836140	77836441	BLIMP1_ChIP-seq_peak473
chr15	82345995	82346443	BLIMP1_ChIP-seq_peak476
chr15	98933932	98934130	BLIMP1_ChIP-seq_peak481
chr15	98985673	98985987	BLIMP1_ChIP-seq_peak482
chr15	102006404	102006754	BLIMP1_ChIP-seq_peak485
chr16	7303373	7303691	BLIMP1_ChIP-seq_peak492
chr16	8083878	8084308	BLIMP1_ChIP-seq_peak493
chr16	8669128	8669384	BLIMP1_ChIP-seq_peak494
chr16	11143982	11144204	BLIMP1_ChIP-seq_peak498
chr16	13028326	13028834	BLIMP1_ChIP-seq_peak499
chr16	20672616	20672857	BLIMP1_ChIP-seq_peak500
chr16	21836579	21837003	BLIMP1_ChIP-seq_peak501
chr16	25410853	25411295	BLIMP1_ChIP-seq_peak503
chr16	31233942	31234391	BLIMP1_ChIP-seq_peak506
chr16	34198646	34199017	BLIMP1_ChIP-seq_peak510
chr16	35770429	35770796	BLIMP1_ChIP-seq_peak511
chr16	35869145	35869547	BLIMP1_ChIP-seq_peak513
chr16	36221615	36222106	BLIMP1_ChIP-seq_peak514
chr16	38353335	38353732	BLIMP1_ChIP-seq_peak516
chr16	43475347	43475718	BLIMP1_ChIP-seq_peak519
chr16	49357810	49358091	BLIMP1_ChIP-seq_peak522
chr16	62940673	62940950	BLIMP1_ChIP-seq_peak524
chr16	64904557	64904896	BLIMP1_ChIP-seq_peak526
chr16	67089843	67090087	BLIMP1_ChIP-seq_peak527
chr16	93798719	93799050	BLIMP1_ChIP-seq_peak532
chr17	13542242	13542617	BLIMP1_ChIP-seq_peak540
chr17	13920682	13921011	BLIMP1_ChIP-seq_peak541
chr17	14628952	14629248	BLIMP1_ChIP-seq_peak542
chr17	15326022	15326320	BLIMP1_ChIP-seq_peak543
chr17	15556439	15557201	BLIMP1_ChIP-seq_peak544
chr17	15585909	15586672	BLIMP1_ChIP-seq_peak545
chr17	23603574	23604013	BLIMP1_ChIP-seq_peak549
chr17	27027461	27027776	BLIMP1_ChIP-seq_peak552
chr17	29660500	29660859	BLIMP1_ChIP-seq_peak554
chr17	31295985	31296345	BLIMP1_ChIP-seq_peak555
chr17	31938671	31939063	BLIMP1_ChIP-seq_peak556
chr17	34188274	34188662	BLIMP1_ChIP-seq_peak561
chr17	34543736	34544316	BLIMP1_ChIP-seq_peak563
chr17	36836780	36837263	BLIMP1_ChIP-seq_peak564
chr17	45506538	45506918	BLIMP1_ChIP-seq_peak565
chr17	46698586	46698877	BLIMP1_ChIP-seq_peak568
chr17	53689225	53689518	BLIMP1_ChIP-seq_peak573
chr17	53842878	53843200	BLIMP1_ChIP-seq_peak574
chr17	70888677	70889030	BLIMP1_ChIP-seq_peak586
chr17	71125652	71125910	BLIMP1_ChIP-seq_peak587
chr17	74727858	74728086	BLIMP1_ChIP-seq_peak590
chr17	80505512	80505836	BLIMP1_ChIP-seq_peak592
chr17	85739106	85739422	BLIMP1_ChIP-seq_peak595
chr17	86187813	86188094	BLIMP1_ChIP-seq_peak596
chr17	87447105	87447366	BLIMP1_ChIP-seq_peak597
chr17	91261197	91261502	BLIMP1_ChIP-seq_peak601
chr18	3005574	3005851	BLIMP1_ChIP-seq_peak602
chr18	10652122	10652446	BLIMP1_ChIP-seq_peak608
chr18	32116036	32116368	BLIMP1_ChIP-seq_peak611
chr18	37643929	37644384	BLIMP1_ChIP-seq_peak614
chr18	38661512	38661906	BLIMP1_ChIP-seq_peak616
chr18	60460906	60461250	BLIMP1_ChIP-seq_peak619
chr18	64768423	64768932	BLIMP1_ChIP-seq_peak623
chr18	66029876	66030179	BLIMP1_ChIP-seq_peak624
chr18	87195270	87195602	BLIMP1_ChIP-seq_peak631
chr19	4113909	4114220	BLIMP1_ChIP-seq_peak633
chr19	8518223	8518588	BLIMP1_ChIP-seq_peak638
chr19	10855544	10855846	BLIMP1_ChIP-seq_peak643
chr19	13103531	13104021	BLIMP1_ChIP-seq_peak646
chr19	18559078	18559411	BLIMP1_ChIP-seq_peak648
chr19	22074968	22075379	BLIMP1_ChIP-seq_peak650
chr19	28488452	28488829	BLIMP1_ChIP-seq_peak652
chr19	29969661	29970195	BLIMP1_ChIP-seq_peak653
chr19	37209015	37209397	BLIMP1_ChIP-seq_peak656
chr19	40268793	40269082	BLIMP1_ChIP-seq_peak659
chr19	44067380	44067592	BLIMP1_ChIP-seq_peak664
chr19	44245649	44246093	BLIMP1_ChIP-seq_peak665
chr19	51742209	51742507	BLIMP1_ChIP-seq_peak669
chr19	57715110	57715432	BLIMP1_ChIP-seq_peak674
chr2	4559214	4559607	BLIMP1_ChIP-seq_peak676
chr2	5592981	5593267	BLIMP1_ChIP-seq_peak678
chr2	9608850	9609152	BLIMP1_ChIP-seq_peak680
chr2	13271263	13271581	BLIMP1_ChIP-seq_peak682
chr2	25747098	25747472	BLIMP1_ChIP-seq_peak684
chr2	27426914	27427352	BLIMP1_ChIP-seq_peak685
chr2	29100819	29101218	BLIMP1_ChIP-seq_peak686
chr2	29622502	29622870	BLIMP1_ChIP-seq_peak687
chr2	29666638	29667026	BLIMP1_ChIP-seq_peak688
chr2	31572584	31573093	BLIMP1_ChIP-seq_peak690
chr2	33234064	33234428	BLIMP1_ChIP-seq_peak692
chr2	35681233	35681654	BLIMP1_ChIP-seq_peak694
chr2	37430506	37430951	BLIMP1_ChIP-seq_peak696
chr2	45174752	45175067	BLIMP1_ChIP-seq_peak699
chr2	51972702	51973224	BLIMP1_ChIP-seq_peak704
chr2	68430567	68430889	BLIMP1_ChIP-seq_peak709
chr2	75658700	75659276	BLIMP1_ChIP-seq_peak712
chr2	79119965	79120392	BLIMP1_ChIP-seq_peak713
chr2	81770956	81771624	BLIMP1_ChIP-seq_peak715
chr2	91724376	91724624	BLIMP1_ChIP-seq_peak717
chr2	92371690	92372061	BLIMP1_ChIP-seq_peak719
chr2	93907540	93908015	BLIMP1_ChIP-seq_peak720
chr2	102888630	102888918	BLIMP1_ChIP-seq_peak723
chr2	110133657	110134052	BLIMP1_ChIP-seq_peak725
chr2	119477476	119477761	BLIMP1_ChIP-seq_peak727
chr2	119741994	119742370	BLIMP1_ChIP-seq_peak728
chr2	119881714	119882258	BLIMP1_ChIP-seq_peak729
chr2	119909648	119909881	BLIMP1_ChIP-seq_peak730
chr2	121816856	121817291	BLIMP1_ChIP-seq_peak732
chr2	128439795	128440102	BLIMP1_ChIP-seq_peak739
chr2	132117581	132118138	BLIMP1_ChIP-seq_peak742
chr2	132592162	132592566	BLIMP1_ChIP-seq_peak743
chr2	152332039	152332779	BLIMP1_ChIP-seq_peak747
chr2	152343459	152343838	BLIMP1_ChIP-seq_peak748
chr2	157583076	157583517	BLIMP1_ChIP-seq_peak754
chr2	164857093	164857453	BLIMP1_ChIP-seq_peak756
chr2	165969442	165969832	BLIMP1_ChIP-seq_peak758
chr2	167188622	167188991	BLIMP1_ChIP-seq_peak761
chr2	173042699	173043025	BLIMP1_ChIP-seq_peak764
chr3	4534132	4534475	BLIMP1_ChIP-seq_peak766
chr3	16086562	16086856	BLIMP1_ChIP-seq_peak769
chr3	18243787	18244111	BLIMP1_ChIP-seq_peak771
chr3	22399661	22399936	BLIMP1_ChIP-seq_peak773
chr3	36580421	36580721	BLIMP1_ChIP-seq_peak776
chr3	37394448	37394770	BLIMP1_ChIP-seq_peak777
chr3	52605017	52605474	BLIMP1_ChIP-seq_peak781
chr3	65029431	65029940	BLIMP1_ChIP-seq_peak784
chr3	67582576	67582845	BLIMP1_ChIP-seq_peak785
chr3	69316176	69316593	BLIMP1_ChIP-seq_peak786
chr3	69453405	69453691	BLIMP1_ChIP-seq_peak787
chr3	72408712	72409068	BLIMP1_ChIP-seq_peak789
chr3	83787969	83788224	BLIMP1_ChIP-seq_peak790
chr3	86253148	86253451	BLIMP1_ChIP-seq_peak793
chr3	88194894	88195347	BLIMP1_ChIP-seq_peak795
chr3	89177240	89177456	BLIMP1_ChIP-seq_peak796
chr3	90265507	90265978	BLIMP1_ChIP-seq_peak799
chr3	91639721	91640167	BLIMP1_ChIP-seq_peak800
chr3	94382452	94382814	BLIMP1_ChIP-seq_peak801
chr3	106721381	106721790	BLIMP1_ChIP-seq_peak808
chr3	107366242	107366629	BLIMP1_ChIP-seq_peak809
chr3	107760003	107760510	BLIMP1_ChIP-seq_peak810
chr3	113782665	113782946	BLIMP1_ChIP-seq_peak813
chr3	115887337	115887589	BLIMP1_ChIP-seq_peak815
chr3	120339316	120339662	BLIMP1_ChIP-seq_peak817
chr3	121666574	121666802	BLIMP1_ChIP-seq_peak820
chr3	142620004	142620302	BLIMP1_ChIP-seq_peak829
chr3	158411154	158411447	BLIMP1_ChIP-seq_peak832
chr4	11571052	11571707	BLIMP1_ChIP-seq_peak837
chr4	15958261	15958660	BLIMP1_ChIP-seq_peak839
chr4	32101088	32101377	BLIMP1_ChIP-seq_peak840
chr4	32614967	32615364	BLIMP1_ChIP-seq_peak841
chr4	39040939	39041414	BLIMP1_ChIP-seq_peak844
chr4	43964526	43964816	BLIMP1_ChIP-seq_peak845
chr4	48043467	48043845	BLIMP1_ChIP-seq_peak848
chr4	58505568	58505815	BLIMP1_ChIP-seq_peak852
chr4	58866603	58867121	BLIMP1_ChIP-seq_peak853
chr4	74125617	74126017	BLIMP1_ChIP-seq_peak858
chr4	74470974	74471373	BLIMP1_ChIP-seq_peak860
chr4	78789161	78789507	BLIMP1_ChIP-seq_peak861
chr4	83281312	83281599	BLIMP1_ChIP-seq_peak862
chr4	87698907	87699250	BLIMP1_ChIP-seq_peak866
chr4	88550228	88550682	BLIMP1_ChIP-seq_peak867
chr4	103202613	103202902	BLIMP1_ChIP-seq_peak870
chr4	104935401	104935621	BLIMP1_ChIP-seq_peak871
chr4	108614146	108614403	BLIMP1_ChIP-seq_peak872
chr4	119141214	119141576	BLIMP1_ChIP-seq_peak875
chr4	122898360	122898753	BLIMP1_ChIP-seq_peak876
chr4	125535905	125536211	BLIMP1_ChIP-seq_peak878
chr4	127077146	127077472	BLIMP1_ChIP-seq_peak879
chr4	129556490	129556796	BLIMP1_ChIP-seq_peak881
chr4	134936141	134936579	BLIMP1_ChIP-seq_peak886
chr4	136146880	136147117	BLIMP1_ChIP-seq_peak887
chr4	137048731	137048988	BLIMP1_ChIP-seq_peak888
chr4	137315190	137315705	BLIMP1_ChIP-seq_peak889
chr4	138282790	138283166	BLIMP1_ChIP-seq_peak893
chr4	148038776	148039014	BLIMP1_ChIP-seq_peak900
chr4	152322701	152322997	BLIMP1_ChIP-seq_peak905
chr4	154636287	154636521	BLIMP1_ChIP-seq_peak907
chr4	155851715	155852018	BLIMP1_ChIP-seq_peak908
chr5	3772019	3772309	BLIMP1_ChIP-seq_peak909
chr5	4462398	4462786	BLIMP1_ChIP-seq_peak910
chr5	5311471	5311991	BLIMP1_ChIP-seq_peak911
chr5	12293690	12294055	BLIMP1_ChIP-seq_peak912
chr5	21737038	21737241	BLIMP1_ChIP-seq_peak917
chr5	23416164	23416443	BLIMP1_ChIP-seq_peak919
chr5	24685958	24686598	BLIMP1_ChIP-seq_peak920
chr5	27098841	27099375	BLIMP1_ChIP-seq_peak922
chr5	33323421	33323894	BLIMP1_ChIP-seq_peak924
chr5	38579996	38580322	BLIMP1_ChIP-seq_peak931
chr5	50122846	50123094	BLIMP1_ChIP-seq_peak932
chr5	60169130	60169588	BLIMP1_ChIP-seq_peak938
chr5	74702945	74703222	BLIMP1_ChIP-seq_peak940
chr5	74963744	74963963	BLIMP1_ChIP-seq_peak941
chr5	77160501	77160956	BLIMP1_ChIP-seq_peak942
chr5	89663080	89663819	BLIMP1_ChIP-seq_peak943
chr5	93146852	93147058	BLIMP1_ChIP-seq_peak948
chr5	96579251	96579659	BLIMP1_ChIP-seq_peak949
chr5	104986805	104987054	BLIMP1_ChIP-seq_peak953
chr5	105777591	105777915	BLIMP1_ChIP-seq_peak954
chr5	109774901	109775289	BLIMP1_ChIP-seq_peak956
chr5	112880939	112881271	BLIMP1_ChIP-seq_peak957
chr5	117320792	117321132	BLIMP1_ChIP-seq_peak962
chr5	135168551	135168890	BLIMP1_ChIP-seq_peak974
chr5	135962435	135962640	BLIMP1_ChIP-seq_peak975
chr5	136504896	136505179	BLIMP1_ChIP-seq_peak976
chr6	6274760	6275314	BLIMP1_ChIP-seq_peak983
chr6	8165218	8165513	BLIMP1_ChIP-seq_peak984
chr6	23525120	23525763	BLIMP1_ChIP-seq_peak985
chr6	23839062	23839379	BLIMP1_ChIP-seq_peak986
chr6	24894622	24895065	BLIMP1_ChIP-seq_peak987
chr6	34862897	34863254	BLIMP1_ChIP-seq_peak990
chr6	37759461	37759740	BLIMP1_ChIP-seq_peak991
chr6	39359056	39359516	BLIMP1_ChIP-seq_peak992
chr6	45564494	45564713	BLIMP1_ChIP-seq_peak997
chr6	46861240	46861589	BLIMP1_ChIP-seq_peak998
chr6	53704496	53704719	BLIMP1_ChIP-seq_peak1005
chr6	55774507	55774763	BLIMP1_ChIP-seq_peak1007
chr6	72319096	72319362	BLIMP1_ChIP-seq_peak1010
chr6	75364235	75364583	BLIMP1_ChIP-seq_peak1013
chr6	82923223	82923513	BLIMP1_ChIP-seq_peak1015
chr6	84438440	84439055	BLIMP1_ChIP-seq_peak1019
chr6	91619204	91619458	BLIMP1_ChIP-seq_peak1023
chr6	91706057	91706410	BLIMP1_ChIP-seq_peak1024
chr6	96946926	96947269	BLIMP1_ChIP-seq_peak1028
chr6	99522969	99523775	BLIMP1_ChIP-seq_peak1029
chr6	100839043	100839386	BLIMP1_ChIP-seq_peak1030
chr6	104707380	104707790	BLIMP1_ChIP-seq_peak1031
chr6	113656723	113657177	BLIMP1_ChIP-seq_peak1034
chr6	116207841	116208181	BLIMP1_ChIP-seq_peak1035
chr6	116337858	116338129	BLIMP1_ChIP-seq_peak1036
chr6	119139420	119139728	BLIMP1_ChIP-seq_peak1037
chr6	120405418	120405855	BLIMP1_ChIP-seq_peak1039
chr6	120486743	120487205	BLIMP1_ChIP-seq_peak1040
chr6	121272345	121272920	BLIMP1_ChIP-seq_peak1042
chr6	122650758	122651054	BLIMP1_ChIP-seq_peak1044
chr6	124170572	124171075	BLIMP1_ChIP-seq_peak1045
chr6	124255991	124256300	BLIMP1_ChIP-seq_peak1046
chr6	124745510	124745914	BLIMP1_ChIP-seq_peak1047
chr6	125748993	125749305	BLIMP1_ChIP-seq_peak1051
chr6	130913951	130914268	BLIMP1_ChIP-seq_peak1054
chr6	140368814	140369107	BLIMP1_ChIP-seq_peak1059
chr7	7130214	7130699	BLIMP1_ChIP-seq_peak1065
chr7	16601638	16602037	BLIMP1_ChIP-seq_peak1068
chr7	25275688	25275982	BLIMP1_ChIP-seq_peak1071
chr7	25680751	25681104	BLIMP1_ChIP-seq_peak1072
chr7	27337485	27337864	BLIMP1_ChIP-seq_peak1073
chr7	30938696	30939147	BLIMP1_ChIP-seq_peak1078
chr7	34472035	34472469	BLIMP1_ChIP-seq_peak1081
chr7	44344623	44345054	BLIMP1_ChIP-seq_peak1082
chr7	45062172	45062534	BLIMP1_ChIP-seq_peak1084
chr7	80769981	80770417	BLIMP1_ChIP-seq_peak1094
chr7	91835969	91836266	BLIMP1_ChIP-seq_peak1097
chr7	94480774	94481107	BLIMP1_ChIP-seq_peak1098
chr7	95270890	95271184	BLIMP1_ChIP-seq_peak1099
chr7	102565135	102565646	BLIMP1_ChIP-seq_peak1105
chr7	102969224	102969527	BLIMP1_ChIP-seq_peak1106
chr7	109579949	109580294	BLIMP1_ChIP-seq_peak1108
chr7	114066729	114067150	BLIMP1_ChIP-seq_peak1112
chr7	121624190	121624891	BLIMP1_ChIP-seq_peak1118
chr7	121630092	121630414	BLIMP1_ChIP-seq_peak1119
chr7	122466022	122466386	BLIMP1_ChIP-seq_peak1120
chr7	125052074	125052383	BLIMP1_ChIP-seq_peak1122
chr7	134836498	134836845	BLIMP1_ChIP-seq_peak1125
chr7	141435265	141435614	BLIMP1_ChIP-seq_peak1128
chr8	3394666	3395058	BLIMP1_ChIP-seq_peak1132
chr8	10653396	10653706	BLIMP1_ChIP-seq_peak1135
chr8	11907650	11907977	BLIMP1_ChIP-seq_peak1137
chr8	26886639	26886940	BLIMP1_ChIP-seq_peak1140
chr8	28607649	28607975	BLIMP1_ChIP-seq_peak1141
chr8	29592013	29592378	BLIMP1_ChIP-seq_peak1142
chr8	31149652	31149855	BLIMP1_ChIP-seq_peak1143
chr8	51900091	51900400	BLIMP1_ChIP-seq_peak1148
chr8	79445621	79446030	BLIMP1_ChIP-seq_peak1151
chr8	83332562	83332868	BLIMP1_ChIP-seq_peak1155
chr8	84800294	84800699	BLIMP1_ChIP-seq_peak1156
chr8	91007089	91007459	BLIMP1_ChIP-seq_peak1159
chr8	91384391	91384749	BLIMP1_ChIP-seq_peak1160
chr8	93309851	93310242	BLIMP1_ChIP-seq_peak1163
chr8	93696492	93696893	BLIMP1_ChIP-seq_peak1165
chr8	104535480	104535847	BLIMP1_ChIP-seq_peak1170
chr8	104571100	104571422	BLIMP1_ChIP-seq_peak1171
chr8	108886709	108887119	BLIMP1_ChIP-seq_peak1177
chr8	109779375	109779690	BLIMP1_ChIP-seq_peak1179
chr8	111521952	111522360	BLIMP1_ChIP-seq_peak1181
chr8	116683508	116683928	BLIMP1_ChIP-seq_peak1182
chr8	122533094	122533485	BLIMP1_ChIP-seq_peak1185
chr8	125461615	125461930	BLIMP1_ChIP-seq_peak1188
chr8	127064316	127064760	BLIMP1_ChIP-seq_peak1190
chr9	4131129	4131553	BLIMP1_ChIP-seq_peak1194
chr9	8004580	8004938	BLIMP1_ChIP-seq_peak1195
chr9	8327573	8327982	BLIMP1_ChIP-seq_peak1196
chr9	14808168	14808581	BLIMP1_ChIP-seq_peak1197
chr9	28095400	28095741	BLIMP1_ChIP-seq_peak1204
chr9	30542381	30542964	BLIMP1_ChIP-seq_peak1205
chr9	38718133	38718438	BLIMP1_ChIP-seq_peak1211
chr9	40391213	40391607	BLIMP1_ChIP-seq_peak1213
chr9	41809339	41809618	BLIMP1_ChIP-seq_peak1214
chr9	50869525	50869807	BLIMP1_ChIP-seq_peak1216
chr9	56097898	56098276	BLIMP1_ChIP-seq_peak1220
chr9	58195610	58195853	BLIMP1_ChIP-seq_peak1223
chr9	58610700	58611097	BLIMP1_ChIP-seq_peak1224
chr9	62959863	62960175	BLIMP1_ChIP-seq_peak1226
chr9	72133090	72133682	BLIMP1_ChIP-seq_peak1232
chr9	77806730	77806994	BLIMP1_ChIP-seq_peak1238
chr9	106429343	106429680	BLIMP1_ChIP-seq_peak1248
chr9	106887184	106887489	BLIMP1_ChIP-seq_peak1250
chr9	108507574	108507992	BLIMP1_ChIP-seq_peak1252
chr9	113264934	113265337	BLIMP1_ChIP-seq_peak1255
chr9	113419753	113420167	BLIMP1_ChIP-seq_peak1256
chr9	116495585	116496208	BLIMP1_ChIP-seq_peak1259
chr9	118949794	118950106	BLIMP1_ChIP-seq_peak1260
chr9	121877698	121878018	BLIMP1_ChIP-seq_peak1261
chrX	7197840	7198075	BLIMP1_ChIP-seq_peak1264
chrX	8992047	8992701	BLIMP1_ChIP-seq_peak1266
chrX	9027891	9028298	BLIMP1_ChIP-seq_peak1267
chrX	15981874	15982208	BLIMP1_ChIP-seq_peak1271
chrX	42077557	42077943	BLIMP1_ChIP-seq_peak1274
chrX	53240075	53240330	BLIMP1_ChIP-seq_peak1276
chrX	94827860	94828294	BLIMP1_ChIP-seq_peak1278
chrX	97680404	97680790	BLIMP1_ChIP-seq_peak1279
chrX	106335376	106335745	BLIMP1_ChIP-seq_peak1280
chrX	108744632	108745090	BLIMP1_ChIP-seq_peak1281
chrX	110301201	110301546	BLIMP1_ChIP-seq_peak1282
chrX	129592819	129593127	BLIMP1_ChIP-seq_peak1283
chrX	143242757	143243212	BLIMP1_ChIP-seq_peak1284
chrX	157528436	157528770	BLIMP1_ChIP-seq_peak1285
