# Supplementary material for: Mapping the chromatin landscape and Blimp1 transcriptional targets that regulate trophoblast differentiation
Source: Sci Rep. 2017 Jul 28;7:6793. doi: 10.1038/s41598-017-06859-9 (PMC5533796; doi:10.1038/s41598-017-06859-9)
Supplement: Supplementary file 9 — Table S8 [file 41598_2017_6859_MOESM9_ESM.xlsx]

## Sheet: Sheet1
Table S8: Primers used for qRT-PCR analysis
Target gene	Forward primer	Reverse primer
Actb	AAGGCCAACCGTGAAAAGAT	GTGGTACGACCAGAGGCATAC
Arhgef18	GCACAGGACCTGACAACGTA	TGGCACTGAGTAGCTGGATG
Irak2	CCACAGGCTCATCTTCCAAT	CTCCATGTCCCGTGAAGAGT
Lnx1 Total	GAGGAGAATGACCGTGTGCT	AGATGGACGCGTCTTTCACT
Lnx1 RING domain	CAGATGACCCAGATCCCAGT	ATGCTTGCAGACAGATGTGG
Slc15a3	CTCATCGGGGTCAGTGAGAT	CGGAAAGGCAGAAGAAGATG
Vsig10	AGCTCCTCTCTCACCATCCA	CAGCGGTTCTTTCACACTCA
Vwa5a	AGACATCAAGGCTGCAAACC	TTCCAGAAGCTCCCATTCAC
